# Supplementary material for: Prostaglandin D2 receptor 2 downstream signaling and modulation of type 2 innate lymphoid cells from patients with asthma
Source: PLoS One. 2024 Jul 25;19(7):e0307750. doi: 10.1371/journal.pone.0307750 (PMC11271944; doi:10.1371/journal.pone.0307750)
Supplement: S1 Table — (XLSX) [file pone.0307750.s004.xlsx]

## Sheet: S5 Table
S1 table: Differential gene expression analysis of genes that are related to the PPAR-γ signaling pathway using DESeq2 in PGD2 or PGD2 metabolite stimulated ILC2s (KEGG: hsa03320).
Metabolite	Gene_ID	Gene_Name (abbreviation)	Gene_biotype	function in PPARgamma signaling pathway	Base mean	Log2(FC)	StdErr	Wald-Stats	P-value	adj. P-value
PGD2	ENSG00000121769	FABP3	protein_coding	Adipocyte differentiation	34.3056	0.0690483	0.318565	0.216748	0.828404	NA
PGD2	ENSG00000116171	SCP2	protein_coding	Fatty acid oxidation	9112.03	0.0751141	0.0595739	1.26086	0.207361	0.555444
PGD2	ENSG00000157184	CPT2	protein_coding	Fatty acid oxidation	1268.43	0.0821455	0.0617929	1.32937	0.183727	0.529072
PGD2	ENSG00000117054	ACADM	protein_coding	Fatty acid oxidation	4073.45	0.0510979	0.0607287	0.841412	0.400117	0.7117
PGD2	ENSG00000155368	DBI	protein_coding	Fatty acid transport	7942.93	0.1772	0.0908912	1.94959	0.0512251	0.31121
PGD2	ENSG00000135929	CYP27A1	protein_coding	Cholesterol metabolism	4.88576	1.23328	1.25942	0.979249	0.327457	NA
PGD2	ENSG00000123983	ACSL3	protein_coding	Fatty acid transport	3519.15	0.079678	0.0616553	1.29231	0.196249	0.543675
PGD2	ENSG00000132170	PPARG	protein_coding	Receptor	888.897	0.114922	0.153681	0.747798	0.454582	0.74949
PGD2	ENSG00000060971	ACAA1	protein_coding	Fatty acid oxidation	6372.26	0.132572	0.0625198	2.12048	0.0339658	0.264921
PGD2	ENSG00000113790	EHHADH	protein_coding	Fatty acid oxidation	461.975	0.0467506	0.102817	0.454699	0.649326	0.86042
PGD2	ENSG00000087008	ACOX3	protein_coding	Fatty acid oxidation	1378.96	0.0552905	0.0718205	0.769843	0.441393	0.740628
PGD2	ENSG00000145284	SCD5	protein_coding	Lipogenesis	283.381	0.262295	0.201183	1.30376	0.192314	0.53802
PGD2	ENSG00000109424	UCP1	protein_coding	Adaptive thermogenesis	6.90131	-0.0661512	1.20041	-0.0551072	0.956053	NA
PGD2	ENSG00000151726	ACSL1	protein_coding	Fatty acid transport	1782.73	-0.0238457	0.0739922	-0.322272	0.747246	0.903639
PGD2	ENSG00000164398	ACSL6	protein_coding	Fatty acid transport	659.835	-0.0235656	0.132447	-0.177925	0.858782	0.949988
PGD2	ENSG00000204231	RXRB	protein_coding	Receptor	5768.92	0.0102195	0.0551335	0.185359	0.852948	0.946987
PGD2	ENSG00000065833	ME1	protein_coding	Lipogenesis	17.2936	1.05118	0.716674	1.46674	0.142446	NA
PGD2	ENSG00000135218	CD36	protein_coding	Fatty acid transport	6.40568	0.690968	2.01583	0.342771	0.731771	NA
PGD2	ENSG00000172817	CYP7B1	protein_coding	Cholesterol metabolism	67.266	0.306992	0.584616	0.525118	0.599501	0.835871
PGD2	ENSG00000147872	PLIN2	protein_coding	Adipocyte differentiation	30389.6	0.244809	0.0689651	3.54976	0.000385588	0.0432669
PGD2	ENSG00000165269	AQP7	protein_coding	Gluconeogenesis	4.95134	-0.585321	1.90088	-0.307922	0.758142	NA
PGD2	ENSG00000186350	RXRA	protein_coding	Receptor	3435.8	0.0679287	0.0938907	0.723487	0.469381	0.75953
PGD2	ENSG00000095637	SORBS1	protein_coding	Adipocyte differentiation	60.5064	0.285784	0.46877	0.609646	0.542096	0.800466
PGD2	ENSG00000099194	SCD	protein_coding	Lipogenesis	4485.75	0.102459	0.205994	0.497386	0.618917	0.846415
PGD2	ENSG00000197142	ACSL5	protein_coding	Fatty acid transport	8547.56	0.0521408	0.057308	0.909834	0.36291	0.687173
PGD2	ENSG00000025434	NR1H3	protein_coding	Cholesterol metabolism	510.97	0.0881402	0.105988	0.831608	0.40563	0.715237
PGD2	ENSG00000134824	FADS2	protein_coding	Lipogenesis	4253.99	0.0468142	0.116855	0.400618	0.688701	0.880611
PGD2	ENSG00000110090	CPT1A	protein_coding	Fatty acid oxidation	17143	-0.307972	0.164816	-1.86858	0.0616813	0.335081
PGD2	ENSG00000151376	ME3	protein_coding	Lipogenesis	14.6844	1.21957	0.964461	1.26451	0.206047	NA
PGD2	ENSG00000100889	PCK2	protein_coding	Gluconeogenesis	3678.89	0.0689599	0.075073	0.918571	0.35832	0.685013
PGD2	ENSG00000103740	ACSBG1	protein_coding	Fatty acid transport	5.89399	0.290383	1.28169	0.226563	0.820764	NA
PGD2	ENSG00000161533	ACOX1	protein_coding	Fatty acid oxidation	6691.99	-0.0735038	0.0714353	-1.02896	0.303501	0.645325
PGD2	ENSG00000167676	PLIN4	protein_coding	Adipocyte differentiation	13.821	-0.120418	0.807884	-0.149054	0.881511	NA
PGD2	ENSG00000130377	ACSBG2	protein_coding	Fatty acid transport	6.71514	-0.703705	0.924544	-0.761137	0.446575	NA
PGD2	ENSG00000167772	ANGPTL4	protein_coding	Adipocyte differentiation	20.0232	0.0770762	0.852864	0.0903733	0.927991	NA
PGD2	ENSG00000169169	CPT1C	protein_coding	Fatty acid oxidation	118.858	-0.233973	0.249799	-0.936643	0.348942	0.678263
PGD2	ENSG00000124253	PCK1	protein_coding	Gluconeogenesis	4.82767	3.13423	1.79348	1.74756	0.0805396	NA
PGD2	ENSG00000205560	CPT1B	protein_coding	Fatty acid oxidation	14.7322	-1.27193	0.624562	-2.03651	0.0416992	NA
PGD2	ENSG00000198814	GK	protein_coding	Gluconeogenesis	1409.35	0.0812575	0.07676	1.05859	0.289786	0.632998
PGD2	ENSG00000068366	ACSL4	protein_coding	Fatty acid transport	15754.3	0.325879	0.109506	2.9759	0.00292134	0.0956095
Δ12-PGD2	ENSG00000068366	ACSL4	protein_coding	Fatty acid transport	15754.3	0.421301	0.109494	3.84772	0.000119224	0.0121231
Δ12-PGD2	ENSG00000147872	PLIN2	protein_coding	Adipocyte differentiation	30389.6	0.23447	0.0689597	3.4001	0.000673612	0.0374892
Δ12-PGD2	ENSG00000060971	ACAA1	protein_coding	Fatty acid oxidation	6372.26	0.125841	0.0625425	2.01209	0.0442106	0.321058
Δ12-PGD2	ENSG00000110090	CPT1A	protein_coding	Fatty acid oxidation	17143	-0.317172	0.164819	-1.92436	0.0543092	0.35076
Δ12-PGD2	ENSG00000198814	GK	protein_coding	Gluconeogenesis	1409.35	0.140148	0.0766079	1.82942	0.067337	0.378812
Δ12-PGD2	ENSG00000123983	ACSL3	protein_coding	Fatty acid transport	3519.15	0.106601	0.061636	1.72953	0.0837147	0.417217
Δ12-PGD2	ENSG00000204231	RXRB	protein_coding	Receptor	5768.92	-0.0895638	0.0552119	-1.62218	0.104764	0.457951
Δ12-PGD2	ENSG00000155368	DBI	protein_coding	Fatty acid transport	7942.93	0.116724	0.0909153	1.28388	0.199184	0.575538
Δ12-PGD2	ENSG00000025434	NR1H3	protein_coding	Cholesterol metabolism	510.97	0.129681	0.105915	1.22438	0.220809	0.599423
Δ12-PGD2	ENSG00000100889	PCK2	protein_coding	Gluconeogenesis	3678.89	0.0865974	0.0751171	1.15283	0.248979	0.624462
Δ12-PGD2	ENSG00000117054	ACADM	protein_coding	Fatty acid oxidation	4073.45	0.0697725	0.0607226	1.14904	0.250541	0.625524
Δ12-PGD2	ENSG00000151726	ACSL1	protein_coding	Fatty acid transport	1782.73	0.0779452	0.0738687	1.05519	0.29134	0.6585
Δ12-PGD2	ENSG00000157184	CPT2	protein_coding	Fatty acid oxidation	1268.43	0.0597169	0.061886	0.964951	0.334569	0.696338
Δ12-PGD2	ENSG00000169169	CPT1C	protein_coding	Fatty acid oxidation	118.858	0.222811	0.245461	0.907725	0.364024	0.715416
Δ12-PGD2	ENSG00000161533	ACOX1	protein_coding	Fatty acid oxidation	6691.99	-0.0594334	0.0714111	-0.832271	0.405256	0.743256
Δ12-PGD2	ENSG00000099194	SCD	protein_coding	Lipogenesis	4485.75	0.166548	0.205985	0.808547	0.418776	0.752684
Δ12-PGD2	ENSG00000134824	FADS2	protein_coding	Lipogenesis	4253.99	0.0834545	0.116841	0.714258	0.475068	0.783712
Δ12-PGD2	ENSG00000087008	ACOX3	protein_coding	Fatty acid oxidation	1378.96	0.0488173	0.0718849	0.679104	0.497072	0.797115
Δ12-PGD2	ENSG00000116171	SCP2	protein_coding	Fatty acid oxidation	9112.03	-0.031286	0.059613	-0.524819	0.599709	0.847481
Δ12-PGD2	ENSG00000186350	RXRA	protein_coding	Receptor	3435.8	-0.0486391	0.0939554	-0.517684	0.604679	0.850158
Δ12-PGD2	ENSG00000197142	ACSL5	protein_coding	Fatty acid transport	8547.56	0.0170881	0.0573296	0.298068	0.765651	0.918417
Δ12-PGD2	ENSG00000164398	ACSL6	protein_coding	Fatty acid transport	659.835	-0.0353932	0.132771	-0.266574	0.789797	0.929356
Δ12-PGD2	ENSG00000132170	PPARG	protein_coding	Receptor	888.897	0.0342875	0.153464	0.223424	0.823206	0.942006
Δ12-PGD2	ENSG00000145284	SCD5	protein_coding	Lipogenesis	283.381	0.0313947	0.203198	0.154503	0.877214	0.960515
Δ12-PGD2	ENSG00000113790	EHHADH	protein_coding	Fatty acid oxidation	461.975	-0.014114	0.103176	-0.136795	0.891193	0.965932
Δ12-PGD2	ENSG00000121769	FABP3	protein_coding	Adipocyte differentiation	34.3056	0.24604	0.315535	0.779756	0.435535	NA
Δ12-PGD2	ENSG00000135929	CYP27A1	protein_coding	Cholesterol metabolism	4.88576	1.53451	1.25319	1.22448	0.220771	NA
Δ12-PGD2	ENSG00000109424	UCP1	protein_coding	Adaptive thermogenesis	6.90131	0.655357	1.18595	0.552602	0.580536	NA
Δ12-PGD2	ENSG00000065833	ME1	protein_coding	Lipogenesis	17.2936	1.09528	0.715897	1.52994	0.126032	NA
Δ12-PGD2	ENSG00000135218	CD36	protein_coding	Fatty acid transport	6.40568	3.90601	1.86886	2.09005	0.0366136	NA
Δ12-PGD2	ENSG00000172817	CYP7B1	protein_coding	Cholesterol metabolism	67.266	1.21486	0.580814	2.09166	0.0364693	NA
Δ12-PGD2	ENSG00000165269	AQP7	protein_coding	Gluconeogenesis	4.95134	1.5258	1.7291	0.882421	0.377549	NA
Δ12-PGD2	ENSG00000095637	SORBS1	protein_coding	Adipocyte differentiation	60.5064	0.115444	0.469901	0.245677	0.805932	NA
Δ12-PGD2	ENSG00000151376	ME3	protein_coding	Lipogenesis	14.6844	0.58952	0.986709	0.59746	0.5502	NA
Δ12-PGD2	ENSG00000103740	ACSBG1	protein_coding	Fatty acid transport	5.89399	0.717689	1.26296	0.568258	0.56986	NA
Δ12-PGD2	ENSG00000167676	PLIN4	protein_coding	Adipocyte differentiation	13.821	0.2232	0.803806	0.277679	0.781259	NA
Δ12-PGD2	ENSG00000130377	ACSBG2	protein_coding	Fatty acid transport	6.71514	0.331625	0.879326	0.377136	0.706073	NA
Δ12-PGD2	ENSG00000167772	ANGPTL4	protein_coding	Adipocyte differentiation	20.0232	-0.0181796	0.853991	-0.0212878	0.983016	NA
Δ12-PGD2	ENSG00000124253	PCK1	protein_coding	Gluconeogenesis	4.82767	2.38137	1.80738	1.31758	0.187644	NA
Δ12-PGD2	ENSG00000205560	CPT1B	protein_coding	Fatty acid oxidation	14.7322	-1.24813	0.624802	-1.99764	0.0457556	NA
15-deoxy-Δ12,14-PGD2	ENSG00000147872	PLIN2	protein_coding	Adipocyte differentiation	30389.6	0.231475	0.0689426	3.35751	0.000786484	0.0287346
15-deoxy-Δ12,14-PGD2	ENSG00000110090	CPT1A	protein_coding	Fatty acid oxidation	17143	-0.424866	0.164809	-2.57793	0.00993943	0.0977903
15-deoxy-Δ12,14-PGD2	ENSG00000155368	DBI	protein_coding	Fatty acid transport	7942.93	0.217707	0.09083	2.39686	0.0165361	0.128094
15-deoxy-Δ12,14-PGD2	ENSG00000135929	CYP27A1	protein_coding	Cholesterol metabolism	4.88576	-0.232512	1.3013	-0.178677	0.858192	NA
15-deoxy-Δ12,14-PGD2	ENSG00000068366	ACSL4	protein_coding	Fatty acid transport	15754.3	0.236095	0.109489	2.15633	0.0310577	0.176291
15-deoxy-Δ12,14-PGD2	ENSG00000060971	ACAA1	protein_coding	Fatty acid oxidation	6372.26	0.130538	0.0624265	2.09106	0.0365227	0.189958
15-deoxy-Δ12,14-PGD2	ENSG00000157184	CPT2	protein_coding	Fatty acid oxidation	1268.43	0.123561	0.0611883	2.01936	0.0434495	0.20899
15-deoxy-Δ12,14-PGD2	ENSG00000109424	UCP1	protein_coding	Adaptive thermogenesis	6.90131	-1.17501	1.2326	-0.953283	0.340447	NA
15-deoxy-Δ12,14-PGD2	ENSG00000198814	GK	protein_coding	Gluconeogenesis	1409.35	0.139068	0.0762242	1.82446	0.0680825	0.265229
15-deoxy-Δ12,14-PGD2	ENSG00000100889	PCK2	protein_coding	Gluconeogenesis	3678.89	0.128391	0.0749124	1.71388	0.0865501	0.301355
15-deoxy-Δ12,14-PGD2	ENSG00000087008	ACOX3	protein_coding	Fatty acid oxidation	1378.96	0.119505	0.0713182	1.67566	0.0938048	0.315251
15-deoxy-Δ12,14-PGD2	ENSG00000065833	ME1	protein_coding	Lipogenesis	17.2936	0.43018	0.722633	0.595296	0.551646	NA
15-deoxy-Δ12,14-PGD2	ENSG00000025434	NR1H3	protein_coding	Cholesterol metabolism	510.97	0.161724	0.104973	1.54063	0.123408	0.364675
15-deoxy-Δ12,14-PGD2	ENSG00000164398	ACSL6	protein_coding	Fatty acid transport	659.835	-0.198161	0.132502	-1.49554	0.134775	0.380753
15-deoxy-Δ12,14-PGD2	ENSG00000135218	CD36	protein_coding	Fatty acid transport	6.40568	0.789667	2.00091	0.394654	0.693098	NA
15-deoxy-Δ12,14-PGD2	ENSG00000197142	ACSL5	protein_coding	Fatty acid transport	8547.56	0.0807679	0.057214	1.41168	0.158044	0.415338
15-deoxy-Δ12,14-PGD2	ENSG00000165269	AQP7	protein_coding	Gluconeogenesis	4.95134	0.50204	1.78492	0.281267	0.778506	NA
15-deoxy-Δ12,14-PGD2	ENSG00000132170	PPARG	protein_coding	Receptor	888.897	0.194926	0.15286	1.27519	0.202242	0.471765
15-deoxy-Δ12,14-PGD2	ENSG00000123983	ACSL3	protein_coding	Fatty acid transport	3519.15	0.0617761	0.0614689	1.005	0.314898	0.591355
15-deoxy-Δ12,14-PGD2	ENSG00000151376	ME3	protein_coding	Lipogenesis	14.6844	1.0375	0.962623	1.07778	0.281132	NA
15-deoxy-Δ12,14-PGD2	ENSG00000172817	CYP7B1	protein_coding	Cholesterol metabolism	67.266	0.56008	0.582325	0.961799	0.33615	0.61206
15-deoxy-Δ12,14-PGD2	ENSG00000145284	SCD5	protein_coding	Lipogenesis	283.381	0.190738	0.201017	0.948869	0.342687	0.619613
15-deoxy-Δ12,14-PGD2	ENSG00000161533	ACOX1	protein_coding	Fatty acid oxidation	6691.99	-0.0671042	0.071323	-0.940849	0.346782	0.623128
15-deoxy-Δ12,14-PGD2	ENSG00000116171	SCP2	protein_coding	Fatty acid oxidation	9112.03	0.0559549	0.0595002	0.940416	0.347004	0.623164
15-deoxy-Δ12,14-PGD2	ENSG00000117054	ACADM	protein_coding	Fatty acid oxidation	4073.45	0.0508519	0.060557	0.839736	0.401056	0.667863
15-deoxy-Δ12,14-PGD2	ENSG00000113790	EHHADH	protein_coding	Fatty acid oxidation	461.975	-0.0811218	0.102494	-0.79148	0.428664	0.689231
15-deoxy-Δ12,14-PGD2	ENSG00000134824	FADS2	protein_coding	Lipogenesis	4253.99	0.0834268	0.116731	0.714695	0.474797	0.723663
15-deoxy-Δ12,14-PGD2	ENSG00000103740	ACSBG1	protein_coding	Fatty acid transport	5.89399	-0.952619	1.35389	-0.703619	0.48167	NA
15-deoxy-Δ12,14-PGD2	ENSG00000186350	RXRA	protein_coding	Receptor	3435.8	-0.0518771	0.0938203	-0.552941	0.580304	0.79335
15-deoxy-Δ12,14-PGD2	ENSG00000121769	FABP3	protein_coding	Adipocyte differentiation	34.3056	0.163266	0.312836	0.521891	0.601746	0.809646
15-deoxy-Δ12,14-PGD2	ENSG00000204231	RXRB	protein_coding	Receptor	5768.92	0.0247673	0.0549946	0.450358	0.652452	0.838383
15-deoxy-Δ12,14-PGD2	ENSG00000099194	SCD	protein_coding	Lipogenesis	4485.75	0.0858373	0.205945	0.416797	0.676827	0.853682
15-deoxy-Δ12,14-PGD2	ENSG00000167676	PLIN4	protein_coding	Adipocyte differentiation	13.821	-0.418761	0.809488	-0.517316	0.604936	NA
15-deoxy-Δ12,14-PGD2	ENSG00000130377	ACSBG2	protein_coding	Fatty acid transport	6.71514	-1.44375	0.962737	-1.49963	0.133709	NA
15-deoxy-Δ12,14-PGD2	ENSG00000167772	ANGPTL4	protein_coding	Adipocyte differentiation	20.0232	-0.721789	0.863232	-0.836147	0.403072	NA
15-deoxy-Δ12,14-PGD2	ENSG00000124253	PCK1	protein_coding	Gluconeogenesis	4.82767	2.1511	1.80696	1.19045	0.23387	NA
15-deoxy-Δ12,14-PGD2	ENSG00000169169	CPT1C	protein_coding	Fatty acid oxidation	118.858	-0.035473	0.246102	-0.144139	0.885391	0.952895
15-deoxy-Δ12,14-PGD2	ENSG00000205560	CPT1B	protein_coding	Fatty acid oxidation	14.7322	-1.71818	0.631585	-2.72042	0.00651986	NA
15-deoxy-Δ12,14-PGD2	ENSG00000095637	SORBS1	protein_coding	Adipocyte differentiation	60.5064	0.0233176	0.468828	0.0497359	0.960333	0.98482
15-deoxy-Δ12,14-PGD2	ENSG00000151726	ACSL1	protein_coding	Fatty acid transport	1782.73	0.00241735	0.0736168	0.032837	0.973805	0.989816
Δ12-PGJ2	ENSG00000147872	PLIN2	protein_coding	Adipocyte differentiation	30389.6	0.430414	0.0749663	5.74143	9.39e-09	7.41e-06
Δ12-PGJ2	ENSG00000110090	CPT1A	protein_coding	Fatty acid oxidation	17143	-0.570334	0.179318	-3.18058	0.00146982	0.0226848
Δ12-PGJ2	ENSG00000060971	ACAA1	protein_coding	Fatty acid oxidation	6372.26	0.189324	0.0679519	2.78614	0.00533395	0.0491798
Δ12-PGJ2	ENSG00000116171	SCP2	protein_coding	Fatty acid oxidation	9112.03	0.164935	0.0646893	2.54964	0.0107833	0.0758384
Δ12-PGJ2	ENSG00000135929	CYP27A1	protein_coding	Cholesterol metabolism	4.88576	-0.266009	1.40915	-0.188772	0.850271	NA
Δ12-PGJ2	ENSG00000068366	ACSL4	protein_coding	Fatty acid transport	15754.3	0.274586	0.119105	2.3054	0.021144	0.113249
Δ12-PGJ2	ENSG00000155368	DBI	protein_coding	Fatty acid transport	7942.93	0.220768	0.0988416	2.23356	0.0255123	0.126617
Δ12-PGJ2	ENSG00000025434	NR1H3	protein_coding	Cholesterol metabolism	510.97	0.254921	0.114256	2.23114	0.0256721	0.12701
Δ12-PGJ2	ENSG00000109424	UCP1	protein_coding	Adaptive thermogenesis	6.90131	0.129654	1.30223	0.0995632	0.920691	NA
Δ12-PGJ2	ENSG00000123983	ACSL3	protein_coding	Fatty acid transport	3519.15	0.13451	0.0668576	2.01188	0.0442323	0.177718
Δ12-PGJ2	ENSG00000164398	ACSL6	protein_coding	Fatty acid transport	659.835	-0.285146	0.145432	-1.96069	0.0499155	0.190688
Δ12-PGJ2	ENSG00000117054	ACADM	protein_coding	Fatty acid oxidation	4073.45	0.127344	0.0658628	1.93347	0.0531779	0.197767
Δ12-PGJ2	ENSG00000161533	ACOX1	protein_coding	Fatty acid oxidation	6691.99	-0.147922	0.07765	-1.90498	0.0567829	0.206288
Δ12-PGJ2	ENSG00000065833	ME1	protein_coding	Lipogenesis	17.2936	1.43427	0.768097	1.8673	0.0618591	NA
Δ12-PGJ2	ENSG00000135218	CD36	protein_coding	Fatty acid transport	6.40568	0.741527	2.19137	0.338386	0.735073	NA
Δ12-PGJ2	ENSG00000165269	AQP7	protein_coding	Gluconeogenesis	4.95134	2.40656	1.82008	1.32223	0.186091	NA
Δ12-PGJ2	ENSG00000157184	CPT2	protein_coding	Fatty acid oxidation	1268.43	0.0827159	0.0667928	1.2384	0.215569	0.453392
Δ12-PGJ2	ENSG00000198814	GK	protein_coding	Gluconeogenesis	1409.35	0.0968257	0.0828571	1.16859	0.24257	0.485057
Δ12-PGJ2	ENSG00000197142	ACSL5	protein_coding	Fatty acid transport	8547.56	0.0704305	0.0622885	1.13071	0.258175	0.502719
Δ12-PGJ2	ENSG00000113790	EHHADH	protein_coding	Fatty acid oxidation	461.975	0.123863	0.110313	1.12284	0.261507	0.506705
Δ12-PGJ2	ENSG00000186350	RXRA	protein_coding	Receptor	3435.8	0.113777	0.102022	1.11523	0.264753	0.510645
Δ12-PGJ2	ENSG00000172817	CYP7B1	protein_coding	Cholesterol metabolism	67.266	0.691271	0.632745	1.0925	0.274615	0.521152
Δ12-PGJ2	ENSG00000145284	SCD5	protein_coding	Lipogenesis	283.381	0.239985	0.220437	1.08868	0.276296	0.52235
Δ12-PGJ2	ENSG00000151376	ME3	protein_coding	Lipogenesis	14.6844	-0.239604	1.13782	-0.210582	0.833214	NA
Δ12-PGJ2	ENSG00000121769	FABP3	protein_coding	Adipocyte differentiation	34.3056	0.31281	0.340273	0.919292	0.357943	0.602469
Δ12-PGJ2	ENSG00000103740	ACSBG1	protein_coding	Fatty acid transport	5.89399	-3.23694	1.74688	-1.85299	0.0638842	NA
Δ12-PGJ2	ENSG00000151726	ACSL1	protein_coding	Fatty acid transport	1782.73	0.0560167	0.0803026	0.69757	0.485446	0.708194
Δ12-PGJ2	ENSG00000087008	ACOX3	protein_coding	Fatty acid oxidation	1378.96	0.0364498	0.0779112	0.467838	0.6399	0.810811
Δ12-PGJ2	ENSG00000132170	PPARG	protein_coding	Receptor	888.897	0.0763816	0.16512	0.462583	0.643664	0.812967
Δ12-PGJ2	ENSG00000167676	PLIN4	protein_coding	Adipocyte differentiation	13.821	-1.62542	0.927869	-1.75178	0.0798112	NA
Δ12-PGJ2	ENSG00000130377	ACSBG2	protein_coding	Fatty acid transport	6.71514	-0.953	1.04587	-0.911201	0.36219	NA
Δ12-PGJ2	ENSG00000167772	ANGPTL4	protein_coding	Adipocyte differentiation	20.0232	-0.618278	0.933284	-0.662476	0.507666	NA
Δ12-PGJ2	ENSG00000204231	RXRB	protein_coding	Receptor	5768.92	0.0150617	0.0598543	0.25164	0.80132	0.901361
Δ12-PGJ2	ENSG00000100889	PCK2	protein_coding	Gluconeogenesis	3678.89	0.0160301	0.0817453	0.196098	0.844533	0.924355
Δ12-PGJ2	ENSG00000124253	PCK1	protein_coding	Gluconeogenesis	4.82767	2.27347	1.99569	1.13919	0.254623	NA
Δ12-PGJ2	ENSG00000134824	FADS2	protein_coding	Lipogenesis	4253.99	0.0191521	0.127199	0.150568	0.880316	0.943225
Δ12-PGJ2	ENSG00000095637	SORBS1	protein_coding	Adipocyte differentiation	60.5064	0.055689	0.509081	0.109391	0.912892	0.959203
Δ12-PGJ2	ENSG00000169169	CPT1C	protein_coding	Fatty acid oxidation	118.858	-0.023712	0.26567	-0.0892534	0.928881	0.966948
Δ12-PGJ2	ENSG00000205560	CPT1B	protein_coding	Fatty acid oxidation	14.7322	-1.84295	0.708846	-2.59993	0.00932422	NA
Δ12-PGJ2	ENSG00000099194	SCD	protein_coding	Lipogenesis	4485.75	-0.0178405	0.224167	-0.0795856	0.936567	0.970467
9α,11β-PGF2	ENSG00000121769	FABP3	protein_coding	Adipocyte differentiation	34.3056	0.532429	0.307007	1.73426	0.0828726	0.999357
9α,11β-PGF2	ENSG00000116171	SCP2	protein_coding	Fatty acid oxidation	9112.03	0.0470744	0.0595033	0.791122	0.428873	0.999357
9α,11β-PGF2	ENSG00000157184	CPT2	protein_coding	Fatty acid oxidation	1268.43	0.113718	0.0611827	1.85866	0.0630758	0.999357
9α,11β-PGF2	ENSG00000117054	ACADM	protein_coding	Fatty acid oxidation	4073.45	-0.0386698	0.0606296	-0.637803	0.523602	0.999357
9α,11β-PGF2	ENSG00000155368	DBI	protein_coding	Fatty acid transport	7942.93	0.043995	0.0908755	0.484124	0.628298	0.999357
9α,11β-PGF2	ENSG00000135929	CYP27A1	protein_coding	Cholesterol metabolism	4.88576	1.2228	1.25385	0.975231	0.329446	0.999357
9α,11β-PGF2	ENSG00000123983	ACSL3	protein_coding	Fatty acid transport	3519.15	0.109453	0.0614474	1.78124	0.074873	0.999357
9α,11β-PGF2	ENSG00000132170	PPARG	protein_coding	Receptor	888.897	-0.0162723	0.153139	-0.106258	0.915377	0.999357
9α,11β-PGF2	ENSG00000060971	ACAA1	protein_coding	Fatty acid oxidation	6372.26	0.0541329	0.0624664	0.866593	0.386165	0.999357
9α,11β-PGF2	ENSG00000113790	EHHADH	protein_coding	Fatty acid oxidation	461.975	0.156826	0.101307	1.54804	0.121614	0.999357
9α,11β-PGF2	ENSG00000087008	ACOX3	protein_coding	Fatty acid oxidation	1378.96	0.0430683	0.071438	0.602877	0.546591	0.999357
9α,11β-PGF2	ENSG00000145284	SCD5	protein_coding	Lipogenesis	283.381	0.392953	0.199904	1.9657	0.0493328	0.999357
9α,11β-PGF2	ENSG00000109424	UCP1	protein_coding	Adaptive thermogenesis	6.90131	0.120526	1.1921	0.101103	0.919468	0.999357
9α,11β-PGF2	ENSG00000151726	ACSL1	protein_coding	Fatty acid transport	1782.73	0.0309609	0.0736436	0.420415	0.674182	0.999357
9α,11β-PGF2	ENSG00000164398	ACSL6	protein_coding	Fatty acid transport	659.835	0.0359304	0.131944	0.272316	0.785379	0.999357
9α,11β-PGF2	ENSG00000204231	RXRB	protein_coding	Receptor	5768.92	0.0392529	0.0549818	0.713926	0.475273	0.999357
9α,11β-PGF2	ENSG00000065833	ME1	protein_coding	Lipogenesis	17.2936	-0.128941	0.735022	-0.175425	0.860746	0.999357
9α,11β-PGF2	ENSG00000135218	CD36	protein_coding	Fatty acid transport	6.40568	-0.562027	2.05614	-0.27334	0.784592	0.999357
9α,11β-PGF2	ENSG00000172817	CYP7B1	protein_coding	Cholesterol metabolism	67.266	-0.0458339	0.585365	-0.0782997	0.93759	0.999357
9α,11β-PGF2	ENSG00000147872	PLIN2	protein_coding	Adipocyte differentiation	30389.6	-0.0149961	0.0689618	-0.217455	0.827853	0.999357
9α,11β-PGF2	ENSG00000165269	AQP7	protein_coding	Gluconeogenesis	4.95134	1.77188	1.70423	1.0397	0.298481	0.999357
9α,11β-PGF2	ENSG00000186350	RXRA	protein_coding	Receptor	3435.8	0.115373	0.0937569	1.23055	0.218489	0.999357
9α,11β-PGF2	ENSG00000095637	SORBS1	protein_coding	Adipocyte differentiation	60.5064	-0.0380945	0.469242	-0.0811831	0.935296	0.999357
9α,11β-PGF2	ENSG00000099194	SCD	protein_coding	Lipogenesis	4485.75	0.0434039	0.20598	0.210719	0.833106	0.999357
9α,11β-PGF2	ENSG00000197142	ACSL5	protein_coding	Fatty acid transport	8547.56	0.0799164	0.0572226	1.39659	0.162537	0.999357
9α,11β-PGF2	ENSG00000025434	NR1H3	protein_coding	Cholesterol metabolism	510.97	-0.0148095	0.105592	-0.140252	0.888461	0.999357
9α,11β-PGF2	ENSG00000134824	FADS2	protein_coding	Lipogenesis	4253.99	0.0455936	0.1168	0.390356	0.696273	0.999357
9α,11β-PGF2	ENSG00000110090	CPT1A	protein_coding	Fatty acid oxidation	17143	-0.321428	0.164802	-1.95039	0.0511292	0.999357
9α,11β-PGF2	ENSG00000151376	ME3	protein_coding	Lipogenesis	14.6844	0.270181	0.990716	0.272713	0.785074	0.999357
9α,11β-PGF2	ENSG00000100889	PCK2	protein_coding	Gluconeogenesis	3678.89	0.0665002	0.0749512	0.887246	0.374946	0.999357
9α,11β-PGF2	ENSG00000103740	ACSBG1	protein_coding	Fatty acid transport	5.89399	-0.114916	1.29648	-0.0886366	0.929371	0.999357
9α,11β-PGF2	ENSG00000161533	ACOX1	protein_coding	Fatty acid oxidation	6691.99	-0.071211	0.0713434	-0.998144	0.318209	0.999357
9α,11β-PGF2	ENSG00000167676	PLIN4	protein_coding	Adipocyte differentiation	13.821	-0.523278	0.811479	-0.644844	0.519028	0.999357
9α,11β-PGF2	ENSG00000130377	ACSBG2	protein_coding	Fatty acid transport	6.71514	-0.919636	0.926109	-0.993011	0.320705	0.999357
9α,11β-PGF2	ENSG00000167772	ANGPTL4	protein_coding	Adipocyte differentiation	20.0232	0.480621	0.843247	0.569965	0.568702	0.999357
9α,11β-PGF2	ENSG00000169169	CPT1C	protein_coding	Fatty acid oxidation	118.858	0.0056849	0.245451	0.023161	0.981522	0.999357
9α,11β-PGF2	ENSG00000124253	PCK1	protein_coding	Gluconeogenesis	4.82767	0.915818	1.83907	0.49798	0.618498	0.999357
9α,11β-PGF2	ENSG00000205560	CPT1B	protein_coding	Fatty acid oxidation	14.7322	-1.1817	0.617533	-1.91358	0.0556743	0.999357
9α,11β-PGF2	ENSG00000198814	GK	protein_coding	Gluconeogenesis	1409.35	-0.0484933	0.0765429	-0.633544	0.526378	0.999357
9α,11β-PGF2	ENSG00000068366	ACSL4	protein_coding	Fatty acid transport	15754.3	0.0695887	0.109509	0.635463	0.525126	0.999357
