# Supplementary material for: Prostaglandin D2 receptor 2 downstream signaling and modulation of type 2 innate lymphoid cells from patients with asthma
Source: PLoS One. 2024 Jul 25;19(7):e0307750. doi: 10.1371/journal.pone.0307750 (PMC11271944; doi:10.1371/journal.pone.0307750)
Supplement: S2 Table — (XLSX) [file pone.0307750.s005.xlsx]

## Sheet: S1 Table
S2 Table. Differential gene expression analysis using DESeq2 in ILC2s stimulated with PGD2 or PGD2 metabolites versus unstimulated ILC2s.
Metabolite	Gene_ID	Gene_Name (abbreviation)	Gene_biotype	Base mean	Log2(FC)	StdErr	Wald-Stats	P-value	adj. P-value
PGD2	ENSG00000227232	WASH7P	unprocessed_pseudogene	22.0166	-1.0264	0.447485	-2.29371	0.0218069	NA
PGD2	ENSG00000279457	WASH9P	unprocessed_pseudogene	45.7044	0.00864569	0.377226	0.0229191	0.981715	0.992532
PGD2	ENSG00000225972	MTND1P23	unprocessed_pseudogene	8.98801	0.362898	0.758154	0.47866	0.632181	NA
PGD2	ENSG00000225630	MTND2P28	unprocessed_pseudogene	12589.4	0.0981219	0.0796489	1.23193	0.217975	0.567165
PGD2	ENSG00000237973	MTCO1P12	unprocessed_pseudogene	2090.99	0.132357	0.137589	0.961976	0.336062	0.66817
PGD2	ENSG00000229344	MTCO2P12	unprocessed_pseudogene	46.0051	-0.132485	0.372702	-0.355472	0.722236	0.894072
PGD2	ENSG00000240409	MTATP8P1	unprocessed_pseudogene	78.7699	-0.00568926	0.247979	-0.0229425	0.981696	0.992532
PGD2	ENSG00000248527	MTATP6P1	unprocessed_pseudogene	26115.5	0.116665	0.102118	1.14245	0.253265	0.597851
PGD2	ENSG00000198744	MTCO3P12	unprocessed_pseudogene	53.0152	-0.0152035	0.261687	-0.0580979	0.953671	0.985031
PGD2	ENSG00000228327	AL669831.1	transcribed_unprocessed_pseudogene	34.9111	-1.0958	0.431502	-2.53949	0.0111014	NA
PGD2	ENSG00000237491	LINC01409	lncRNA	28.7387	-0.825832	0.466565	-1.77003	0.0767227	NA
PGD2	ENSG00000230092	AL669831.4	transcribed_unprocessed_pseudogene	15.8326	-0.608269	0.459261	-1.32445	0.185353	NA
PGD2	ENSG00000177757	FAM87B	lncRNA	17.5488	0.408192	0.436819	0.934465	0.350064	NA
PGD2	ENSG00000228794	LINC01128	lncRNA	637.362	-0.0577205	0.0987096	-0.584751	0.558715	0.812252
PGD2	ENSG00000225880	LINC00115	lncRNA	14.1722	-0.490352	0.579717	-0.845847	0.397638	NA
PGD2	ENSG00000188976	NOC2L	protein_coding	6253.9	0.109484	0.0641321	1.70716	0.087792	0.387404
PGD2	ENSG00000187961	KLHL17	protein_coding	298.361	-0.191224	0.176149	-1.08558	0.277665	0.62084
PGD2	ENSG00000187583	PLEKHN1	protein_coding	393.112	0.0440329	0.168319	0.261604	0.793627	0.92434
PGD2	ENSG00000187608	ISG15	protein_coding	3908.11	0.117666	0.130103	0.904407	0.36578	0.689828
PGD2	ENSG00000224969	AL645608.1	lncRNA	3.43812	-0.41991	1.09455	-0.383637	0.701247	NA
PGD2	ENSG00000188157	AGRN	protein_coding	1033.37	0.398198	0.170446	2.33621	0.0194806	0.21107
PGD2	ENSG00000217801	AL390719.1	transcribed_unprocessed_pseudogene	399.447	0.552252	0.16844	3.27862	0.00104316	0.0684737
PGD2	ENSG00000273443	AL645608.8	lncRNA	36.2933	0.596746	0.355911	1.67667	0.0936069	NA
PGD2	ENSG00000131591	C1orf159	protein_coding	667.483	-0.0108772	0.0955243	-0.113869	0.909342	0.967849
PGD2	ENSG00000162571	TTLL10	protein_coding	18.5554	0.533572	0.625025	0.853681	0.393282	NA
PGD2	ENSG00000186891	TNFRSF18	protein_coding	3363.04	0.542187	0.223677	2.42397	0.0153518	0.188823
PGD2	ENSG00000186827	TNFRSF4	protein_coding	1514.55	0.174401	0.1982	0.879922	0.378902	0.698553
PGD2	ENSG00000078808	SDF4	protein_coding	21924.3	0.155593	0.0500765	3.10711	0.00188926	0.0808568
PGD2	ENSG00000176022	B3GALT6	protein_coding	4341.34	0.0108739	0.0687536	0.158157	0.874333	0.955946
PGD2	ENSG00000184163	C1QTNF12	protein_coding	12.3859	-0.690137	0.606925	-1.1371	0.255495	NA
PGD2	ENSG00000160087	UBE2J2	protein_coding	5816.85	0.062949	0.0630267	0.998767	0.317908	0.655621
PGD2	ENSG00000230415	LINC01786	lncRNA	3.6938	-0.748295	1.34523	-0.55626	0.578033	NA
PGD2	ENSG00000162572	SCNN1D	protein_coding	24.8057	-0.34364	0.535294	-0.641965	0.520896	NA
PGD2	ENSG00000131584	ACAP3	protein_coding	2458.77	-0.158959	0.0732991	-2.16864	0.03011	0.252326
PGD2	ENSG00000169972	PUSL1	protein_coding	950.685	-0.0214169	0.0760548	-0.281598	0.778252	0.916644
PGD2	ENSG00000127054	INTS11	protein_coding	6034.13	0.0305506	0.0538276	0.567563	0.570332	0.818358
PGD2	ENSG00000240731	AL139287.1	lncRNA	30.9165	-0.293051	0.41937	-0.698789	0.484684	NA
PGD2	ENSG00000224051	CPTP	protein_coding	3614.83	-0.0280913	0.0583285	-0.481605	0.630087	0.850283
PGD2	ENSG00000169962	TAS1R3	protein_coding	39.5784	-0.946675	0.379688	-2.4933	0.0126563	NA
PGD2	ENSG00000107404	DVL1	protein_coding	2266.83	-0.17234	0.0831192	-2.07341	0.0381346	0.278409
PGD2	ENSG00000162576	MXRA8	protein_coding	112.418	-0.22968	0.238522	-0.962929	0.335583	0.668096
PGD2	ENSG00000175756	AURKAIP1	protein_coding	7144.37	0.021118	0.0999917	0.211198	0.832733	0.938521
PGD2	ENSG00000221978	CCNL2	protein_coding	2300.99	-0.246779	0.106245	-2.32275	0.0201928	0.21323
PGD2	ENSG00000224870	MRPL20-AS1	lncRNA	2328.83	0.0413137	0.0594097	0.695403	0.486803	0.768065
PGD2	ENSG00000242485	MRPL20	protein_coding	3771.89	0.142972	0.0675217	2.11742	0.0342239	0.265359
PGD2	ENSG00000272455	MRPL20-DT	lncRNA	50.1153	-0.333474	0.303737	-1.09791	0.272246	0.615651
PGD2	ENSG00000179403	VWA1	protein_coding	55.6925	-0.216222	0.314137	-0.688303	0.491262	0.770293
PGD2	ENSG00000215915	ATAD3C	protein_coding	281.13	-0.247617	0.182035	-1.36027	0.173744	0.517801
PGD2	ENSG00000160072	ATAD3B	protein_coding	1300.04	0.0665923	0.142256	0.468116	0.639702	0.856077
PGD2	ENSG00000284740	AL645728.2	transcribed_unprocessed_pseudogene	33.1842	-0.0475573	0.358356	-0.13271	0.894423	NA
PGD2	ENSG00000197785	ATAD3A	protein_coding	2026.62	0.03424	0.110388	0.310179	0.756425	0.906813
PGD2	ENSG00000205090	TMEM240	protein_coding	41.9859	-0.173903	0.405313	-0.429059	0.66788	NA
PGD2	ENSG00000160075	SSU72	protein_coding	12562.2	0.0276403	0.0536777	0.51493	0.606602	0.839983
PGD2	ENSG00000215014	AL645728.1	lncRNA	17.2534	0.451324	0.48931	0.922367	0.356337	NA
PGD2	ENSG00000228594	FNDC10	protein_coding	1804.21	-0.0329347	0.0974941	-0.337812	0.735505	0.898901
PGD2	ENSG00000286989	AL691432.4	lncRNA	105.426	-0.0578283	0.24598	-0.235094	0.814136	0.932391
PGD2	ENSG00000272106	AL691432.2	lncRNA	292.784	-0.143056	0.118167	-1.21063	0.226037	0.575264
PGD2	ENSG00000197530	MIB2	protein_coding	2158.43	-0.0958252	0.0795743	-1.20422	0.228503	0.576382
PGD2	ENSG00000248333	CDK11B	protein_coding	4108.05	0.0527963	0.0571416	0.923957	0.355509	0.682841
PGD2	ENSG00000189339	SLC35E2B	protein_coding	5639.82	-0.0722553	0.0522853	-1.38194	0.166989	0.508448
PGD2	ENSG00000269737	AL691432.1	transcribed_processed_pseudogene	48.7172	-0.922704	0.357886	-2.57821	0.0099315	0.159011
PGD2	ENSG00000215914	MMP23A	unprocessed_pseudogene	5.23281	-0.863386	0.864399	-0.998828	0.317878	NA
PGD2	ENSG00000008128	CDK11A	protein_coding	223.191	-0.161405	0.158332	-1.01941	0.308009	0.648466
PGD2	ENSG00000268575	AL031282.2	lncRNA	96.421	-0.570961	0.299172	-1.90847	0.0563303	0.322685
PGD2	ENSG00000227775	AL031282.1	transcribed_processed_pseudogene	546.864	-0.277947	0.10652	-2.60934	0.00907177	0.151989
PGD2	ENSG00000215790	SLC35E2A	transcribed_unprocessed_pseudogene	255.988	-0.0300039	0.188268	-0.159369	0.873379	0.955372
PGD2	ENSG00000008130	NADK	protein_coding	5532.81	0.0226253	0.0462644	0.489044	0.624811	0.848458
PGD2	ENSG00000078369	GNB1	protein_coding	51736.7	0.0140186	0.0295142	0.474978	0.634803	0.852983
PGD2	ENSG00000231050	AL109917.1	lncRNA	17.797	-0.025523	0.4689	-0.0544317	0.956591	NA
PGD2	ENSG00000178821	TMEM52	protein_coding	7.68216	1.93673	0.971066	1.99444	0.0461042	NA
PGD2	ENSG00000142609	CFAP74	protein_coding	6.49694	1.47678	1.93283	0.764053	0.444836	NA
PGD2	ENSG00000067606	PRKCZ	protein_coding	683.628	0.180953	0.0904848	1.99982	0.0455197	0.294766
PGD2	ENSG00000271806	AL590822.2	lncRNA	4.29829	-0.351084	1.06523	-0.329586	0.741713	NA
PGD2	ENSG00000182873	PRKCZ-AS1	lncRNA	48.9169	0.0321928	0.315131	0.102157	0.918632	0.971912
PGD2	ENSG00000162585	FAAP20	protein_coding	2961.93	0.0763927	0.0811109	0.94183	0.346279	0.675712
PGD2	ENSG00000157933	SKI	protein_coding	14453.1	-0.094265	0.0429955	-2.19244	0.0283478	0.245937
PGD2	ENSG00000287356	AL590822.3	lncRNA	11.9716	-0.0245755	0.687189	-0.0357624	0.971472	NA
PGD2	ENSG00000116151	MORN1	protein_coding	179.558	-0.0678328	0.233902	-0.290005	0.771813	0.913573
PGD2	ENSG00000269896	AL513477.1	transcribed_processed_pseudogene	26.5982	-0.166551	0.413266	-0.403012	0.68694	NA
PGD2	ENSG00000157916	RER1	protein_coding	8322.73	0.0958586	0.0425834	2.25108	0.0243807	0.231382
PGD2	ENSG00000157911	PEX10	protein_coding	811.701	0.128916	0.087787	1.46851	0.141966	0.473919
PGD2	ENSG00000149527	PLCH2	protein_coding	1033.94	-0.368609	0.157006	-2.34774	0.0188878	0.207815
PGD2	ENSG00000157881	PANK4	protein_coding	3589.5	0.0521709	0.0514566	1.01388	0.310639	0.650528
PGD2	ENSG00000272449	AL139246.5	lncRNA	441.989	-0.16628	0.127227	-1.30695	0.191229	0.536671
PGD2	ENSG00000238164	TNFRSF14-AS1	lncRNA	1815.14	-0.18694	0.116078	-1.61047	0.107296	0.421267
PGD2	ENSG00000157873	TNFRSF14	protein_coding	10003.4	0.0960551	0.046599	2.06131	0.0392732	0.279807
PGD2	ENSG00000225931	AL139246.2	TEC	9.81805	-0.415687	0.624049	-0.666113	0.505339	NA
PGD2	ENSG00000228037	AL139246.3	lncRNA	79.7652	-0.232899	0.250299	-0.930484	0.35212	0.680653
PGD2	ENSG00000157870	PRXL2B	protein_coding	3882.36	0.0653486	0.0595732	1.09695	0.272665	0.615952
PGD2	ENSG00000142606	MMEL1	protein_coding	10.0953	-0.305923	0.898367	-0.340533	0.733456	NA
PGD2	ENSG00000215912	TTC34	protein_coding	25.6342	-0.762017	0.548474	-1.38934	0.164729	NA
PGD2	ENSG00000142611	PRDM16	protein_coding	5.69675	1.52359	2.30185	0.661901	0.508035	NA
PGD2	ENSG00000130762	ARHGEF16	protein_coding	4.10199	-3.37519	2.29477	-1.47082	0.141339	NA
PGD2	ENSG00000162591	MEGF6	protein_coding	674.762	-0.394143	0.196881	-2.00194	0.0452916	0.294555
PGD2	ENSG00000238260	AL513320.1	lncRNA	9.61828	-0.571688	0.788362	-0.725159	0.468355	NA
PGD2	ENSG00000158109	TPRG1L	protein_coding	6715.54	0.10143	0.0654373	1.55004	0.121132	0.44085
PGD2	ENSG00000116213	WRAP73	protein_coding	1839.44	0.0678915	0.0696487	0.97477	0.329674	0.663938
PGD2	ENSG00000078900	TP73	protein_coding	780.56	0.501696	0.193507	2.59265	0.00952409	0.156101
PGD2	ENSG00000227372	TP73-AS1	transcribed_unitary_pseudogene	966.778	0.00549272	0.0902638	0.0608519	0.951477	0.985031
PGD2	ENSG00000235169	SMIM1	protein_coding	28.4808	-0.514376	0.500256	-1.02822	0.303844	NA
PGD2	ENSG00000130764	LRRC47	protein_coding	4493.81	0.0462513	0.0419807	1.10173	0.27058	0.614465
PGD2	ENSG00000272153	AL365330.1	lncRNA	15.6951	-0.868106	0.504641	-1.72024	0.0853881	NA
PGD2	ENSG00000116198	CEP104	protein_coding	3883.59	-0.141772	0.060021	-2.36203	0.018175	0.204022
PGD2	ENSG00000169598	DFFB	protein_coding	670.404	-0.110042	0.0958925	-1.14755	0.251154	0.597524
PGD2	ENSG00000198912	C1orf174	protein_coding	1587.75	0.105071	0.0717657	1.46409	0.14317	0.474774
PGD2	ENSG00000236423	LINC01134	lncRNA	36.9761	0.225508	0.433914	0.519707	0.603268	NA
PGD2	ENSG00000196581	AJAP1	protein_coding	9.49427	-1.39056	2.58063	-0.538844	0.589994	NA
PGD2	ENSG00000236948	AL365255.1	lncRNA	3.94794	-1.7191	1.3408	-1.28214	0.199792	NA
PGD2	ENSG00000131697	NPHP4	protein_coding	1381.93	-0.127837	0.101313	-1.2618	0.20702	0.554976
PGD2	ENSG00000069424	KCNAB2	protein_coding	44496.8	-0.00121877	0.0480594	-0.0253596	0.979768	0.991642
PGD2	ENSG00000116254	CHD5	protein_coding	12.8011	-0.961361	1.18039	-0.814445	0.41539	NA
PGD2	ENSG00000116251	RPL22	protein_coding	5534.83	0.134785	0.0738973	1.82395	0.0681601	0.349163
PGD2	ENSG00000226944	RNF207-AS1	lncRNA	20.7311	0.339183	0.457721	0.741025	0.458678	NA
PGD2	ENSG00000158286	RNF207	protein_coding	194.553	-0.867602	0.263614	-3.29118	0.00099767	0.0671783
PGD2	ENSG00000116237	ICMT	protein_coding	10423.5	0.0260474	0.0615075	0.423483	0.671943	0.873061
PGD2	ENSG00000225077	LINC00337	lncRNA	63.0825	0.413141	0.269853	1.53098	0.125773	0.447734
PGD2	ENSG00000158292	GPR153	protein_coding	245.585	0.3096	0.155741	1.98791	0.0468216	0.298287
PGD2	ENSG00000097021	ACOT7	protein_coding	3566.56	0.172194	0.14052	1.22541	0.22042	0.570622
PGD2	ENSG00000271746	AL031848.2	lncRNA	13.4416	-0.868941	0.792557	-1.09638	0.272914	NA
PGD2	ENSG00000069812	HES2	protein_coding	8.81345	-0.400502	0.920824	-0.434939	0.663607	NA
PGD2	ENSG00000187017	ESPN	protein_coding	652.134	0.226041	0.143511	1.57508	0.115239	0.432013
PGD2	ENSG00000215788	TNFRSF25	protein_coding	1562.8	-0.249917	0.100188	-2.49448	0.012614	0.172586
PGD2	ENSG00000171680	PLEKHG5	protein_coding	201.42	0.0752743	0.18155	0.414621	0.67842	0.877039
PGD2	ENSG00000162408	NOL9	protein_coding	1457.38	-0.31015	0.113969	-2.72135	0.00650158	0.128335
PGD2	ENSG00000229519	AL591866.1	processed_pseudogene	3.64125	-0.407975	1.00908	-0.404306	0.685988	NA
PGD2	ENSG00000173662	TAS1R1	protein_coding	6.55727	1.63064	1.20977	1.34789	0.177692	NA
PGD2	ENSG00000204859	ZBTB48	protein_coding	1146.45	-0.0773117	0.0845098	-0.914826	0.360283	0.6851
PGD2	ENSG00000162413	KLHL21	protein_coding	9313.77	-0.0432929	0.0687165	-0.630022	0.52868	0.792458
PGD2	ENSG00000116273	PHF13	protein_coding	3755.58	0.128975	0.0678081	1.90206	0.0571639	0.323945
PGD2	ENSG00000041988	THAP3	protein_coding	1192.47	0.0495383	0.0852388	0.581171	0.561125	0.813578
PGD2	ENSG00000007923	DNAJC11	protein_coding	2481.18	0.00443121	0.066883	0.0662532	0.947176	0.983768
PGD2	ENSG00000237436	CAMTA1-DT	lncRNA	10.0315	0.00843678	0.588401	0.0143385	0.98856	NA
PGD2	ENSG00000171735	CAMTA1	protein_coding	1661.88	0.135765	0.0761226	1.78351	0.0745032	0.361408
PGD2	ENSG00000049245	VAMP3	protein_coding	4040.69	0.071838	0.0589875	1.21785	0.22328	0.572595
PGD2	ENSG00000269925	Z98884.2	lncRNA	6.18996	-0.701313	0.709391	-0.988613	0.322853	NA
PGD2	ENSG00000049246	PER3	protein_coding	1054.67	0.0307361	0.138767	0.221495	0.824707	0.936404
PGD2	ENSG00000236266	Z98884.1	lncRNA	11.8858	-0.238524	0.487459	-0.489322	0.624614	NA
PGD2	ENSG00000049247	UTS2	protein_coding	377.02	-0.193469	0.139684	-1.38505	0.166038	0.506882
PGD2	ENSG00000049249	TNFRSF9	protein_coding	2024.44	0.147385	0.210674	0.699588	0.484185	0.766229
PGD2	ENSG00000116288	PARK7	protein_coding	20271.3	0.199765	0.0737876	2.7073	0.00678333	0.130798
PGD2	ENSG00000284747	AL034417.4	lncRNA	9.01167	-1.29062	0.810617	-1.59215	0.111351	NA
PGD2	ENSG00000116285	ERRFI1	protein_coding	142.147	0.249314	0.206593	1.20679	0.227515	0.576382
PGD2	ENSG00000162426	SLC45A1	protein_coding	75.6028	-0.156711	0.336209	-0.466113	0.641134	0.856415
PGD2	ENSG00000142599	RERE	protein_coding	4395.29	-0.176521	0.0875035	-2.0173	0.0436644	0.29065
PGD2	ENSG00000232912	RERE-AS1	lncRNA	4.04477	-1.07358	1.34032	-0.80099	0.423137	NA
PGD2	ENSG00000074800	ENO1	protein_coding	150229	0.105456	0.0922407	1.14327	0.252928	0.597851
PGD2	ENSG00000230679	ENO1-AS1	lncRNA	7.05029	0.202564	0.79497	0.254807	0.798872	NA
PGD2	ENSG00000238249	HMGN2P17	processed_pseudogene	46.4288	0.427512	0.328771	1.30033	0.193488	0.538932
PGD2	ENSG00000232208	AL139415.1	processed_pseudogene	6.46842	1.03803	1.50307	0.690608	0.489812	NA
PGD2	ENSG00000131686	CA6	protein_coding	9.06955	-1.16594	1.00087	-1.16493	0.244048	NA
PGD2	ENSG00000142583	SLC2A5	protein_coding	5.4188	-0.258159	1.77467	-0.145468	0.884341	NA
PGD2	ENSG00000180758	GPR157	protein_coding	248.642	-0.0326924	0.214243	-0.152595	0.878718	0.956549
PGD2	ENSG00000228526	MIR34AHG	lncRNA	163.889	-0.71752	0.486968	-1.47344	0.140632	0.471468
PGD2	ENSG00000234546	LNCTAM34A	lncRNA	99.6641	-0.355283	0.216835	-1.63849	0.101319	0.411703
PGD2	ENSG00000049239	H6PD	protein_coding	9635.6	-0.122894	0.0523207	-2.34886	0.018831	0.20781
PGD2	ENSG00000171621	SPSB1	protein_coding	2405.14	0.119348	0.101021	1.18141	0.237438	0.58467
PGD2	ENSG00000171612	SLC25A33	protein_coding	1136.36	0.00430327	0.0756022	0.0569199	0.954609	0.985031
PGD2	ENSG00000231181	AL954705.1	processed_pseudogene	6.71821	-0.852239	0.83573	-1.01975	0.307845	NA
PGD2	ENSG00000188807	TMEM201	protein_coding	1474.71	0.0866471	0.10135	0.854931	0.392589	0.706568
PGD2	ENSG00000171608	PIK3CD	protein_coding	38904.7	-0.0770477	0.0402485	-1.9143	0.0555821	0.321015
PGD2	ENSG00000179840	PIK3CD-AS1	lncRNA	19.8708	-0.399828	0.478177	-0.83615	0.40307	NA
PGD2	ENSG00000231789	PIK3CD-AS2	lncRNA	36.2237	1.20664	0.407009	2.96465	0.00303025	NA
PGD2	ENSG00000171603	CLSTN1	protein_coding	32002.1	-0.0249181	0.0494986	-0.503409	0.614677	0.844247
PGD2	ENSG00000178585	CTNNBIP1	protein_coding	1276.08	0.0802187	0.0860115	0.93265	0.351	0.680069
PGD2	ENSG00000162441	LZIC	protein_coding	2815.4	-0.00488112	0.0558213	-0.0874419	0.93032	0.976761
PGD2	ENSG00000228150	AL357140.2	lncRNA	14.7806	-0.194238	0.426678	-0.455234	0.648941	NA
PGD2	ENSG00000173614	NMNAT1	protein_coding	719.277	-0.108369	0.10572	-1.02505	0.305339	0.646574
PGD2	ENSG00000202415	RN7SKP269	misc_RNA	4.24844	-0.726238	0.980722	-0.740514	0.458988	NA
PGD2	ENSG00000130939	UBE4B	protein_coding	6621.64	-0.0261356	0.0519985	-0.502623	0.61523	0.844428
PGD2	ENSG00000054523	KIF1B	protein_coding	5114.69	-0.155514	0.080295	-1.93678	0.0527722	0.315146
PGD2	ENSG00000284735	AL139424.3	lncRNA	5.83664	-0.0424923	0.861236	-0.0493387	0.960649	NA
PGD2	ENSG00000284642	AL139424.2	lncRNA	3.50318	-1.16479	1.07078	-1.0878	0.276685	NA
PGD2	ENSG00000142657	PGD	protein_coding	10820.7	0.0922179	0.090242	1.0219	0.30683	0.648124
PGD2	ENSG00000175279	CENPS	protein_coding	110.222	0.205837	0.206821	0.995239	0.31962	0.657113
PGD2	ENSG00000241563	CORT	protein_coding	5.47555	-1.4958	0.902422	-1.65754	0.0974101	NA
PGD2	ENSG00000160049	DFFA	protein_coding	3618.1	-0.165491	0.0608946	-2.71767	0.00657438	0.128532
PGD2	ENSG00000142655	PEX14	protein_coding	3120.18	0.0450773	0.0600315	0.750895	0.452716	0.749146
PGD2	ENSG00000287727	AL139423.2	lncRNA	8.50968	-0.670158	0.903987	-0.741335	0.45849	NA
PGD2	ENSG00000130940	CASZ1	protein_coding	1422.63	-0.277201	0.0711245	-3.8974	9.72e-05	0.0194003
PGD2	ENSG00000272078	AL139423.1	lncRNA	39.6777	-0.256645	0.298129	-0.860853	0.389319	NA
PGD2	ENSG00000175262	C1orf127	protein_coding	4.53048	1.74878	2.28738	0.764535	0.444549	NA
PGD2	ENSG00000120948	TARDBP	protein_coding	12717.3	0.0700217	0.0469537	1.49129	0.135885	0.464541
PGD2	ENSG00000009724	MASP2	protein_coding	37.4203	-0.749344	0.505261	-1.48308	0.138052	NA
PGD2	ENSG00000116649	SRM	protein_coding	5560.26	0.0826272	0.0889438	0.928983	0.352898	0.680774
PGD2	ENSG00000171824	EXOSC10	protein_coding	6018.31	-0.0296045	0.0418311	-0.707714	0.479123	0.763903
PGD2	ENSG00000230337	EXOSC10-AS1	lncRNA	14.1096	0.263857	0.531096	0.496816	0.619318	NA
PGD2	ENSG00000198793	MTOR	protein_coding	6984.55	-0.145393	0.0957087	-1.51912	0.128733	0.452232
PGD2	ENSG00000120942	UBIAD1	protein_coding	2276	0.0975046	0.0623602	1.56357	0.117918	0.436288
PGD2	ENSG00000204624	DISP3	protein_coding	8.08888	0.524872	1.28205	0.4094	0.682246	NA
PGD2	ENSG00000116661	FBXO2	protein_coding	695.524	-0.192708	0.184101	-1.04675	0.295215	0.637555
PGD2	ENSG00000132879	FBXO44	protein_coding	991.694	-0.0556772	0.0970536	-0.573674	0.566188	0.816266
PGD2	ENSG00000116663	FBXO6	protein_coding	1418.53	0.0545855	0.102895	0.530496	0.595768	0.834224
PGD2	ENSG00000116670	MAD2L2	protein_coding	2403.43	0.102769	0.091805	1.11942	0.262959	0.608283
PGD2	ENSG00000162490	DRAXIN	protein_coding	88.9991	0.142966	0.410215	0.348515	0.727454	0.895183
PGD2	ENSG00000177674	AGTRAP	protein_coding	1668.23	0.0165214	0.149476	0.110529	0.91199	0.969017
PGD2	ENSG00000177000	MTHFR	protein_coding	2497.05	-0.133208	0.0643473	-2.07015	0.0384383	0.278409
PGD2	ENSG00000011021	CLCN6	protein_coding	675.625	-0.246576	0.145852	-1.69058	0.0909165	0.392688
PGD2	ENSG00000285646	AL021155.4	lncRNA	82.4399	-0.00434063	0.272627	-0.0159215	0.987297	0.994597
PGD2	ENSG00000116685	KIAA2013	protein_coding	7701.67	0.0693581	0.0652703	1.06263	0.28795	0.631052
PGD2	ENSG00000083444	PLOD1	protein_coding	4134.66	0.0590423	0.067899	0.869561	0.38454	0.700802
PGD2	ENSG00000116688	MFN2	protein_coding	13208.6	0.0755756	0.0564319	1.33923	0.180494	0.526489
PGD2	ENSG00000116691	MIIP	protein_coding	11021.9	0.0347884	0.152643	0.227907	0.819718	0.933296
PGD2	ENSG00000202461	Y_RNA	misc_RNA	4.67324	-1.38832	0.891854	-1.55667	0.119548	NA
PGD2	ENSG00000120949	TNFRSF8	protein_coding	10692	0.396278	0.398033	0.995589	0.31945	0.657004
PGD2	ENSG00000285604	AL357835.1	lncRNA	4.88856	-0.812975	0.818257	-0.993544	0.320445	NA
PGD2	ENSG00000028137	TNFRSF1B	protein_coding	41953.5	0.059831	0.0680108	0.879728	0.379007	0.69863
PGD2	ENSG00000048707	VPS13D	protein_coding	8471.4	-0.410771	0.142576	-2.88106	0.00396338	0.107786
PGD2	ENSG00000239149	SNORA59A	snoRNA	4.65023	-0.837536	0.829314	-1.00991	0.312536	NA
PGD2	ENSG00000162496	DHRS3	protein_coding	2425.89	-0.13527	0.186436	-0.725558	0.46811	0.75937
PGD2	ENSG00000272482	AC254633.1	lncRNA	11.797	-0.329807	0.592513	-0.556624	0.577784	NA
PGD2	ENSG00000116731	PRDM2	protein_coding	6947.18	-0.06349	0.067652	-0.938479	0.347998	0.67728
PGD2	ENSG00000189337	KAZN	protein_coding	10.0236	1.84269	1.04025	1.77138	0.076497	NA
PGD2	ENSG00000175147	TMEM51-AS1	lncRNA	36.7398	-0.791949	0.521028	-1.51998	0.128517	NA
PGD2	ENSG00000171729	TMEM51	protein_coding	1027.45	-0.15747	0.0907221	-1.73574	0.0826105	0.379225
PGD2	ENSG00000142621	FHAD1	protein_coding	76.0896	-0.389273	0.307062	-1.26773	0.204893	0.552693
PGD2	ENSG00000228140	AL031283.1	lncRNA	17.9408	-0.0230667	0.487934	-0.0472743	0.962295	NA
PGD2	ENSG00000142634	EFHD2	protein_coding	31411.5	0.0839596	0.068179	1.23146	0.218151	0.567278
PGD2	ENSG00000162438	CTRC	protein_coding	6.80366	-0.839677	1.1589	-0.724546	0.468731	NA
PGD2	ENSG00000215704	CELA2B	protein_coding	4.89553	-0.636928	1.02203	-0.623198	0.533154	NA
PGD2	ENSG00000132906	CASP9	protein_coding	2392.19	0.117605	0.0612882	1.91889	0.0549986	0.319859
PGD2	ENSG00000116138	DNAJC16	protein_coding	2209.3	-0.0782799	0.084836	-0.922721	0.356153	0.683198
PGD2	ENSG00000116771	AGMAT	protein_coding	386.935	0.138746	0.185985	0.746009	0.455662	0.750149
PGD2	ENSG00000235084	CHCHD2P6	processed_pseudogene	30.16	0.886548	0.363964	2.43581	0.0148585	NA
PGD2	ENSG00000197312	DDI2	protein_coding	4232.98	-0.130425	0.081712	-1.59615	0.110456	0.424313
PGD2	ENSG00000116786	PLEKHM2	protein_coding	7623.85	-0.0199693	0.0429073	-0.465405	0.641642	0.856415
PGD2	ENSG00000237938	AL450998.2	lncRNA	12.1598	-0.768197	0.647115	-1.18711	0.235184	NA
PGD2	ENSG00000162461	SLC25A34	protein_coding	10.7977	-1.54609	0.842928	-1.83419	0.0666265	NA
PGD2	ENSG00000233954	UQCRHL	protein_coding	85.5068	-0.480881	0.266628	-1.80356	0.0712997	0.356846
PGD2	ENSG00000178715	AL450998.1	processed_pseudogene	146.349	0.173359	0.256816	0.675031	0.499656	0.775083
PGD2	ENSG00000179743	FLJ37453	lncRNA	354.311	0.213606	0.129209	1.65318	0.0982934	0.406297
PGD2	ENSG00000065526	SPEN	protein_coding	13903.9	-0.347989	0.124721	-2.79014	0.0052685	0.119563
PGD2	ENSG00000116809	ZBTB17	protein_coding	2376.52	0.109299	0.0690476	1.58296	0.113431	0.429566
PGD2	ENSG00000232456	AL355994.2	unprocessed_pseudogene	6.38839	-1.14394	1.21342	-0.94274	0.345814	NA
PGD2	ENSG00000185519	FAM131C	protein_coding	87.8903	-1.06066	0.504783	-2.10122	0.035622	0.270976
PGD2	ENSG00000142632	ARHGEF19	protein_coding	327.66	-0.0621983	0.150502	-0.413272	0.679407	0.877297
PGD2	ENSG00000237276	ANO7L1	transcribed_unprocessed_pseudogene	91.5541	0.0508025	0.240806	0.210968	0.832912	0.938555
PGD2	ENSG00000288398	AL109627.1	lncRNA	579.707	-0.109798	0.121623	-0.902769	0.366648	0.690739
PGD2	ENSG00000132881	CPLANE2	protein_coding	552.736	-0.0133353	0.0952988	-0.139931	0.888714	0.961306
PGD2	ENSG00000037637	FBXO42	protein_coding	3347.54	0.0159179	0.0456898	0.34839	0.727547	0.895183
PGD2	ENSG00000055070	SZRD1	protein_coding	19479.9	0.132437	0.0490175	2.70184	0.00689578	0.132108
PGD2	ENSG00000226457	RPL22P3	processed_pseudogene	4.2356	-1.06008	1.02283	-1.03642	0.300006	NA
PGD2	ENSG00000187144	SPATA21	protein_coding	3.97434	-0.422311	1.70753	-0.247322	0.804659	NA
PGD2	ENSG00000157191	NECAP2	protein_coding	19676.3	0.103235	0.0536633	1.92375	0.054386	0.319085
PGD2	ENSG00000226029	LINC01772	lncRNA	70.4602	-0.556359	0.249186	-2.23271	0.025568	0.23653
PGD2	ENSG00000080947	CROCCP3	transcribed_unprocessed_pseudogene	73.8811	-1.11922	0.371277	-3.01453	0.00257378	0.0892667
PGD2	ENSG00000219481	NBPF1	protein_coding	514.685	-0.0615533	0.145858	-0.422009	0.673018	0.873699
PGD2	ENSG00000215908	CROCCP2	transcribed_unprocessed_pseudogene	591.488	-0.386004	0.189321	-2.03889	0.0414606	0.284111
PGD2	ENSG00000186301	MST1P2	unprocessed_pseudogene	4.89494	-0.375861	1.2463	-0.301581	0.762971	NA
PGD2	ENSG00000236698	EIF1AXP1	processed_pseudogene	54.3236	0.629236	0.377785	1.66559	0.0957948	0.402374
PGD2	ENSG00000058453	CROCC	protein_coding	2364.54	-0.195455	0.0929667	-2.10242	0.0355162	0.270844
PGD2	ENSG00000228549	BX284668.2	lncRNA	3.85601	-0.563956	2.03227	-0.277501	0.781396	NA
PGD2	ENSG00000238142	BX284668.4	lncRNA	3.70975	-0.867412	1.12203	-0.773076	0.439477	NA
PGD2	ENSG00000117122	MFAP2	protein_coding	3.75441	2.63412	1.54782	1.70182	0.0887882	NA
PGD2	ENSG00000159363	ATP13A2	protein_coding	7502.43	0.0269703	0.0616759	0.437291	0.661901	0.866931
PGD2	ENSG00000117118	SDHB	protein_coding	3681.49	0.0969331	0.0591247	1.63947	0.101116	0.411703
PGD2	ENSG00000117115	PADI2	protein_coding	18.6913	0.697866	0.791319	0.881901	0.37783	NA
PGD2	ENSG00000276747	PADI6	protein_coding	5.9156	0.405706	1.54261	0.263	0.792551	NA
PGD2	ENSG00000179051	RCC2	protein_coding	14442.5	-0.0112959	0.0645707	-0.174939	0.861128	0.950834
PGD2	ENSG00000074964	ARHGEF10L	protein_coding	5.85183	1.2284	2.26752	0.541737	0.587999	NA
PGD2	ENSG00000280222	AL365209.1	TEC	4.16353	0	4.03901	0	1	NA
PGD2	ENSG00000179023	KLHDC7A	protein_coding	4.88546	2.04877	3.0653	0.668375	0.503894	NA
PGD2	ENSG00000159423	ALDH4A1	protein_coding	674.153	0.270671	0.0971804	2.78524	0.00534881	0.120054
PGD2	ENSG00000169991	IFFO2	protein_coding	6795.85	-0.064692	0.0426008	-1.51856	0.128873	0.452377
PGD2	ENSG00000272084	AL137127.1	lncRNA	18.8218	-1.12598	0.626929	-1.79603	0.07249	NA
PGD2	ENSG00000127481	UBR4	protein_coding	19134.6	-0.660948	0.241346	-2.73859	0.00617036	0.125865
PGD2	ENSG00000230424	EMC1-AS1	lncRNA	18.9137	-0.232134	0.404784	-0.573476	0.566322	NA
PGD2	ENSG00000127463	EMC1	protein_coding	4257.22	0.0253592	0.0616986	0.411018	0.681059	0.877817
PGD2	ENSG00000053372	MRTO4	protein_coding	2181.36	0.00224787	0.098288	0.0228702	0.981754	0.992532
PGD2	ENSG00000286064	AL035413.2	unprocessed_pseudogene	7.21021	0.110438	0.612996	0.180162	0.857026	NA
PGD2	ENSG00000270728	AL035413.1	processed_pseudogene	14.4744	-1.46922	0.56797	-2.58678	0.00968764	NA
PGD2	ENSG00000053371	AKR7A2	protein_coding	3857.14	0.0932364	0.0706097	1.32045	0.186685	0.532311
PGD2	ENSG00000040487	SLC66A1	protein_coding	807.388	0.222895	0.0972469	2.29205	0.0219028	0.21831
PGD2	ENSG00000077549	CAPZB	protein_coding	54336.4	0.0333569	0.052029	0.641122	0.521443	0.787294
PGD2	ENSG00000173436	MICOS10	protein_coding	477.04	-0.111289	0.13559	-0.820779	0.411772	0.720156
PGD2	ENSG00000158747	NBL1	protein_coding	4254.59	-0.0181547	0.0853823	-0.212628	0.831617	0.938465
PGD2	ENSG00000226396	AL031727.1	processed_pseudogene	805.776	1.002	0.273117	3.66876	0.000243727	0.0342578
PGD2	ENSG00000158748	HTR6	protein_coding	6.09853	-1.07797	1.06613	-1.0111	0.311968	NA
PGD2	ENSG00000162542	TMCO4	protein_coding	1930.55	0.058177	0.0678319	0.857665	0.391078	0.705408
PGD2	ENSG00000169914	OTUD3	protein_coding	449.743	-0.320641	0.140778	-2.27764	0.0227481	0.222694
PGD2	ENSG00000187980	PLA2G2C	protein_coding	22.1464	0.333205	0.698979	0.476703	0.633573	NA
PGD2	ENSG00000162543	UBXN10	protein_coding	157.577	0.25167	0.308969	0.814549	0.415331	0.722366
PGD2	ENSG00000158816	VWA5B1	protein_coding	4.71036	0.813533	1.89877	0.428453	0.668321	NA
PGD2	ENSG00000162545	CAMK2N1	protein_coding	1035.31	-0.16073	0.123411	-1.3024	0.192781	0.53865
PGD2	ENSG00000090432	MUL1	protein_coding	5583.23	0.179578	0.0547117	3.28226	0.00102978	0.0684737
PGD2	ENSG00000158828	PINK1	protein_coding	2557.7	0.101199	0.0726987	1.39203	0.163914	0.503158
PGD2	ENSG00000117242	PINK1-AS	lncRNA	373.157	-0.0877503	0.145848	-0.601654	0.547404	0.804296
PGD2	ENSG00000244038	DDOST	protein_coding	31901.5	0.113428	0.0442494	2.56337	0.0103661	0.161319
PGD2	ENSG00000127483	HP1BP3	protein_coding	18943.8	-0.0752201	0.0438387	-1.71584	0.0861917	0.385955
PGD2	ENSG00000075151	EIF4G3	protein_coding	7276.86	-0.0262979	0.0884255	-0.297402	0.76616	0.911655
PGD2	ENSG00000117298	ECE1	protein_coding	9750.17	-0.0801953	0.0550837	-1.45588	0.145425	0.477087
PGD2	ENSG00000231105	ECE1-AS1	lncRNA	86.5251	-0.311815	0.263299	-1.18426	0.23631	0.583621
PGD2	ENSG00000227001	NBPF2P	unprocessed_pseudogene	26.9636	0.497828	0.620605	0.802165	0.422457	NA
PGD2	ENSG00000187952	HS6ST1P1	processed_pseudogene	89.5249	0.146331	0.251768	0.581216	0.561095	0.813578
PGD2	ENSG00000142794	NBPF3	protein_coding	860.23	0.116855	0.0965516	1.21029	0.226169	0.575264
PGD2	ENSG00000162551	ALPL	protein_coding	3.87427	-3.5831	2.15108	-1.66572	0.0957688	NA
PGD2	ENSG00000076864	RAP1GAP	protein_coding	9.26616	-0.361808	0.926666	-0.390441	0.696211	NA
PGD2	ENSG00000090686	USP48	protein_coding	6529.21	-0.0422785	0.0497203	-0.850328	0.395143	0.707869
PGD2	ENSG00000142798	HSPG2	protein_coding	80.7858	0.372621	0.495294	0.752322	0.451857	0.74822
PGD2	ENSG00000228397	LINC01635	lncRNA	9.53103	-0.0927408	0.88202	-0.105146	0.91626	NA
PGD2	ENSG00000218510	LINC00339	lncRNA	42.6021	-0.172206	0.43407	-0.396723	0.691572	0.88173
PGD2	ENSG00000070831	CDC42	protein_coding	31646.2	0.0671628	0.0488811	1.374	0.169441	0.512583
PGD2	ENSG00000285752	CDC42-AS1	lncRNA	16.3237	-1.10714	0.466513	-2.37323	0.0176331	NA
PGD2	ENSG00000162552	WNT4	protein_coding	4.62996	0.33494	1.5686	0.213527	0.830916	NA
PGD2	ENSG00000184677	ZBTB40	protein_coding	3775.32	-0.205873	0.0846541	-2.43193	0.0150185	0.187423
PGD2	ENSG00000070886	EPHA8	protein_coding	4.85233	-0.44014	2.3997	-0.183415	0.854473	NA
PGD2	ENSG00000133216	EPHB2	protein_coding	12.6316	-1.74542	1.26689	-1.37771	0.168292	NA
PGD2	ENSG00000004487	KDM1A	protein_coding	7941.09	-0.0284518	0.0497017	-0.57245	0.567017	0.816567
PGD2	ENSG00000169641	LUZP1	protein_coding	6056.19	0.11216	0.0857007	1.30874	0.190623	0.536324
PGD2	ENSG00000261326	LINC01355	lncRNA	28.6237	-1.50382	0.55621	-2.7037	0.00685729	NA
PGD2	ENSG00000284726	AL109936.6	lncRNA	7.44573	-0.457698	0.671297	-0.681811	0.495358	NA
PGD2	ENSG00000125944	HNRNPR	protein_coding	25436.2	0.0716505	0.0363621	1.97047	0.0487844	0.303126
PGD2	ENSG00000125945	ZNF436	protein_coding	1445.27	-0.0364382	0.0694155	-0.524928	0.599633	0.835907
PGD2	ENSG00000249087	ZNF436-AS1	lncRNA	19.7332	-0.805835	0.598986	-1.34533	0.178518	NA
PGD2	ENSG00000204219	TCEA3	protein_coding	7.7243	0.467742	1.15648	0.404455	0.685878	NA
PGD2	ENSG00000088280	ASAP3	protein_coding	27.0173	-0.218406	0.6278	-0.347892	0.727922	NA
PGD2	ENSG00000007968	E2F2	protein_coding	6497.69	-0.0952807	0.0938791	-1.01493	0.310139	0.650022
PGD2	ENSG00000117318	ID3	protein_coding	411.563	0.0183407	0.216222	0.0848238	0.932401	0.977418
PGD2	ENSG00000142676	RPL11	protein_coding	85183.4	0.141945	0.0830911	1.70831	0.0875788	0.387324
PGD2	ENSG00000236810	ELOA-AS1	lncRNA	59.1798	0.0139153	0.31537	0.0441238	0.964806	0.98712
PGD2	ENSG00000011007	ELOA	protein_coding	5830.54	0.0699109	0.041583	1.68124	0.0927167	0.397538
PGD2	ENSG00000057757	PITHD1	protein_coding	3960.24	0.0964355	0.0587756	1.64074	0.100851	0.411485
PGD2	ENSG00000011009	LYPLA2	protein_coding	8066.43	0.139457	0.0629996	2.21362	0.0268549	0.241373
PGD2	ENSG00000117308	GALE	protein_coding	1215.62	0.184337	0.102617	1.79636	0.0724374	0.357585
PGD2	ENSG00000117305	HMGCL	protein_coding	3414.55	0.0912162	0.059323	1.53762	0.124141	0.444889
PGD2	ENSG00000179163	FUCA1	protein_coding	2372.89	0.132204	0.0700122	1.8883	0.0589858	0.328867
PGD2	ENSG00000188822	CNR2	protein_coding	118.115	0.0209633	0.250178	0.0837935	0.933221	0.978047
PGD2	ENSG00000229106	BTBD6P1	processed_pseudogene	5.37045	0.351051	1.32422	0.265101	0.790932	NA
PGD2	ENSG00000189266	PNRC2	protein_coding	8513.78	0.136992	0.0419809	3.26321	0.00110159	0.0690973
PGD2	ENSG00000188529	SRSF10	protein_coding	8621.73	0.0569236	0.055443	1.02671	0.304559	0.646384
PGD2	ENSG00000142661	MYOM3	protein_coding	4.86768	-0.279375	1.67342	-0.166949	0.867411	NA
PGD2	ENSG00000185436	IFNLR1	protein_coding	765.687	0.268888	0.0984988	2.72986	0.00633606	0.126843
PGD2	ENSG00000158055	GRHL3	protein_coding	19.024	-0.287798	0.857459	-0.335641	0.737142	NA
PGD2	ENSG00000001460	STPG1	protein_coding	557.678	0.00557848	0.104473	0.0533967	0.957416	0.985536
PGD2	ENSG00000001461	NIPAL3	protein_coding	9002.71	0.0178723	0.0449696	0.397431	0.691049	0.881655
PGD2	ENSG00000286061	RCAN3AS	lncRNA	24.3045	0.251398	0.475696	0.528484	0.597164	NA
PGD2	ENSG00000117602	RCAN3	protein_coding	6977.3	-0.120403	0.0803043	-1.49934	0.133787	0.461854
PGD2	ENSG00000133226	SRRM1	protein_coding	6910.79	-0.0375072	0.09129	-0.410858	0.681177	0.877884
PGD2	ENSG00000169504	CLIC4	protein_coding	6328.84	0.0813861	0.0643294	1.26515	0.205819	0.553311
PGD2	ENSG00000020633	RUNX3	protein_coding	41408.2	0.0399252	0.0489427	0.815755	0.41464	0.72224
PGD2	ENSG00000229162	RUNX3-AS1	lncRNA	17.9788	-0.509332	0.498942	-1.02082	0.307338	NA
PGD2	ENSG00000117614	SYF2	protein_coding	8937.89	0.120959	0.0649792	1.8615	0.0626734	0.337179
PGD2	ENSG00000284602	AL031432.4	lncRNA	21.7942	-0.707242	0.41092	-1.72112	0.0852291	NA
PGD2	ENSG00000284657	AL031432.5	lncRNA	5.28923	1.16533	1.13859	1.02348	0.30608	NA
PGD2	ENSG00000117616	RSRP1	protein_coding	1516.68	-0.238651	0.129933	-1.83673	0.0662496	0.345691
PGD2	ENSG00000272432	AL031432.3	lncRNA	7.808	-0.0883464	0.681257	-0.129681	0.896818	NA
PGD2	ENSG00000261349	AL031432.2	unprocessed_pseudogene	32.7945	-0.328505	0.407762	-0.80563	0.420456	NA
PGD2	ENSG00000187010	RHD	protein_coding	57.3856	0.0665973	0.307762	0.216393	0.828682	0.937731
PGD2	ENSG00000224183	SDHDP6	processed_pseudogene	23.3536	0.74287	0.37393	1.98666	0.0469605	NA
PGD2	ENSG00000183726	TMEM50A	protein_coding	26660	0.173775	0.0517513	3.35789	0.000785404	0.0592514
PGD2	ENSG00000188672	RHCE	protein_coding	15.1208	1.03829	0.697795	1.48796	0.136762	NA
PGD2	ENSG00000238084	AL031284.1	processed_pseudogene	5.7282	0.0472023	0.9634	0.0489955	0.960923	NA
PGD2	ENSG00000204178	MACO1	protein_coding	4813.12	0.00815589	0.039403	0.206987	0.83602	0.939834
PGD2	ENSG00000157978	LDLRAP1	protein_coding	1455.53	-0.0865047	0.0941113	-0.919174	0.358004	0.684876
PGD2	ENSG00000225643	AL606491.1	lncRNA	5.01167	0.0581207	0.800203	0.0726325	0.942099	NA
PGD2	ENSG00000117643	MAN1C1	protein_coding	5605.7	0.174803	0.126765	1.37895	0.16791	0.510033
PGD2	ENSG00000233478	AL031280.1	lncRNA	7.57346	0.301336	1.13195	0.266211	0.790077	NA
PGD2	ENSG00000162430	SELENON	protein_coding	1653.2	0.0486932	0.0719796	0.676486	0.498732	0.774549
PGD2	ENSG00000228172	AL020996.1	lncRNA	43.2239	-0.390363	0.302423	-1.29078	0.196779	0.54444
PGD2	ENSG00000117640	MTFR1L	protein_coding	1704.63	-0.00484391	0.0517165	-0.0936627	0.925377	0.97503
PGD2	ENSG00000127423	AUNIP	protein_coding	181.848	0.0906689	0.182603	0.496535	0.619517	0.846715
PGD2	ENSG00000182749	PAQR7	protein_coding	198.657	-0.00333733	0.175705	-0.0189939	0.984846	0.994
PGD2	ENSG00000117632	STMN1	protein_coding	19978.3	0.0741695	0.091072	0.814405	0.415413	0.722366
PGD2	ENSG00000158006	PAFAH2	protein_coding	2972.17	-0.0128897	0.0726657	-0.177384	0.859207	0.950045
PGD2	ENSG00000158014	SLC30A2	protein_coding	6.12468	0.631105	1.1625	0.542884	0.587209	NA
PGD2	ENSG00000158022	TRIM63	protein_coding	9.30595	0.717463	1.04003	0.689848	0.49029	NA
PGD2	ENSG00000175087	PDIK1L	protein_coding	1599.95	0.00116633	0.0650094	0.0179409	0.985686	0.994133
PGD2	ENSG00000236782	AL391650.1	protein_coding	6.23027	-0.245733	0.867031	-0.283419	0.776856	NA
PGD2	ENSG00000142675	CNKSR1	protein_coding	69.4024	-0.0120738	0.458379	-0.0263402	0.978986	0.99153
PGD2	ENSG00000236155	ZPLD2P	transcribed_unprocessed_pseudogene	5.53931	0.373617	1.54884	0.241224	0.809382	NA
PGD2	ENSG00000130695	CEP85	protein_coding	1948.01	-0.00205385	0.0715639	-0.0286995	0.977104	0.991133
PGD2	ENSG00000142669	SH3BGRL3	protein_coding	61756.4	0.164401	0.0799056	2.05744	0.0396436	0.280315
PGD2	ENSG00000158062	UBXN11	protein_coding	878.265	-0.00986365	0.104006	-0.0948373	0.924444	0.97474
PGD2	ENSG00000169442	CD52	protein_coding	63335.6	0.160729	0.0873955	1.83909	0.0659013	0.34455
PGD2	ENSG00000176092	CRYBG2	protein_coding	40.0429	-0.332108	0.48877	-0.679476	0.496836	NA
PGD2	ENSG00000176083	ZNF683	protein_coding	30.5724	-0.33874	0.628227	-0.5392	0.589749	NA
PGD2	ENSG00000117682	DHDDS	protein_coding	3289.56	0.0304768	0.0539502	0.564906	0.572138	0.819301
PGD2	ENSG00000225891	DHDDS-AS1	lncRNA	6.09447	-1.01576	0.967414	-1.04997	0.293731	NA
PGD2	ENSG00000198830	HMGN2	protein_coding	30111.3	0.100445	0.0707394	1.41992	0.15563	0.493148
PGD2	ENSG00000117676	RPS6KA1	protein_coding	27382	0.0278645	0.0513728	0.542397	0.587545	0.828544
PGD2	ENSG00000260063	AL512408.1	lncRNA	32.9388	0.444163	0.493344	0.900312	0.367954	NA
PGD2	ENSG00000117713	ARID1A	protein_coding	22309.7	-0.199815	0.0810768	-2.46451	0.01372	0.18121
PGD2	ENSG00000060642	PIGV	protein_coding	2084.24	0.0290798	0.0671827	0.432847	0.665126	0.869062
PGD2	ENSG00000204160	ZDHHC18	protein_coding	12602.6	0.0315599	0.0556844	0.566765	0.570874	0.818784
PGD2	ENSG00000175793	SFN	protein_coding	30.8655	0.340904	0.619489	0.550299	0.582115	NA
PGD2	ENSG00000142751	GPN2	protein_coding	2755.55	-0.0911891	0.055536	-1.64198	0.100594	0.411133
PGD2	ENSG00000198746	GPATCH3	protein_coding	1907.21	0.0642335	0.0720127	0.891974	0.372407	0.694958
PGD2	ENSG00000090273	NUDC	protein_coding	10874.6	0.0982101	0.0725531	1.35363	0.175854	0.520642
PGD2	ENSG00000172746	RPL12P13	unprocessed_pseudogene	4.23837	-2.13606	1.0967	-1.94771	0.0514493	NA
PGD2	ENSG00000090020	SLC9A1	protein_coding	5395.35	0.00786741	0.0609237	0.129135	0.897251	0.963722
PGD2	ENSG00000214973	CHCHD3P3	processed_pseudogene	19.2172	-0.247171	0.51592	-0.479088	0.631876	NA
PGD2	ENSG00000225159	NPM1P39	processed_pseudogene	38.2827	0.190947	0.273916	0.6971	0.48574	NA
PGD2	ENSG00000142784	WDTC1	protein_coding	14579.1	0.0778845	0.0404316	1.92633	0.0540638	0.318164
PGD2	ENSG00000186501	TMEM222	protein_coding	3875.29	0.0393357	0.0564986	0.696225	0.486288	0.767723
PGD2	ENSG00000241547	ACTG1P20	processed_pseudogene	21.232	-0.194145	0.463131	-0.419201	0.675069	NA
PGD2	ENSG00000142765	SYTL1	protein_coding	4054.51	0.0591242	0.0725773	0.814638	0.415279	0.722366
PGD2	ENSG00000142733	MAP3K6	protein_coding	372.018	0.397264	0.138962	2.8588	0.00425241	0.112295
PGD2	ENSG00000181773	GPR3	protein_coding	25.4124	0.113073	0.406868	0.277912	0.78108	NA
PGD2	ENSG00000158195	WASF2	protein_coding	30989.3	0.0231288	0.0402112	0.575183	0.565167	0.815857
PGD2	ENSG00000237429	BX293535.1	lncRNA	15.4269	0.83918	0.556647	1.50756	0.131667	NA
PGD2	ENSG00000126705	AHDC1	protein_coding	2914.88	-0.101501	0.0801454	-1.26647	0.205346	0.552899
PGD2	ENSG00000000938	FGR	protein_coding	26.2016	-0.72271	0.493672	-1.46395	0.143209	NA
PGD2	ENSG00000235912	AL031729.1	processed_pseudogene	19.2264	0.550803	0.506014	1.08851	0.276369	NA
PGD2	ENSG00000233975	LINC02574	lncRNA	8.67698	0.271612	0.858876	0.316241	0.75182	NA
PGD2	ENSG00000126709	IFI6	protein_coding	3657.19	0.0148999	0.129812	0.11478	0.908619	0.96745
PGD2	ENSG00000225886	AL445490.1	lncRNA	5.0896	-1.73659	1.0355	-1.67705	0.0935328	NA
PGD2	ENSG00000009780	FAM76A	protein_coding	1097.97	-0.184369	0.0757644	-2.43346	0.0149555	0.187245
PGD2	ENSG00000231344	AL020997.1	processed_pseudogene	4.80327	-1.68669	1.01941	-1.65458	0.0980091	NA
PGD2	ENSG00000117758	STX12	protein_coding	1904.28	0.0247351	0.0479598	0.515745	0.606032	0.839542
PGD2	ENSG00000270031	AL020997.3	lncRNA	3.7843	-0.710438	1.32959	-0.534327	0.593115	NA
PGD2	ENSG00000117751	PPP1R8	protein_coding	5257.92	0.052116	0.0499556	1.04324	0.296835	0.639232
PGD2	ENSG00000130775	THEMIS2	protein_coding	1869.86	-0.0209771	0.065927	-0.318187	0.750343	0.904402
PGD2	ENSG00000117748	RPA2	protein_coding	6741.21	0.12303	0.0552326	2.22749	0.0259143	0.238093
PGD2	ENSG00000130768	SMPDL3B	protein_coding	6.83571	0.32088	1.12872	0.284287	0.776191	NA
PGD2	ENSG00000158156	XKR8	protein_coding	1226.99	0.0248301	0.0773478	0.321019	0.748196	0.903968
PGD2	ENSG00000158161	EYA3	protein_coding	2638.09	-0.0141201	0.0815568	-0.173132	0.862547	0.950881
PGD2	ENSG00000228589	SPCS2P4	processed_pseudogene	518.559	-0.074725	0.127786	-0.584766	0.558705	0.812252
PGD2	ENSG00000169403	PTAFR	protein_coding	29.8086	-0.0493661	0.43619	-0.113176	0.909891	NA
PGD2	ENSG00000126698	DNAJC8	protein_coding	11374.4	0.119594	0.0509232	2.34851	0.0188487	0.207815
PGD2	ENSG00000130770	ATP5IF1	protein_coding	8080.64	0.0956883	0.0808285	1.18384	0.236475	0.583621
PGD2	ENSG00000270605	AL353622.1	lncRNA	38.3789	-0.0350883	0.366303	-0.0957906	0.923687	NA
PGD2	ENSG00000130766	SESN2	protein_coding	3426.85	0.128407	0.0619941	2.07128	0.0383326	0.278409
PGD2	ENSG00000130772	MED18	protein_coding	1852.52	-0.182223	0.106369	-1.71313	0.0866884	0.386752
PGD2	ENSG00000204138	PHACTR4	protein_coding	2667.81	-0.268161	0.114397	-2.34412	0.0190721	0.208509
PGD2	ENSG00000180198	RCC1	protein_coding	4411.37	0.119273	0.0604313	1.9737	0.0484163	0.302441
PGD2	ENSG00000242125	SNHG3	lncRNA	544.399	-0.161158	0.149566	-1.0775	0.281256	0.624515
PGD2	ENSG00000200087	SNORA73B	snoRNA	8.6266	-0.230533	0.665536	-0.346387	0.729052	NA
PGD2	ENSG00000279443	AL513497.1	TEC	25.4171	-0.806723	0.512396	-1.57441	0.115392	NA
PGD2	ENSG00000180098	TRNAU1AP	protein_coding	2802.76	0.0758352	0.0648479	1.16943	0.24223	0.589053
PGD2	ENSG00000197989	SNHG12	lncRNA	283.132	-0.464653	0.19315	-2.40566	0.0161433	0.193481
PGD2	ENSG00000120656	TAF12	protein_coding	3114.36	0.0398689	0.0554559	0.718929	0.472184	0.760478
PGD2	ENSG00000188060	RAB42	protein_coding	6.3749	-0.315251	1.14927	-0.274306	0.78385	NA
PGD2	ENSG00000229388	LINC01715	lncRNA	17.4557	0.0384591	0.443274	0.0867614	0.930861	NA
PGD2	ENSG00000162419	GMEB1	protein_coding	3216.77	-0.116135	0.0757605	-1.53292	0.125295	0.446747
PGD2	ENSG00000198492	YTHDF2	protein_coding	9442.88	0.037753	0.0425721	0.886803	0.375185	0.697265
PGD2	ENSG00000116329	OPRD1	protein_coding	23.861	-1.81319	0.739995	-2.45027	0.0142748	NA
PGD2	ENSG00000159023	EPB41	protein_coding	21415.1	-0.116542	0.0761977	-1.52946	0.12615	0.448202
PGD2	ENSG00000225616	AL138785.1	processed_pseudogene	4.66781	1.04562	0.957558	1.09196	0.274851	NA
PGD2	ENSG00000116350	SRSF4	protein_coding	16151.5	0.0778935	0.0381193	2.04342	0.0410112	0.283746
PGD2	ENSG00000116353	MECR	protein_coding	645.622	0.168421	0.110968	1.51774	0.12908	0.452389
PGD2	ENSG00000060656	PTPRU	protein_coding	13.1805	-0.0369049	0.89585	-0.0411954	0.96714	NA
PGD2	ENSG00000162510	MATN1	protein_coding	10.2204	-1.01838	0.715323	-1.42366	0.154544	NA
PGD2	ENSG00000186056	MATN1-AS1	lncRNA	77.3521	-0.531166	0.326977	-1.62448	0.104274	0.416343
PGD2	ENSG00000162511	LAPTM5	protein_coding	82800.5	0.268471	0.0615549	4.36148	1.29e-05	0.00689993
PGD2	ENSG00000162512	SDC3	protein_coding	72.746	-0.324681	0.34022	-0.954326	0.339918	0.671241
PGD2	ENSG00000134644	PUM1	protein_coding	10515.2	-0.0533611	0.0582348	-0.916311	0.359504	0.685087
PGD2	ENSG00000060688	SNRNP40	protein_coding	5264.18	0.0933218	0.0534625	1.74556	0.0808881	0.376436
PGD2	ENSG00000229447	AC114495.2	processed_pseudogene	3.54325	-0.307065	1.18436	-0.259266	0.79543	NA
PGD2	ENSG00000121766	ZCCHC17	protein_coding	2394.41	0.16519	0.0651021	2.5374	0.0111681	0.16493
PGD2	ENSG00000121769	FABP3	protein_coding	34.3056	0.0690483	0.318565	0.216748	0.828404	NA
PGD2	ENSG00000168528	SERINC2	protein_coding	58.6424	0.465695	0.346247	1.34498	0.178631	0.523941
PGD2	ENSG00000215899	AC209007.1	processed_pseudogene	3.91773	0.112597	0.969994	0.11608	0.907589	NA
PGD2	ENSG00000284543	LINC01226	lncRNA	5.98581	-0.25976	1.77424	-0.146406	0.883601	NA
PGD2	ENSG00000121764	HCRTR1	protein_coding	3.81704	-1.10701	1.39408	-0.79408	0.427149	NA
PGD2	ENSG00000162517	PEF1	protein_coding	6012	0.132901	0.0603372	2.20264	0.0276198	0.243714
PGD2	ENSG00000235790	PEF1-AS1	lncRNA	4.70004	-1.05527	1.19651	-0.881952	0.377803	NA
PGD2	ENSG00000084636	COL16A1	protein_coding	9.15856	-0.0563023	1.31019	-0.0429726	0.965723	NA
PGD2	ENSG00000121753	ADGRB2	protein_coding	459.623	-0.014966	0.184887	-0.0809467	0.935484	0.978806
PGD2	ENSG00000134668	SPOCD1	protein_coding	5.4477	0.895143	2.09017	0.428263	0.66846	NA
PGD2	ENSG00000269967	AL136115.2	lncRNA	3.59546	-0.470811	1.14426	-0.411456	0.680738	NA
PGD2	ENSG00000184007	PTP4A2	protein_coding	42026	0.0666974	0.0458335	1.45521	0.145611	0.477136
PGD2	ENSG00000228634	AL136115.1	lncRNA	4.44609	-0.533745	0.850334	-0.627689	0.530208	NA
PGD2	ENSG00000121774	KHDRBS1	protein_coding	21012.6	0.0742696	0.0476164	1.55975	0.11882	0.437954
PGD2	ENSG00000121775	TMEM39B	protein_coding	2099.46	0.066614	0.068949	0.966134	0.333977	0.667204
PGD2	ENSG00000025800	KPNA6	protein_coding	9295	-0.0927935	0.0768667	-1.2072	0.227355	0.576382
PGD2	ENSG00000084652	TXLNA	protein_coding	9501.58	-0.0276501	0.0687395	-0.402245	0.687503	0.880554
PGD2	ENSG00000160050	CCDC28B	protein_coding	931.153	0.106295	0.117179	0.907115	0.364346	0.688084
PGD2	ENSG00000160051	IQCC	protein_coding	123.861	-0.362733	0.210342	-1.72449	0.0846192	0.383187
PGD2	ENSG00000160055	TMEM234	protein_coding	280.297	-0.0612808	0.115208	-0.531916	0.594784	0.833582
PGD2	ENSG00000084623	EIF3I	protein_coding	15919.3	0.170555	0.0617817	2.7606	0.00576953	0.123228
PGD2	ENSG00000220785	MTMR9LP	transcribed_unprocessed_pseudogene	11.1465	-0.306512	0.774751	-0.395627	0.69238	NA
PGD2	ENSG00000183615	FAM167B	protein_coding	36.0125	-0.359694	0.356106	-1.01008	0.312459	NA
PGD2	ENSG00000182866	LCK	protein_coding	57116.4	0.0501831	0.0515355	0.973758	0.330177	0.663938
PGD2	ENSG00000116478	HDAC1	protein_coding	15390.9	0.0129055	0.0395742	0.326109	0.744342	0.90291
PGD2	ENSG00000175130	MARCKSL1	protein_coding	1134.58	-0.0485395	0.0923517	-0.525593	0.599171	0.835672
PGD2	ENSG00000225828	FAM229A	protein_coding	76.4561	-0.775059	0.336185	-2.30545	0.0211411	0.215824
PGD2	ENSG00000160058	BSDC1	protein_coding	6568.43	0.0337148	0.0603761	0.558413	0.576562	0.822525
PGD2	ENSG00000273274	ZBTB8B	protein_coding	5.4755	-1.1212	2.04534	-0.548174	0.583573	NA
PGD2	ENSG00000160062	ZBTB8A	protein_coding	68.6333	-0.463848	0.293985	-1.57779	0.114613	0.431269
PGD2	ENSG00000176261	ZBTB8OS	protein_coding	1984.11	0.0480324	0.0839172	0.572379	0.567065	0.816567
PGD2	ENSG00000162521	RBBP4	protein_coding	14033.8	0.0610512	0.0320807	1.90305	0.0570342	0.323846
PGD2	ENSG00000162522	KIAA1522	protein_coding	120.11	-0.203684	0.254538	-0.80021	0.423589	0.728135
PGD2	ENSG00000134684	YARS1	protein_coding	13661	0.0577562	0.0593089	0.97382	0.330146	0.663938
PGD2	ENSG00000116497	S100PBP	protein_coding	2237.54	-0.0622441	0.0636322	-0.978185	0.327983	0.662518
PGD2	ENSG00000160097	FNDC5	protein_coding	5.98877	-0.425063	1.15598	-0.367707	0.713092	NA
PGD2	ENSG00000121900	TMEM54	protein_coding	20.8354	0.273757	0.545815	0.501556	0.61598	NA
PGD2	ENSG00000287691	AL031602.2	lncRNA	21.1214	0.295522	0.359444	0.822164	0.410984	NA
PGD2	ENSG00000116514	RNF19B	protein_coding	8507.34	0.0918667	0.0728595	1.26087	0.207354	0.555444
PGD2	ENSG00000217644	AL355864.1	processed_pseudogene	17.218	0.639242	0.690783	0.925387	0.354765	NA
PGD2	ENSG00000004455	AK2	protein_coding	11558.6	0.0717574	0.0514372	1.39505	0.163001	0.502089
PGD2	ENSG00000142920	AZIN2	protein_coding	649.003	-0.323846	0.125309	-2.58438	0.00975549	0.157515
PGD2	ENSG00000278997	AL662907.1	TEC	98.1993	0.0502554	0.200229	0.25099	0.801822	0.926557
PGD2	ENSG00000116525	TRIM62	protein_coding	2626.97	-0.0472343	0.0560219	-0.843139	0.399151	0.711407
PGD2	ENSG00000279179	AL662907.2	TEC	21.061	-0.443708	0.524017	-0.846744	0.397138	NA
PGD2	ENSG00000160094	ZNF362	protein_coding	3330.85	0.0298291	0.074776	0.398912	0.689958	0.880953
PGD2	ENSG00000225313	AL513327.1	lncRNA	24.1841	-0.140034	0.441228	-0.317373	0.750961	NA
PGD2	ENSG00000134686	PHC2	protein_coding	6722.31	-0.0277999	0.0436812	-0.636427	0.524498	0.789861
PGD2	ENSG00000121903	ZSCAN20	protein_coding	188.528	-0.148363	0.167962	-0.883316	0.377065	0.698037
PGD2	ENSG00000121904	CSMD2	protein_coding	13.8175	-1.00989	1.53183	-0.659271	0.509722	NA
PGD2	ENSG00000163866	SMIM12	protein_coding	5576.27	0.127101	0.0610318	2.08255	0.0372927	0.275273
PGD2	ENSG00000116544	DLGAP3	protein_coding	100.707	-0.212549	0.258184	-0.823246	0.410368	0.71939
PGD2	ENSG00000284773	AC114490.2	protein_coding	45.2059	-0.547041	0.307786	-1.77734	0.0755121	0.36408
PGD2	ENSG00000241014	GPR199P	transcribed_unitary_pseudogene	8.12548	-1.38999	0.71611	-1.94103	0.0522549	NA
PGD2	ENSG00000163867	ZMYM6	protein_coding	711.647	-0.187106	0.0956747	-1.95565	0.0505061	0.3089
PGD2	ENSG00000197056	ZMYM1	protein_coding	630.025	-0.179477	0.100273	-1.78989	0.0734721	0.359499
PGD2	ENSG00000116560	SFPQ	protein_coding	25602.9	0.00212315	0.079853	0.0265882	0.978788	0.99153
PGD2	ENSG00000146463	ZMYM4	protein_coding	4633.6	-0.0299801	0.0611313	-0.490421	0.623836	0.848458
PGD2	ENSG00000229994	RPL5P4	processed_pseudogene	23.0372	0.273715	0.583836	0.468822	0.639197	NA
PGD2	ENSG00000142687	KIAA0319L	protein_coding	4764.3	-0.0818075	0.0699447	-1.1696	0.242161	0.589053
PGD2	ENSG00000020129	NCDN	protein_coding	5718.47	0.0548283	0.0931495	0.588606	0.556126	0.810621
PGD2	ENSG00000239636	TFAP2E-AS1	lncRNA	177.181	-0.10069	0.157352	-0.639902	0.522236	0.788179
PGD2	ENSG00000116819	TFAP2E	protein_coding	50.9299	-0.229519	0.281646	-0.814922	0.415117	0.722366
PGD2	ENSG00000126067	PSMB2	protein_coding	10652	0.0596031	0.0623418	0.956071	0.339036	0.670417
PGD2	ENSG00000142686	C1orf216	protein_coding	3703.6	0.0734458	0.0570243	1.28797	0.197755	0.545726
PGD2	ENSG00000092853	CLSPN	protein_coding	2163.25	-0.171656	0.133559	-1.28525	0.198705	0.546476
PGD2	ENSG00000134698	AGO4	protein_coding	4366.28	-0.165626	0.071079	-2.33016	0.0197975	0.212502
PGD2	ENSG00000092847	AGO1	protein_coding	6485.83	-0.0218878	0.0634368	-0.345033	0.730069	0.896612
PGD2	ENSG00000126070	AGO3	protein_coding	1971.65	-0.156044	0.0956252	-1.63183	0.102715	0.413939
PGD2	ENSG00000116863	ADPRS	protein_coding	2575.06	0.138022	0.0696762	1.98091	0.0476017	0.301101
PGD2	ENSG00000171812	COL8A2	protein_coding	4.5639	-1.00602	1.30606	-0.770272	0.441138	NA
PGD2	ENSG00000054116	TRAPPC3	protein_coding	5676.08	0.110213	0.0555505	1.98402	0.047254	0.299754
PGD2	ENSG00000116871	MAP7D1	protein_coding	38517.8	-0.0484524	0.0508202	-0.953408	0.340383	0.671869
PGD2	ENSG00000054118	THRAP3	protein_coding	21236	-0.0269008	0.0507965	-0.52958	0.596403	0.834318
PGD2	ENSG00000214193	SH3D21	protein_coding	218.247	-0.104601	0.183054	-0.571424	0.567712	0.81691
PGD2	ENSG00000196182	STK40	protein_coding	11511.1	0.0488533	0.0453222	1.07791	0.281073	0.624383
PGD2	ENSG00000181817	LSM10	protein_coding	3887.74	0.169114	0.0707516	2.39025	0.0168367	0.197038
PGD2	ENSG00000116885	OSCP1	protein_coding	40.7868	0.438983	0.376172	1.16697	0.243221	NA
PGD2	ENSG00000116898	MRPS15	protein_coding	3974.87	0.0404923	0.0764139	0.529908	0.596176	0.834318
PGD2	ENSG00000119535	CSF3R	protein_coding	5.49863	-2.40626	2.13957	-1.12465	0.260739	NA
PGD2	ENSG00000163873	GRIK3	protein_coding	5.92132	-0.887876	2.75308	-0.322503	0.747072	NA
PGD2	ENSG00000233621	LINC01137	lncRNA	475.391	0.0810809	0.0987584	0.821002	0.411645	0.720029
PGD2	ENSG00000163874	ZC3H12A	protein_coding	1294.25	-0.208262	0.179035	-1.16325	0.244729	0.591094
PGD2	ENSG00000163875	MEAF6	protein_coding	7499.64	0.115877	0.0443644	2.61193	0.00900331	0.151863
PGD2	ENSG00000263675	MIR5581	miRNA	3.59497	-0.463596	0.937184	-0.49467	0.620833	NA
PGD2	ENSG00000163877	SNIP1	protein_coding	3535.67	0.0522348	0.0531157	0.983415	0.325403	0.661506
PGD2	ENSG00000237749	AL034379.1	processed_pseudogene	5.02973	-0.383282	0.80278	-0.477443	0.633047	NA
PGD2	ENSG00000163879	DNALI1	protein_coding	10.4052	-0.477432	0.86682	-0.550785	0.581781	NA
PGD2	ENSG00000134697	GNL2	protein_coding	4398.33	-0.0205412	0.056884	-0.361107	0.718019	0.892742
PGD2	ENSG00000116922	C1orf109	protein_coding	1013.62	0.0327499	0.0702769	0.466013	0.641206	0.856415
PGD2	ENSG00000134690	CDCA8	protein_coding	4281.11	-0.0617552	0.0799046	-0.772863	0.439604	0.738808
PGD2	ENSG00000183317	EPHA10	protein_coding	8.2598	0.284089	1.18274	0.240195	0.810179	NA
PGD2	ENSG00000185090	MANEAL	protein_coding	325.824	0.00800514	0.160527	0.0498678	0.960228	0.985998
PGD2	ENSG00000196449	YRDC	protein_coding	1086.12	0.0362775	0.0842893	0.430393	0.66691	0.870759
PGD2	ENSG00000197982	C1orf122	protein_coding	2248.14	0.086909	0.0844734	1.02883	0.303559	0.645346
PGD2	ENSG00000188786	MTF1	protein_coding	3348.76	-0.0616475	0.0539591	-1.14249	0.253252	0.597851
PGD2	ENSG00000204084	INPP5B	protein_coding	2555.83	-0.0888711	0.0744725	-1.19334	0.232736	0.580171
PGD2	ENSG00000183431	SF3A3	protein_coding	9180.38	0.0819111	0.0424602	1.92913	0.0537152	0.317652
PGD2	ENSG00000183386	FHL3	protein_coding	980.191	0.313237	0.0916931	3.41614	0.000635145	0.0552371
PGD2	ENSG00000183520	UTP11	protein_coding	2682.15	0.0402637	0.0694522	0.579732	0.562095	0.813974
PGD2	ENSG00000185668	POU3F1	protein_coding	45.8536	0.200159	0.402766	0.496962	0.619216	0.846477
PGD2	ENSG00000215895	HSPA5P1	processed_pseudogene	19.1017	0.357369	0.492766	0.725231	0.46831	NA
PGD2	ENSG00000116954	RRAGC	protein_coding	2094.63	0.0880197	0.0572033	1.53872	0.123873	0.444644
PGD2	ENSG00000228436	AL139260.1	lncRNA	38.545	0.0133098	0.373463	0.0356389	0.97157	NA
PGD2	ENSG00000214114	MYCBP	protein_coding	1824.76	0.0942759	0.0660776	1.42675	0.153653	0.490342
PGD2	ENSG00000158315	RHBDL2	protein_coding	6.53212	-0.9762	1.01273	-0.963934	0.335079	NA
PGD2	ENSG00000174574	AKIRIN1	protein_coding	8298.58	0.0618753	0.0455175	1.35937	0.174028	0.517801
PGD2	ENSG00000168653	NDUFS5	protein_coding	8045.98	0.132302	0.091251	1.44987	0.147094	0.479996
PGD2	ENSG00000127603	MACF1	protein_coding	22061.9	-0.710824	0.251035	-2.83157	0.00463199	0.114788
PGD2	ENSG00000183682	BMP8A	protein_coding	24.2895	-0.526034	0.483953	-1.08695	0.277058	NA
PGD2	ENSG00000243970	PPIEL	transcribed_unprocessed_pseudogene	57.8726	-1.13811	0.367118	-3.10012	0.0019344	0.0817406
PGD2	ENSG00000090621	PABPC4	protein_coding	10989.3	0.0841913	0.0545602	1.54309	0.122809	0.44316
PGD2	ENSG00000163909	HEYL	protein_coding	4.81263	-0.728588	1.47464	-0.494077	0.621252	NA
PGD2	ENSG00000116983	HPCAL4	protein_coding	37.3768	-0.266942	0.518105	-0.515227	0.606395	NA
PGD2	ENSG00000084072	PPIE	protein_coding	3658.12	0.0585785	0.0391587	1.49593	0.134673	0.463475
PGD2	ENSG00000116985	BMP8B	protein_coding	62.9409	0.0477167	0.325905	0.146413	0.883596	0.958569
PGD2	ENSG00000198754	OXCT2	protein_coding	9.69558	0.314148	1.09513	0.286858	0.774221	NA
PGD2	ENSG00000284719	AL033527.3	lncRNA	4.74945	0.187341	1.26798	0.147748	0.882542	NA
PGD2	ENSG00000043514	TRIT1	protein_coding	952.63	0.015175	0.0742084	0.204492	0.837969	0.940907
PGD2	ENSG00000116990	MYCL	protein_coding	6.5402	-0.528087	1.56573	-0.337278	0.735908	NA
PGD2	ENSG00000168389	MFSD2A	protein_coding	77.2139	0.1901	0.372906	0.509779	0.610206	0.842527
PGD2	ENSG00000228477	AL663070.1	processed_pseudogene	4.13771	0.20193	1.2077	0.167202	0.867211	NA
PGD2	ENSG00000131236	CAP1	protein_coding	86231.2	0.0718022	0.0535655	1.34046	0.180097	0.525828
PGD2	ENSG00000131238	PPT1	protein_coding	15311.7	0.123874	0.062402	1.98509	0.0471341	0.299593
PGD2	ENSG00000117000	RLF	protein_coding	3186.61	-0.036921	0.0676709	-0.545597	0.585343	0.827712
PGD2	ENSG00000259943	AL050341.2	lncRNA	219.736	0.0672639	0.150097	0.448135	0.654055	0.862481
PGD2	ENSG00000084073	ZMPSTE24	protein_coding	6930.15	0.099847	0.0505927	1.97355	0.0484332	0.302441
PGD2	ENSG00000049089	COL9A2	protein_coding	1631.72	0.124284	0.108429	1.14622	0.251704	0.597851
PGD2	ENSG00000084070	SMAP2	protein_coding	25071.5	0.0471072	0.0442495	1.06458	0.287066	0.630071
PGD2	ENSG00000187801	ZFP69B	protein_coding	141.795	0.209553	0.183903	1.13948	0.254504	0.598817
PGD2	ENSG00000260920	AL031985.3	lncRNA	82.3258	-0.450337	0.245207	-1.83656	0.0662749	0.345691
PGD2	ENSG00000187815	ZFP69	protein_coding	137.993	-0.324512	0.19568	-1.65838	0.097241	0.404757
PGD2	ENSG00000238287	AL603839.3	lncRNA	13.6911	0.647765	0.535618	1.20938	0.226518	NA
PGD2	ENSG00000164002	EXO5	protein_coding	412.08	0.0953887	0.0745218	1.28001	0.200541	0.548173
PGD2	ENSG00000238186	AL603839.2	lncRNA	11.5818	-0.400486	0.583339	-0.686541	0.492372	NA
PGD2	ENSG00000117010	ZNF684	protein_coding	245.336	0.0142795	0.142269	0.10037	0.920051	0.972656
PGD2	ENSG00000117016	RIMS3	protein_coding	343.089	-0.253782	0.158001	-1.6062	0.10823	0.422282
PGD2	ENSG00000237899	AL031289.1	lncRNA	8.34897	-0.523279	0.681375	-0.767975	0.442502	NA
PGD2	ENSG00000272145	NFYC-AS1	lncRNA	25.4333	-0.365551	0.459547	-0.79546	0.426346	NA
PGD2	ENSG00000066136	NFYC	protein_coding	5223	0.052107	0.0507847	1.02604	0.304874	0.646495
PGD2	ENSG00000117013	KCNQ4	protein_coding	8.34802	-0.134214	0.852735	-0.157392	0.874936	NA
PGD2	ENSG00000179862	CITED4	protein_coding	187.084	0.068047	0.200559	0.339287	0.734393	0.898638
PGD2	ENSG00000171793	CTPS1	protein_coding	2752.56	-0.0506387	0.105345	-0.480695	0.630733	0.850811
PGD2	ENSG00000281207	SLFNL1-AS1	lncRNA	10.9458	-0.154506	0.652378	-0.236835	0.812785	NA
PGD2	ENSG00000171790	SLFNL1	protein_coding	10.0369	-1.08036	0.941789	-1.14714	0.251323	NA
PGD2	ENSG00000010803	SCMH1	protein_coding	1778.16	-0.11351	0.0551173	-2.05943	0.0394531	0.280073
PGD2	ENSG00000204060	FOXO6	protein_coding	14.3945	1.05617	0.75652	1.39609	0.162687	NA
PGD2	ENSG00000127124	HIVEP3	protein_coding	2911.03	-0.348819	0.151213	-2.3068	0.0210661	0.215824
PGD2	ENSG00000230638	AL445933.1	processed_pseudogene	8.74331	-0.0682349	1.13157	-0.060301	0.951916	NA
PGD2	ENSG00000198815	FOXJ3	protein_coding	7095.44	-0.0698165	0.0566024	-1.23345	0.217406	0.566536
PGD2	ENSG00000227527	AC096540.1	lncRNA	10.6286	-0.327771	0.553544	-0.592132	0.553762	NA
PGD2	ENSG00000177181	RIMKLA	protein_coding	86.9314	0.15546	0.516538	0.300965	0.763441	0.910036
PGD2	ENSG00000066185	ZMYND12	protein_coding	16.0452	-0.55949	0.638406	-0.876385	0.380821	NA
PGD2	ENSG00000127125	PPCS	protein_coding	2986.5	0.105978	0.0619889	1.70963	0.0873349	0.38705
PGD2	ENSG00000186409	CCDC30	protein_coding	76.9606	-0.303381	0.323632	-0.937426	0.348539	0.67784
PGD2	ENSG00000236876	TMSB4XP1	processed_pseudogene	6.08063	-0.0181729	0.68825	-0.0264045	0.978935	NA
PGD2	ENSG00000171960	PPIH	protein_coding	1417.85	0.117709	0.0850385	1.38419	0.166301	0.507453
PGD2	ENSG00000285728	AC098484.4	lncRNA	28.9805	-0.894744	0.507505	-1.76303	0.077896	NA
PGD2	ENSG00000065978	YBX1	protein_coding	51643	0.116665	0.0649042	1.79749	0.0722575	0.357585
PGD2	ENSG00000117385	P3H1	protein_coding	2848.26	0.0411505	0.0517568	0.795075	0.42657	0.730443
PGD2	ENSG00000164008	C1orf50	protein_coding	316.745	-0.342666	0.142103	-2.41139	0.0158917	0.192386
PGD2	ENSG00000283580	AC098484.3	protein_coding	4.77558	-0.714511	0.763884	-0.935366	0.3496	NA
PGD2	ENSG00000274386	TMEM269	protein_coding	14.0313	-0.479927	0.68341	-0.702253	0.482522	NA
PGD2	ENSG00000177868	SVBP	protein_coding	835.272	0.134691	0.104764	1.28566	0.198562	0.546451
PGD2	ENSG00000164010	ERMAP	protein_coding	724.131	0.0719159	0.0894252	0.804202	0.42128	0.726978
PGD2	ENSG00000228192	AL512353.1	lncRNA	67.1311	-0.326907	0.266016	-1.2289	0.219109	0.568773
PGD2	ENSG00000164011	ZNF691	protein_coding	741.738	-0.0574139	0.0816853	-0.702867	0.482139	0.765863
PGD2	ENSG00000117394	SLC2A1	protein_coding	9593.21	0.0405445	0.0533433	0.760068	0.447214	0.744502
PGD2	ENSG00000227533	SLC2A1-AS1	lncRNA	30.9587	-0.296225	0.450114	-0.658111	0.510467	NA
PGD2	ENSG00000117395	EBNA1BP2	protein_coding	3196.37	0.143825	0.0826111	1.74099	0.0816847	0.377809
PGD2	ENSG00000243710	CFAP57	protein_coding	25.7349	-1.05517	0.783715	-1.34637	0.178184	NA
PGD2	ENSG00000066056	TIE1	protein_coding	775.719	0.749338	0.724631	1.0341	0.301091	0.64307
PGD2	ENSG00000117400	MPL	protein_coding	21.6975	0.440379	0.59028	0.746051	0.455637	NA
PGD2	ENSG00000234694	AL139289.1	lncRNA	50.7815	0.044183	0.345283	0.127962	0.898179	0.96385
PGD2	ENSG00000117399	CDC20	protein_coding	8211.99	-0.0779271	0.0997992	-0.780839	0.434897	0.735552
PGD2	ENSG00000066322	ELOVL1	protein_coding	9132.88	0.134447	0.0616602	2.18045	0.0292243	0.249589
PGD2	ENSG00000159479	MED8	protein_coding	2289.12	0.0558543	0.0528136	1.05757	0.290249	0.633512
PGD2	ENSG00000229431	MED8-AS1	lncRNA	6.13072	-0.829267	0.766244	-1.08225	0.279142	NA
PGD2	ENSG00000198198	SZT2	protein_coding	3275.71	-0.470787	0.138526	-3.39855	0.000677437	0.0559928
PGD2	ENSG00000142949	PTPRF	protein_coding	34.5358	0.821704	0.615195	1.33568	0.181654	NA
PGD2	ENSG00000066135	KDM4A	protein_coding	2748.64	0.105669	0.052761	2.00279	0.0451998	0.294379
PGD2	ENSG00000236200	KDM4A-AS1	lncRNA	32.0301	-0.522316	0.387154	-1.34912	0.177299	NA
PGD2	ENSG00000126091	ST3GAL3	protein_coding	89.6124	-0.0955775	0.349695	-0.273317	0.78461	0.919833
PGD2	ENSG00000237950	AL357079.1	lncRNA	17.3339	-0.650057	0.473055	-1.37417	0.169389	NA
PGD2	ENSG00000288573	AL357079.3	lncRNA	23.1074	-0.3799	0.53543	-0.709524	0.478	NA
PGD2	ENSG00000117408	IPO13	protein_coding	3357.63	0.00704581	0.0516641	0.136377	0.891523	0.962161
PGD2	ENSG00000285649	AL357079.2	lncRNA	4.268	0.531575	1.05262	0.505001	0.613558	NA
PGD2	ENSG00000132768	DPH2	protein_coding	1798.64	0.0248406	0.064901	0.382745	0.701909	0.885802
PGD2	ENSG00000117410	ATP6V0B	protein_coding	8536.36	0.162244	0.068403	2.37189	0.0176974	0.201934
PGD2	ENSG00000117411	B4GALT2	protein_coding	1619.55	0.103037	0.0807779	1.27556	0.202112	0.549878
PGD2	ENSG00000159214	CCDC24	protein_coding	74.5688	0.202335	0.320989	0.630348	0.528467	0.792458
PGD2	ENSG00000196517	SLC6A9	protein_coding	54.2513	-0.00949489	0.351903	-0.0269815	0.978474	0.99153
PGD2	ENSG00000230615	AL139220.2	lncRNA	34.3012	-0.218694	0.600142	-0.364404	0.715557	NA
PGD2	ENSG00000233514	AL356653.1	processed_pseudogene	3.71884	-0.338091	1.246	-0.271341	0.786129	NA
PGD2	ENSG00000178028	DMAP1	protein_coding	2939.2	0.0547509	0.0661103	0.828175	0.407571	0.71713
PGD2	ENSG00000117419	ERI3	protein_coding	2046.57	-0.0250424	0.0811194	-0.30871	0.757542	0.907297
PGD2	ENSG00000233602	ERI3-IT1	lncRNA	4.31852	-2.97055	1.26568	-2.34699	0.0189259	NA
PGD2	ENSG00000187147	RNF220	protein_coding	5445.86	-0.0190998	0.0463675	-0.411923	0.680396	0.87764
PGD2	ENSG00000126106	TMEM53	protein_coding	285.937	0.255775	0.122763	2.08348	0.0372072	0.274946
PGD2	ENSG00000198520	ARMH1	protein_coding	173.891	0.380389	0.246333	1.54421	0.122538	0.44295
PGD2	ENSG00000142945	KIF2C	protein_coding	4398.12	-0.0440433	0.0809907	-0.543807	0.586575	0.828401
PGD2	ENSG00000225721	AL592166.1	lncRNA	6.32311	-0.958365	0.671081	-1.42809	0.153265	NA
PGD2	ENSG00000142937	RPS8	protein_coding	68508.2	0.187583	0.0835422	2.24536	0.0247448	0.232361
PGD2	ENSG00000200913	SNORD46	snoRNA	5.11162	-0.47748	0.802635	-0.59489	0.551917	NA
PGD2	ENSG00000234093	RPS15AP11	processed_pseudogene	36.9885	0.614129	0.364645	1.68419	0.0921458	NA
PGD2	ENSG00000142959	BEST4	protein_coding	47.304	0.197271	0.285916	0.689962	0.490218	0.769743
PGD2	ENSG00000173846	PLK3	protein_coding	2327.9	-0.124246	0.116779	-1.06395	0.287352	0.630351
PGD2	ENSG00000188396	TCTEX1D4	protein_coding	20.5534	0.000827486	0.527636	0.00156829	0.998749	NA
PGD2	ENSG00000222009	BTBD19	protein_coding	40.6541	-0.561962	0.357476	-1.57203	0.115944	NA
PGD2	ENSG00000117425	PTCH2	protein_coding	8.71623	0.103893	1.00095	0.103794	0.917333	NA
PGD2	ENSG00000226499	AL136380.1	processed_pseudogene	11.3399	0.946715	0.85809	1.10328	0.269905	NA
PGD2	ENSG00000070785	EIF2B3	protein_coding	1281.73	0.0691334	0.0969742	0.712905	0.475904	0.762785
PGD2	ENSG00000126107	HECTD3	protein_coding	5512.78	0.0222765	0.0445265	0.500298	0.616866	0.845269
PGD2	ENSG00000126088	UROD	protein_coding	4563.5	0.157885	0.0638314	2.47348	0.0133805	0.177959
PGD2	ENSG00000162415	ZSWIM5	protein_coding	32.3373	0.281168	0.535286	0.525268	0.599397	NA
PGD2	ENSG00000281912	LINC01144	lncRNA	19.252	-0.711448	0.534157	-1.33191	0.182891	NA
PGD2	ENSG00000186603	HPDL	protein_coding	112.349	-0.247384	0.242578	-1.01981	0.307818	0.648466
PGD2	ENSG00000132781	MUTYH	protein_coding	57.4858	-0.287724	0.265672	-1.083	0.278807	0.621613
PGD2	ENSG00000132773	TOE1	protein_coding	1191.25	-0.0318542	0.0801855	-0.397256	0.691179	0.881669
PGD2	ENSG00000070759	TESK2	protein_coding	376.188	-0.0375198	0.123722	-0.303259	0.761692	0.909154
PGD2	ENSG00000280670	CCDC163	protein_coding	673.856	-0.00250615	0.108298	-0.0231413	0.981538	0.992532
PGD2	ENSG00000132763	MMACHC	protein_coding	360.877	-0.356805	0.14249	-2.50407	0.0122775	0.171015
PGD2	ENSG00000117450	PRDX1	protein_coding	17336.7	0.14023	0.0769749	1.82176	0.0684912	0.349203
PGD2	ENSG00000117448	AKR1A1	protein_coding	5285.71	0.147139	0.05981	2.46011	0.0138895	0.18187
PGD2	ENSG00000132780	NASP	protein_coding	8785.72	0.0795513	0.072279	1.10061	0.271065	0.61473
PGD2	ENSG00000159588	CCDC17	protein_coding	22.1666	-0.306248	0.4794	-0.638814	0.522944	NA
PGD2	ENSG00000159592	GPBP1L1	protein_coding	10894.3	-0.0377637	0.0561379	-0.672695	0.501141	0.776443
PGD2	ENSG00000225447	RPS15AP10	processed_pseudogene	7.79659	-0.729966	0.8673	-0.841654	0.399982	NA
PGD2	ENSG00000234329	AL604028.2	processed_pseudogene	25.0569	-0.932855	0.498386	-1.87175	0.061241	NA
PGD2	ENSG00000159596	TMEM69	protein_coding	1382.76	0.130953	0.0631449	2.07384	0.0380938	0.278409
PGD2	ENSG00000197429	IPP	protein_coding	884.591	-0.143245	0.121243	-1.18146	0.237419	0.58467
PGD2	ENSG00000230896	AL604028.1	lncRNA	53.0231	-0.202083	0.28885	-0.699612	0.48417	0.766229
PGD2	ENSG00000086015	MAST2	protein_coding	3026.31	-0.111152	0.0625676	-1.7765	0.0756498	0.364201
PGD2	ENSG00000117461	PIK3R3	protein_coding	2287.05	0.228164	0.0664947	3.4313	0.000600686	0.0552371
PGD2	ENSG00000227857	AL358075.2	lncRNA	5.64254	0.823747	0.952501	0.864825	0.387135	NA
PGD2	ENSG00000085998	POMGNT1	protein_coding	3920.88	0.112775	0.0546275	2.06444	0.0389764	0.278879
PGD2	ENSG00000085999	RAD54L	protein_coding	879.703	0.0532021	0.138967	0.382841	0.701838	0.885802
PGD2	ENSG00000132128	LRRC41	protein_coding	7037.73	0.0714685	0.0487323	1.46655	0.142498	0.47457
PGD2	ENSG00000173660	UQCRH	protein_coding	7145.43	0.168364	0.09948	1.69244	0.0905619	0.392366
PGD2	ENSG00000117481	NSUN4	protein_coding	1828.15	0.0716588	0.0532809	1.34493	0.178649	0.523941
PGD2	ENSG00000117480	FAAH	protein_coding	62.4528	-0.456338	0.256874	-1.7765	0.0756499	0.364201
PGD2	ENSG00000232022	FAAHP1	transcribed_unprocessed_pseudogene	51.6963	-0.678344	0.422184	-1.60675	0.10811	0.422282
PGD2	ENSG00000224863	LINC01398	lncRNA	10.3915	-0.384583	0.857846	-0.448313	0.653928	NA
PGD2	ENSG00000197587	DMBX1	protein_coding	4.3037	2.05598	2.00187	1.02703	0.304406	NA
PGD2	ENSG00000269956	MKNK1-AS1	lncRNA	18.6094	-1.10878	0.589698	-1.88025	0.0600743	NA
PGD2	ENSG00000079277	MKNK1	protein_coding	4870.39	-0.121986	0.0707474	-1.72425	0.0846636	0.383187
PGD2	ENSG00000142961	MOB3C	protein_coding	5322.35	0.0105788	0.067294	0.157203	0.875085	0.956493
PGD2	ENSG00000123472	ATPAF1	protein_coding	7185.69	0.0609849	0.0562717	1.08376	0.278472	0.621536
PGD2	ENSG00000186118	TEX38	protein_coding	4.68848	1.11084	1.08161	1.02702	0.304409	NA
PGD2	ENSG00000159658	EFCAB14	protein_coding	21348.9	-0.0424138	0.0488047	-0.869051	0.384819	0.700802
PGD2	ENSG00000142973	CYP4B1	protein_coding	6.03617	0.874375	1.49279	0.585733	0.558055	NA
PGD2	ENSG00000123473	STIL	protein_coding	2275.43	-0.0347735	0.0910507	-0.381913	0.702526	0.885802
PGD2	ENSG00000162368	CMPK1	protein_coding	15161.1	0.0578543	0.0464639	1.24514	0.213079	0.562263
PGD2	ENSG00000225762	LINC01389	lncRNA	15.4978	-0.27511	0.522395	-0.526632	0.598449	NA
PGD2	ENSG00000186790	FOXE3	protein_coding	5.78255	-1.3048	1.02655	-1.27105	0.203712	NA
PGD2	ENSG00000237424	FOXD2-AS1	lncRNA	899.285	-0.131388	0.0812258	-1.61757	0.105755	0.418659
PGD2	ENSG00000186564	FOXD2	protein_coding	181.494	-0.363565	0.14287	-2.54472	0.0109364	0.163899
PGD2	ENSG00000132122	SPATA6	protein_coding	9.03491	1.1414	1.06721	1.06952	0.284838	NA
PGD2	ENSG00000235105	AL356968.2	processed_pseudogene	10.0345	-0.715197	0.684828	-1.04435	0.296326	NA
PGD2	ENSG00000186094	AGBL4	protein_coding	4.49138	-0.139439	2.02717	-0.068785	0.945161	NA
PGD2	ENSG00000162373	BEND5	protein_coding	40.3392	0.0304027	0.436011	0.0697292	0.944409	NA
PGD2	ENSG00000162374	ELAVL4	protein_coding	5.30625	-4.24887	2.3513	-1.80703	0.0707571	NA
PGD2	ENSG00000234080	AL596275.1	processed_pseudogene	5.11916	0.326729	0.988718	0.330457	0.741054	NA
PGD2	ENSG00000185104	FAF1	protein_coding	3398.32	0.0435473	0.0582226	0.747945	0.454493	0.74949
PGD2	ENSG00000230585	PHBP12	processed_pseudogene	7.27814	0.252266	0.894564	0.281999	0.777944	NA
PGD2	ENSG00000123080	CDKN2C	protein_coding	4758.58	-0.0133059	0.10297	-0.129221	0.897183	0.963722
PGD2	ENSG00000213478	CFL1P2	processed_pseudogene	8.10741	-1.29593	0.772965	-1.67656	0.0936276	NA
PGD2	ENSG00000203356	LINC01562	lncRNA	10.1125	-0.398694	0.793841	-0.502235	0.615502	NA
PGD2	ENSG00000123091	RNF11	protein_coding	11642	0.086327	0.0529526	1.63027	0.103045	0.414246
PGD2	ENSG00000233406	AL162430.1	processed_pseudogene	10.8015	0.658838	0.638367	1.03207	0.30204	NA
PGD2	ENSG00000085831	TTC39A	protein_coding	23.7466	0.011785	0.63212	0.0186436	0.985125	NA
PGD2	ENSG00000085832	EPS15	protein_coding	10005.4	-0.0981722	0.0674265	-1.45599	0.145396	0.477087
PGD2	ENSG00000232027	AL671986.1	processed_pseudogene	7.56353	-0.719837	0.860325	-0.836703	0.402759	NA
PGD2	ENSG00000227070	EPS15-AS1	lncRNA	9.98009	-0.598157	0.61902	-0.966298	0.333895	NA
PGD2	ENSG00000117859	OSBPL9	protein_coding	6256.38	-0.0172235	0.0453212	-0.380032	0.703922	0.886575
PGD2	ENSG00000078618	NRDC	protein_coding	13719.4	0.0578775	0.0488651	1.18444	0.236241	0.583621
PGD2	ENSG00000266993	AL050343.2	lncRNA	12.175	-0.811668	0.719293	-1.12842	0.259141	NA
PGD2	ENSG00000169213	RAB3B	protein_coding	21.4443	0.164184	0.722015	0.227397	0.820115	NA
PGD2	ENSG00000117862	TXNDC12	protein_coding	1057.76	0.216983	0.0933111	2.32537	0.0200524	0.212861
PGD2	ENSG00000198841	KTI12	protein_coding	370.675	-0.0029832	0.137898	-0.0216334	0.98274	0.992923
PGD2	ENSG00000134717	BTF3L4	protein_coding	2138.85	0.0106316	0.0859501	0.123695	0.901557	0.964541
PGD2	ENSG00000157077	ZFYVE9	protein_coding	199.032	0.00534333	0.172573	0.0309627	0.975299	0.99028
PGD2	ENSG00000154222	CC2D1B	protein_coding	4352.79	-0.116535	0.0675655	-1.72477	0.0845696	0.383187
PGD2	ENSG00000224680	PLA2G12AP1	processed_pseudogene	8.76341	-0.491639	0.620818	-0.791922	0.428406	NA
PGD2	ENSG00000085840	ORC1	protein_coding	1827.87	-0.0110397	0.128446	-0.0859482	0.931508	0.977388
PGD2	ENSG00000134748	PRPF38A	protein_coding	6303.72	-0.00154926	0.0360942	-0.0429227	0.965763	0.98712
PGD2	ENSG00000134744	TUT4	protein_coding	4905.54	-0.103108	0.0721112	-1.42984	0.152762	0.489392
PGD2	ENSG00000116157	GPX7	protein_coding	1032.63	0.101837	0.118471	0.859596	0.390012	0.704699
PGD2	ENSG00000182183	SHISAL2A	protein_coding	67.5881	-0.0791427	0.313803	-0.252205	0.800883	0.926305
PGD2	ENSG00000162377	COA7	protein_coding	1594.26	0.021583	0.0640089	0.337187	0.735976	0.898901
PGD2	ENSG00000162378	ZYG11B	protein_coding	2677.59	-0.0622996	0.0816612	-0.762904	0.445521	0.743654
PGD2	ENSG00000228929	RPS13P2	processed_pseudogene	159.971	0.0293485	0.176389	0.166385	0.867854	0.953181
PGD2	ENSG00000203995	ZYG11A	protein_coding	117.002	-0.62499	0.221945	-2.81596	0.00486313	0.116313
PGD2	ENSG00000121310	ECHDC2	protein_coding	1240.18	-0.156284	0.0911127	-1.71528	0.086294	0.386283
PGD2	ENSG00000230953	AC099677.1	processed_pseudogene	5.31756	-1.50467	0.797377	-1.88702	0.0591572	NA
PGD2	ENSG00000116171	SCP2	protein_coding	9112.03	0.0751141	0.0595739	1.26086	0.207361	0.555444
PGD2	ENSG00000236360	RRAS2P1	processed_pseudogene	5.37905	-0.228545	0.720777	-0.317081	0.751182	NA
PGD2	ENSG00000174348	PODN	protein_coding	20.8215	-1.73741	0.97686	-1.77856	0.0753112	NA
PGD2	ENSG00000162383	SLC1A7	protein_coding	13.9149	-0.295536	1.31268	-0.225139	0.821871	NA
PGD2	ENSG00000157184	CPT2	protein_coding	1268.43	0.0821455	0.0617929	1.32937	0.183727	0.529072
PGD2	ENSG00000162384	CZIB	protein_coding	2140.22	0.0538286	0.0656167	0.820348	0.412018	0.720413
PGD2	ENSG00000259818	AL606760.3	lncRNA	3.87665	1.46598	1.77284	0.826912	0.408287	NA
PGD2	ENSG00000162385	MAGOH	protein_coding	3104.06	0.0867564	0.0895093	0.969246	0.332423	0.665819
PGD2	ENSG00000226754	AL606760.1	lncRNA	36.3434	0.277637	0.342716	0.810107	0.417879	NA
PGD2	ENSG00000157193	LRP8	protein_coding	1454.85	-0.0681191	0.126387	-0.538972	0.589906	0.829771
PGD2	ENSG00000225675	LINC01771	lncRNA	18.5509	-0.286723	0.453151	-0.632732	0.526909	NA
PGD2	ENSG00000230138	LINC02812	lncRNA	4.06172	1.45832	1.12997	1.29058	0.196849	NA
PGD2	ENSG00000058804	NDC1	protein_coding	3135.79	0.00218412	0.0831935	0.0262535	0.979055	0.99153
PGD2	ENSG00000058799	YIPF1	protein_coding	2178.36	0.115349	0.0579862	1.98924	0.0466744	0.29806
PGD2	ENSG00000211452	DIO1	protein_coding	4.32201	-0.981848	1.4082	-0.697236	0.485655	NA
PGD2	ENSG00000081870	HSPB11	protein_coding	1882.64	0.151723	0.0821583	1.84672	0.0647876	0.342156
PGD2	ENSG00000116212	LRRC42	protein_coding	1991.08	-0.0163035	0.0560691	-0.290776	0.771223	0.913278
PGD2	ENSG00000219102	HNRNPA3P12	processed_pseudogene	7.3815	0.546027	0.861633	0.633712	0.526269	NA
PGD2	ENSG00000116209	TMEM59	protein_coding	18659.2	0.141276	0.0558283	2.53054	0.0113888	0.166919
PGD2	ENSG00000280378	AL353898.3	TEC	9.66045	-0.794301	0.729535	-1.08878	0.276252	NA
PGD2	ENSG00000116205	TCEANC2	protein_coding	2125.86	-0.0338695	0.0556823	-0.608262	0.543013	0.801377
PGD2	ENSG00000215883	CYB5RL	protein_coding	532.371	0.136899	0.149606	0.915066	0.360157	0.6851
PGD2	ENSG00000116221	MRPL37	protein_coding	6865.32	0.118883	0.082017	1.44949	0.1472	0.480007
PGD2	ENSG00000157216	SSBP3	protein_coding	4354.48	0.016623	0.0559967	0.296857	0.766575	0.9119
PGD2	ENSG00000198711	SSBP3-AS1	lncRNA	26.9776	-0.0937649	0.565582	-0.165785	0.868326	NA
PGD2	ENSG00000225632	AL161644.1	lncRNA	5.48851	0.906485	1.44693	0.626486	0.530996	NA
PGD2	ENSG00000162390	ACOT11	protein_coding	18.692	-0.324911	0.689231	-0.47141	0.637348	NA
PGD2	ENSG00000243725	TTC4	protein_coding	150.188	0.0440396	0.158516	0.277823	0.781148	0.917789
PGD2	ENSG00000162396	PARS2	protein_coding	517.145	0.211621	0.110442	1.91613	0.0553486	0.320753
PGD2	ENSG00000006555	TTC22	protein_coding	758.931	-0.171275	0.0949848	-1.80319	0.0713589	0.356864
PGD2	ENSG00000162398	LEXM	protein_coding	16.5304	0.048491	0.845078	0.0573805	0.954242	NA
PGD2	ENSG00000116133	DHCR24	protein_coding	7996.35	0.161323	0.142707	1.13045	0.258286	0.60327
PGD2	ENSG00000162399	BSND	protein_coding	9.46023	-1.5741	1.43569	-1.09641	0.272899	NA
PGD2	ENSG00000169174	PCSK9	protein_coding	70.7603	-0.244451	0.607936	-0.4021	0.68761	0.880554
PGD2	ENSG00000162402	USP24	protein_coding	9277.42	-0.223382	0.0984128	-2.26985	0.0232167	0.225506
PGD2	ENSG00000234810	AL603840.1	lncRNA	5.19421	2.49401	1.98578	1.25594	0.209139	NA
PGD2	ENSG00000260971	AC119674.1	lncRNA	4.66774	2.33418	2.21086	1.05578	0.291069	NA
PGD2	ENSG00000162409	PRKAA2	protein_coding	6.10178	2.50374	1.7637	1.41959	0.155726	NA
PGD2	ENSG00000173406	DAB1	protein_coding	56.7205	0.270075	0.648168	0.416674	0.676917	0.876114
PGD2	ENSG00000162600	OMA1	protein_coding	1058.06	0.0415968	0.0676089	0.615256	0.538385	0.797654
PGD2	ENSG00000286918	AL035411.3	lncRNA	19.9394	-0.0123752	0.413349	-0.0299388	0.976116	NA
PGD2	ENSG00000185839	AL035411.1	processed_pseudogene	45.0805	0.396241	0.335767	1.18011	0.237958	0.585058
PGD2	ENSG00000162601	MYSM1	protein_coding	1749.51	-0.315387	0.122315	-2.57849	0.00992336	0.159011
PGD2	ENSG00000283445	AL136985.3	lncRNA	5.21363	0.480096	1.51769	0.316334	0.751749	NA
PGD2	ENSG00000177606	JUN	protein_coding	856.955	-0.00397951	0.11584	-0.0343536	0.972595	0.989525
PGD2	ENSG00000234807	LINC01135	lncRNA	15.7833	-0.194483	0.587721	-0.33091	0.740713	NA
PGD2	ENSG00000232453	LINC02777	lncRNA	9.23023	0.479675	0.678558	0.706904	0.479626	NA
PGD2	ENSG00000237352	LINC01358	lncRNA	51.9128	0.0539687	0.392492	0.137503	0.890634	0.962161
PGD2	ENSG00000224609	HSD52	lncRNA	4.80278	2.06836	1.75495	1.17859	0.238563	NA
PGD2	ENSG00000172456	FGGY	protein_coding	167.671	-0.0478792	0.211798	-0.226061	0.821154	0.933976
PGD2	ENSG00000134709	HOOK1	protein_coding	5.00783	3.10397	1.82203	1.70358	0.0884597	NA
PGD2	ENSG00000226476	LINC01748	lncRNA	7.69223	-0.373406	1.52674	-0.244577	0.806784	NA
PGD2	ENSG00000162599	NFIA	protein_coding	103.405	0.0601498	0.488437	0.123148	0.90199	0.964541
PGD2	ENSG00000237928	NFIA-AS2	lncRNA	4.43818	2.10145	2.33275	0.900843	0.367672	NA
PGD2	ENSG00000162604	TM2D1	protein_coding	1328.96	0.055502	0.0693629	0.800168	0.423613	0.728135
PGD2	ENSG00000132849	PATJ	protein_coding	1205.03	-0.435509	0.13336	-3.26566	0.00109209	0.0690973
PGD2	ENSG00000132854	KANK4	protein_coding	4.35464	3.56073	2.06725	1.72245	0.0849883	NA
PGD2	ENSG00000162607	USP1	protein_coding	8746.44	-0.0245681	0.0654725	-0.375242	0.70748	0.888125
PGD2	ENSG00000116641	DOCK7	protein_coding	1773.56	-0.0919879	0.0802471	-1.14631	0.251667	0.597851
PGD2	ENSG00000235545	AC103923.1	lncRNA	5.01256	-0.524375	0.850622	-0.616461	0.53759	NA
PGD2	ENSG00000125703	ATG4C	protein_coding	987.045	0.0576252	0.0801361	0.719092	0.472084	0.760478
PGD2	ENSG00000224209	LINC00466	lncRNA	4.73225	-0.111364	1.84904	-0.0602278	0.951974	NA
PGD2	ENSG00000088035	ALG6	protein_coding	1362.4	0.114901	0.0603148	1.90501	0.0567784	0.323438
PGD2	ENSG00000142856	ITGB3BP	protein_coding	957.527	0.140117	0.105141	1.33266	0.182643	0.528344
PGD2	ENSG00000203965	EFCAB7	protein_coding	381.418	0.0470138	0.119276	0.394159	0.693464	0.882308
PGD2	ENSG00000116652	DLEU2L	lncRNA	7.84708	-0.553355	0.83462	-0.663002	0.507329	NA
PGD2	ENSG00000079739	PGM1	protein_coding	12111.5	0.0381674	0.0483458	0.789468	0.429839	0.732657
PGD2	ENSG00000244256	RN7SL130P	misc_RNA	11.1688	-0.556059	0.65412	-0.850087	0.395277	NA
PGD2	ENSG00000185483	ROR1	protein_coding	95.7444	-0.209588	0.270714	-0.774206	0.438809	0.738371
PGD2	ENSG00000158966	CACHD1	protein_coding	4.87151	-2.14702	1.85112	-1.15985	0.24611	NA
PGD2	ENSG00000162437	RAVER2	protein_coding	251.989	-0.143082	0.218136	-0.655929	0.51187	0.782574
PGD2	ENSG00000162434	JAK1	protein_coding	46630.6	-0.0323215	0.0527744	-0.612447	0.540242	0.799089
PGD2	ENSG00000226891	LINC01359	lncRNA	5.17128	-0.316215	1.38995	-0.227501	0.820034	NA
PGD2	ENSG00000162433	AK4	protein_coding	636.672	0.077983	0.112983	0.690216	0.490058	0.769743
PGD2	ENSG00000116675	DNAJC6	protein_coding	335.217	0.0409749	0.162091	0.252789	0.800431	0.926232
PGD2	ENSG00000213625	LEPROT	protein_coding	4785.53	0.0361728	0.0522446	0.692374	0.488702	0.769171
PGD2	ENSG00000116678	LEPR	protein_coding	395.966	0.125055	0.141719	0.882416	0.377552	0.698068
PGD2	ENSG00000184588	PDE4B	protein_coding	2190.12	-0.0658131	0.0968413	-0.679597	0.496759	0.773825
PGD2	ENSG00000118473	SGIP1	protein_coding	8.9613	0.93791	1.43491	0.653638	0.513345	NA
PGD2	ENSG00000152763	DNAI4	protein_coding	30.5648	-0.298637	0.440714	-0.67762	0.498013	NA
PGD2	ENSG00000198160	MIER1	protein_coding	5966.6	-0.0193893	0.0578994	-0.334879	0.737716	0.899774
PGD2	ENSG00000116704	SLC35D1	protein_coding	4376.14	0.00691918	0.0622488	0.111154	0.911495	0.968658
PGD2	ENSG00000162594	IL23R	protein_coding	19.3772	1.41087	0.965931	1.46063	0.144116	NA
PGD2	ENSG00000081985	IL12RB2	protein_coding	239.262	-0.104004	0.253603	-0.410107	0.681728	0.878001
PGD2	ENSG00000142864	SERBP1	protein_coding	26551.9	0.0437254	0.0594123	0.735966	0.461751	0.754343
PGD2	ENSG00000116717	GADD45A	protein_coding	2343.08	0.118212	0.0759316	1.55682	0.119514	0.439155
PGD2	ENSG00000172380	GNG12	protein_coding	3.81751	1.89752	2.22756	0.851839	0.394304	NA
PGD2	ENSG00000116729	WLS	protein_coding	3.9182	2.04199	1.79199	1.13951	0.254489	NA
PGD2	ENSG00000229133	RPS7P4	processed_pseudogene	4.82204	-0.130406	0.91455	-0.142591	0.886613	NA
PGD2	ENSG00000024526	DEPDC1	protein_coding	1510.47	-0.221235	0.101582	-2.1779	0.0294136	0.249589
PGD2	ENSG00000233589	AL138789.1	lncRNA	4.88756	-1.09472	0.95552	-1.14568	0.251927	NA
PGD2	ENSG00000234264	DEPDC1-AS1	lncRNA	6.01306	0.232907	0.791391	0.2943	0.768528	NA
PGD2	ENSG00000223883	LINC01707	lncRNA	4.58133	0.962668	3.15121	0.305491	0.759992	NA
PGD2	ENSG00000033122	LRRC7	protein_coding	31.3862	0.162663	0.693391	0.234591	0.814526	NA
PGD2	ENSG00000066557	LRRC40	protein_coding	1827.51	-0.0223026	0.0593179	-0.375984	0.706929	0.888069
PGD2	ENSG00000116754	SRSF11	protein_coding	9692.31	-0.0911445	0.0546761	-1.66699	0.0955162	0.402224
PGD2	ENSG00000118454	ANKRD13C	protein_coding	4509.75	0.117375	0.0470872	2.49272	0.0126768	0.172718
PGD2	ENSG00000197568	HHLA3	lncRNA	441.742	0.190003	0.114744	1.65589	0.0977447	0.405589
PGD2	ENSG00000116761	CTH	protein_coding	165.023	0.14291	0.144723	0.987467	0.323414	0.660397
PGD2	ENSG00000050628	PTGER3	protein_coding	503.201	-0.252472	0.38355	-0.658251	0.510377	0.782113
PGD2	ENSG00000235079	ZRANB2-AS1	lncRNA	4.02078	-0.0712393	1.20868	-0.0589397	0.953	NA
PGD2	ENSG00000132485	ZRANB2	protein_coding	4604.84	-0.0344681	0.054678	-0.630383	0.528444	0.792458
PGD2	ENSG00000207721	MIR186	miRNA	6.49919	-0.520298	0.718389	-0.724257	0.468908	NA
PGD2	ENSG00000229956	ZRANB2-AS2	lncRNA	26.6611	0.113485	0.636165	0.178389	0.858418	NA
PGD2	ENSG00000172260	NEGR1	protein_coding	6.75428	-3.2955	2.12825	-1.54845	0.121513	NA
PGD2	ENSG00000233994	GDI2P2	processed_pseudogene	6.56872	0.43211	0.730666	0.591392	0.554258	NA
PGD2	ENSG00000286863	AL513166.1	lncRNA	4.3225	0.315684	2.20833	0.142952	0.886328	NA
PGD2	ENSG00000162620	LRRIQ3	protein_coding	85.5629	0.453804	0.308856	1.46931	0.141749	0.473919
PGD2	ENSG00000254685	FPGT	protein_coding	567.386	0.118201	0.107969	1.09477	0.27362	0.616635
PGD2	ENSG00000259030	FPGT-TNNI3K	protein_coding	5.40208	1.26355	1.55305	0.813588	0.415881	NA
PGD2	ENSG00000178965	ERICH3	protein_coding	4.8653	-0.842388	1.90609	-0.441947	0.658528	NA
PGD2	ENSG00000116791	CRYZ	protein_coding	2462.59	0.120522	0.0670474	1.79757	0.0722452	0.357585
PGD2	ENSG00000162623	TYW3	protein_coding	2330.1	0.0699338	0.0494703	1.41365	0.157464	0.495911
PGD2	ENSG00000137968	SLC44A5	protein_coding	16.4449	3.29015	1.33942	2.4564	0.0140335	NA
PGD2	ENSG00000117054	ACADM	protein_coding	4073.45	0.0510979	0.0607287	0.841412	0.400117	0.7117
PGD2	ENSG00000137955	RABGGTB	protein_coding	1677.77	-0.0407613	0.0862846	-0.472405	0.636638	0.854288
PGD2	ENSG00000184005	ST6GALNAC3	protein_coding	4.2994	2.87808	3.01725	0.953876	0.340146	NA
PGD2	ENSG00000226415	TPI1P1	processed_pseudogene	230.098	0.34701	0.144072	2.40859	0.0160144	0.192997
PGD2	ENSG00000117069	ST6GALNAC5	protein_coding	4.2969	4.09521	3.75591	1.09034	0.275565	NA
PGD2	ENSG00000142892	PIGK	protein_coding	2793.32	0.094286	0.0690787	1.36491	0.172282	0.515458
PGD2	ENSG00000226084	AC113935.1	processed_pseudogene	428.143	-0.314106	0.721101	-0.435593	0.663132	0.868033
PGD2	ENSG00000154027	AK5	protein_coding	21.2377	0.195017	0.653591	0.298378	0.765414	NA
PGD2	ENSG00000036549	ZZZ3	protein_coding	3386.41	0.0210744	0.0593767	0.354926	0.722645	0.894072
PGD2	ENSG00000077254	USP33	protein_coding	4257.56	-0.0263545	0.0448932	-0.587049	0.557171	0.811065
PGD2	ENSG00000180488	MIGA1	protein_coding	1361.75	-0.0244457	0.0763335	-0.320249	0.74878	0.904151
PGD2	ENSG00000219201	AC138392.1	processed_pseudogene	224.485	0.0637728	0.195413	0.32635	0.74416	0.90291
PGD2	ENSG00000235613	NSRP1P1	processed_pseudogene	4.91028	-0.0204269	1.07149	-0.019064	0.98479	NA
PGD2	ENSG00000235927	NEXN-AS1	lncRNA	3.97792	-1.78248	1.61911	-1.1009	0.270942	NA
PGD2	ENSG00000162614	NEXN	protein_coding	45.968	0.442099	0.546799	0.808522	0.41879	0.725117
PGD2	ENSG00000162613	FUBP1	protein_coding	12493.1	0.0935709	0.0613532	1.52512	0.12723	0.450158
PGD2	ENSG00000162616	DNAJB4	protein_coding	810.058	0.0232042	0.0957401	0.242366	0.808496	0.929635
PGD2	ENSG00000137960	GIPC2	protein_coding	4.91722	-0.986107	1.48197	-0.665402	0.505793	NA
PGD2	ENSG00000285928	AC103591.4	lncRNA	10.4312	-0.0830773	0.770991	-0.107754	0.914191	NA
PGD2	ENSG00000137959	IFI44L	protein_coding	55.9009	0.753375	0.498563	1.51109	0.130765	0.455986
PGD2	ENSG00000137965	IFI44	protein_coding	224.213	-0.0653396	0.234327	-0.27884	0.780368	0.917252
PGD2	ENSG00000235400	AC104837.1	processed_pseudogene	9.68518	-0.415907	0.570092	-0.729543	0.465669	NA
PGD2	ENSG00000117114	ADGRL2	protein_coding	60.5614	0.896566	0.87705	1.02225	0.306662	0.648124
PGD2	ENSG00000227288	ARID3BP1	processed_pseudogene	59.6595	-0.368498	0.293548	-1.25533	0.209361	0.557557
PGD2	ENSG00000233290	AL157944.1	lncRNA	5.49321	-1.37571	1.95826	-0.702519	0.482356	NA
PGD2	ENSG00000230817	LINC01362	lncRNA	4.89606	0.356174	1.18261	0.301175	0.763281	NA
PGD2	ENSG00000233008	LINC01725	lncRNA	11.6104	1.95461	1.21528	1.60836	0.107756	NA
PGD2	ENSG00000137941	TTLL7	protein_coding	2522.18	-0.0214813	0.108485	-0.198012	0.843036	0.943118
PGD2	ENSG00000271576	AL359504.1	lncRNA	12.1049	-0.273838	0.712086	-0.384558	0.700565	NA
PGD2	ENSG00000142875	PRKACB	protein_coding	24122.7	0.051275	0.0569155	0.900896	0.367644	0.690777
PGD2	ENSG00000226970	NEDD8P1	processed_pseudogene	18.5719	0.316971	0.592139	0.535298	0.592444	NA
PGD2	ENSG00000203943	SAMD13	protein_coding	6.17553	1.02916	1.2236	0.841095	0.400295	NA
PGD2	ENSG00000117133	RPF1	protein_coding	4248.17	0.0545924	0.0544308	1.00297	0.315876	0.654618
PGD2	ENSG00000174021	GNG5	protein_coding	1851.8	0.110811	0.0760017	1.45801	0.144837	0.476474
PGD2	ENSG00000285851	AL359762.3	lncRNA	10.3844	-1.5899	0.763166	-2.08329	0.0372246	NA
PGD2	ENSG00000122432	SPATA1	protein_coding	15.6759	-0.832208	0.628076	-1.32501	0.185167	NA
PGD2	ENSG00000117151	CTBS	protein_coding	1309.74	0.055644	0.0590444	0.942408	0.345984	0.675328
PGD2	ENSG00000284882	AL359762.1	lncRNA	30.9517	0.0058895	0.380867	0.0154634	0.987662	NA
PGD2	ENSG00000117155	SSX2IP	protein_coding	983.343	-0.0963982	0.0823257	-1.17094	0.241624	0.588975
PGD2	ENSG00000171517	LPAR3	protein_coding	5.22133	-0.782164	1.58068	-0.494827	0.620722	NA
PGD2	ENSG00000153898	MCOLN2	protein_coding	1482.46	0.0562307	0.0954038	0.589397	0.555595	0.810273
PGD2	ENSG00000162643	DNAI3	protein_coding	79.0717	0.348849	0.332272	1.04989	0.293768	0.635665
PGD2	ENSG00000055732	MCOLN3	protein_coding	234.849	-0.067248	0.206274	-0.326013	0.744414	0.90291
PGD2	ENSG00000097096	SYDE2	protein_coding	40.5925	-0.182361	0.376387	-0.484503	0.628029	NA
PGD2	ENSG00000162642	C1orf52	protein_coding	1194.03	0.0691911	0.0628144	1.10152	0.270671	0.614468
PGD2	ENSG00000142867	BCL10	protein_coding	2034.96	0.0941035	0.0568972	1.65392	0.0981432	0.406233
PGD2	ENSG00000223653	AL078459.1	lncRNA	5.92051	0.254159	0.985345	0.257939	0.796454	NA
PGD2	ENSG00000117174	ZNHIT6	protein_coding	1905.45	0.00426679	0.0783589	0.0544519	0.956575	0.985422
PGD2	ENSG00000171502	COL24A1	protein_coding	5.63909	-0.0969669	1.91668	-0.050591	0.959651	NA
PGD2	ENSG00000122417	ODF2L	protein_coding	1801.97	-0.0304677	0.0763314	-0.399151	0.689782	0.880897
PGD2	ENSG00000016490	CLCA1	protein_coding	4.71205	1.44793	1.70055	0.851448	0.394521	NA
PGD2	ENSG00000261737	CLCA4-AS1	lncRNA	135.575	0.063335	0.201426	0.314434	0.753192	0.90479
PGD2	ENSG00000097033	SH3GLB1	protein_coding	13394.3	-0.0215658	0.0379033	-0.568968	0.569378	0.81778
PGD2	ENSG00000230721	AL049597.1	processed_pseudogene	4.20578	-1.30131	1.00782	-1.29121	0.196631	NA
PGD2	ENSG00000183291	SELENOF	protein_coding	19306	0.100545	0.0551105	1.82443	0.068087	0.349163
PGD2	ENSG00000153936	HS2ST1	protein_coding	3617.19	0.0569166	0.062165	0.915574	0.359891	0.685087
PGD2	ENSG00000267272	LINC01140	lncRNA	7.35095	0.660209	1.1114	0.594032	0.552491	NA
PGD2	ENSG00000143013	LMO4	protein_coding	13070	0.149331	0.0513888	2.90591	0.00366185	0.104393
PGD2	ENSG00000237505	PKN2-AS1	lncRNA	24.2886	0.219697	0.731731	0.300243	0.763991	NA
PGD2	ENSG00000065243	PKN2	protein_coding	1924.37	-0.203543	0.0761828	-2.67177	0.00754516	0.138584
PGD2	ENSG00000241975	ELOCP19	processed_pseudogene	15.288	-1.6044	0.685791	-2.33949	0.0193098	NA
PGD2	ENSG00000137947	GTF2B	protein_coding	3224.17	0.111151	0.0604526	1.83865	0.0659672	0.344759
PGD2	ENSG00000137944	KYAT3	protein_coding	3176.37	0.0440734	0.0541148	0.814443	0.415391	0.722366
PGD2	ENSG00000213516	RBMXL1	protein_coding	1749.83	-0.0121199	0.0698939	-0.173404	0.862334	0.950865
PGD2	ENSG00000117226	GBP3	protein_coding	1872.04	0.170459	0.105096	1.62193	0.104818	0.41688
PGD2	ENSG00000117228	GBP1	protein_coding	4383.04	0.0374159	0.157207	0.238004	0.811878	0.931105
PGD2	ENSG00000234518	PTGES3P1	processed_pseudogene	124.204	0.166031	0.216858	0.765621	0.443902	0.742412
PGD2	ENSG00000162645	GBP2	protein_coding	15503.4	0.245114	0.114487	2.14098	0.0322755	0.25823
PGD2	ENSG00000213512	GBP7	protein_coding	15.1996	-0.148839	0.493808	-0.30141	0.763102	NA
PGD2	ENSG00000162654	GBP4	protein_coding	7795.7	-0.0433647	0.116568	-0.372014	0.709883	0.889275
PGD2	ENSG00000284734	AC099063.4	lncRNA	91.37	-0.16803	0.260371	-0.645346	0.518703	0.785852
PGD2	ENSG00000154451	GBP5	protein_coding	1846.86	0.0366354	0.136178	0.269026	0.78791	0.920899
PGD2	ENSG00000183347	GBP6	protein_coding	26.593	0.244519	0.502439	0.486664	0.626496	NA
PGD2	ENSG00000225492	GBP1P1	transcribed_unprocessed_pseudogene	15.2203	-0.505379	0.923832	-0.547046	0.584347	NA
PGD2	ENSG00000286548	AL596214.1	lncRNA	11.9519	0.2981	0.971941	0.306706	0.759067	NA
PGD2	ENSG00000197147	LRRC8B	protein_coding	1212.2	0.0133631	0.0869343	0.153715	0.877835	0.956549
PGD2	ENSG00000231999	LRRC8C-DT	lncRNA	408.986	0.00425492	0.127139	0.0334668	0.973302	0.989908
PGD2	ENSG00000230735	AC093423.2	lncRNA	3.88382	-0.08025	0.946721	-0.0847662	0.932447	NA
PGD2	ENSG00000171488	LRRC8C	protein_coding	10262.4	0.00759929	0.060227	0.126177	0.899592	0.964142
PGD2	ENSG00000231613	AC099568.1	lncRNA	3.65956	-0.020168	1.72507	-0.0116911	0.990672	NA
PGD2	ENSG00000272931	LRRC8D-DT	lncRNA	68.1002	0.0462793	0.27548	0.167995	0.866587	0.952939
PGD2	ENSG00000171492	LRRC8D	protein_coding	5135.47	0.0653336	0.0790177	0.826823	0.408338	0.717816
PGD2	ENSG00000228175	GEMIN8P4	processed_pseudogene	22.2932	0.536042	0.502446	1.06686	0.286033	NA
PGD2	ENSG00000162664	ZNF326	protein_coding	1888.8	-0.2075	0.0823092	-2.52099	0.0117027	0.167539
PGD2	ENSG00000233593	LINC02609	lncRNA	8.70033	1.75691	1.39929	1.25557	0.209271	NA
PGD2	ENSG00000232882	PHKA1P1	processed_pseudogene	6.12328	0.0122771	0.938225	0.0130855	0.98956	NA
PGD2	ENSG00000122482	ZNF644	protein_coding	3812.97	-0.0629521	0.0623296	-1.00999	0.312501	0.652208
PGD2	ENSG00000162669	HFM1	protein_coding	3.83355	1.80927	2.39918	0.754123	0.450776	NA
PGD2	ENSG00000097046	CDC7	protein_coding	1551.97	0.0709032	0.122009	0.581133	0.561151	0.813578
PGD2	ENSG00000241318	WDR82P2	processed_pseudogene	6.46487	2.20138	1.09298	2.01412	0.0439974	NA
PGD2	ENSG00000203914	HSP90B3P	processed_pseudogene	7.8029	1.46217	0.883297	1.65535	0.0978526	NA
PGD2	ENSG00000069702	TGFBR3	protein_coding	33121.3	0.254624	0.0709665	3.58794	0.000333297	0.039385
PGD2	ENSG00000137948	BRDT	protein_coding	6.62301	0.936562	1.24433	0.752663	0.451652	NA
PGD2	ENSG00000172031	EPHX4	protein_coding	22.3995	0.490909	0.488968	1.00397	0.315392	NA
PGD2	ENSG00000230667	SETSIP	protein_coding	8.90409	-0.334243	0.570478	-0.585899	0.557943	NA
PGD2	ENSG00000189195	BTBD8	protein_coding	257.901	-0.0378309	0.170516	-0.221861	0.824422	0.936337
PGD2	ENSG00000273487	AC104836.1	lncRNA	6.013	-0.215688	1.09367	-0.197216	0.843659	NA
PGD2	ENSG00000174842	GLMN	protein_coding	997.505	-0.0283435	0.0867549	-0.326707	0.743889	0.90291
PGD2	ENSG00000122484	RPAP2	protein_coding	2135.98	-0.282689	0.103981	-2.71866	0.00655468	0.128335
PGD2	ENSG00000162676	GFI1	protein_coding	7296.56	-0.0515218	0.044516	-1.15738	0.247118	0.592994
PGD2	ENSG00000067208	EVI5	protein_coding	264.752	-0.0333439	0.18769	-0.177655	0.858994	0.950045
PGD2	ENSG00000122406	RPL5	protein_coding	57410.7	0.16054	0.0694498	2.3116	0.0207999	0.215136
PGD2	ENSG00000154511	DIPK1A	protein_coding	2153.5	0.0924999	0.0707225	1.30793	0.190898	0.536442
PGD2	ENSG00000207523	SNORA66	snoRNA	7.53122	-0.497076	0.694475	-0.715758	0.474141	NA
PGD2	ENSG00000229052	AL449283.1	transcribed_processed_pseudogene	4.32088	2.21023	1.56357	1.41358	0.157486	NA
PGD2	ENSG00000287797	AC093577.1	lncRNA	74.1344	0.0173522	0.34103	0.0508818	0.95942	0.985998
PGD2	ENSG00000143033	MTF2	protein_coding	4024.95	0.0381194	0.0536053	0.711111	0.477015	0.763391
PGD2	ENSG00000117500	TMED5	protein_coding	11650.9	-0.0309378	0.0477252	-0.648248	0.516824	0.78452
PGD2	ENSG00000122483	CCDC18	protein_coding	635.426	-0.211745	0.131093	-1.61522	0.106263	0.419802
PGD2	ENSG00000223745	CCDC18-AS1	lncRNA	318.713	-0.287862	0.159858	-1.80074	0.0717443	0.357585
PGD2	ENSG00000117505	DR1	protein_coding	11714.4	0.0941228	0.0505586	1.86166	0.0626512	0.337179
PGD2	ENSG00000137942	FNBP1L	protein_coding	56.1552	0.370969	0.430875	0.860967	0.389256	0.703927
PGD2	ENSG00000137936	BCAR3	protein_coding	2957.84	0.0916503	0.0741277	1.23638	0.216316	0.565368
PGD2	ENSG00000224093	BCAR3-AS1	lncRNA	3.65153	-0.564719	1.36407	-0.413995	0.678878	NA
PGD2	ENSG00000260464	AL049796.1	lncRNA	15.2164	0.0308399	0.555611	0.0555063	0.955735	NA
PGD2	ENSG00000067334	DNTTIP2	protein_coding	6535.29	0.0669158	0.0496378	1.34808	0.177632	0.522472
PGD2	ENSG00000023909	GCLM	protein_coding	6038.88	-0.0648948	0.0756425	-0.857915	0.39094	0.705408
PGD2	ENSG00000198691	ABCA4	protein_coding	7.51686	-1.07425	1.45774	-0.736928	0.461166	NA
PGD2	ENSG00000137962	ARHGAP29	protein_coding	9.87693	-0.605559	1.65044	-0.366909	0.713687	NA
PGD2	ENSG00000117528	ABCD3	protein_coding	2509.05	0.0245021	0.0583013	0.420267	0.674291	0.874243
PGD2	ENSG00000224081	SLC44A3-AS1	transcribed_processed_pseudogene	81.7643	-0.389587	0.4194	-0.928917	0.352932	0.680774
PGD2	ENSG00000143036	SLC44A3	protein_coding	242.631	-0.170675	0.270783	-0.630302	0.528497	0.792458
PGD2	ENSG00000117519	CNN3	protein_coding	52.1093	-0.0181863	0.362114	-0.0502224	0.959945	0.985998
PGD2	ENSG00000172339	ALG14	protein_coding	343.075	0.119681	0.132759	0.901488	0.367329	0.690739
PGD2	ENSG00000152078	TLCD4	protein_coding	9.12009	-0.665444	1.37882	-0.482619	0.629366	NA
PGD2	ENSG00000271092	TLCD4-RWDD3	protein_coding	6.8432	-0.715849	0.70505	-1.01532	0.309955	NA
PGD2	ENSG00000122481	RWDD3	protein_coding	149.31	0.0819952	0.141177	0.580796	0.561378	0.813818
PGD2	ENSG00000228852	AC092802.2	lncRNA	7.04287	-1.25852	1.01401	-1.24113	0.214557	NA
PGD2	ENSG00000228502	EEF1A1P11	processed_pseudogene	77.812	0.116276	0.276275	0.420869	0.67385	0.873974
PGD2	ENSG00000137970	RPL7P9	processed_pseudogene	428.124	0.376979	0.240567	1.56704	0.117104	0.435529
PGD2	ENSG00000117569	PTBP2	protein_coding	362.858	-0.400681	0.217801	-1.83967	0.065817	0.344244
PGD2	ENSG00000188641	DPYD	protein_coding	7971.59	0.00122645	0.0581285	0.021099	0.983167	0.992945
PGD2	ENSG00000232878	DPYD-AS1	lncRNA	3.70555	-1.22006	1.01646	-1.2003	0.230022	NA
PGD2	ENSG00000228057	SEC63P1	processed_pseudogene	56.6034	-0.215491	0.256958	-0.838621	0.401682	0.713158
PGD2	ENSG00000225206	MIR137HG	lncRNA	12.3524	0.370986	0.965856	0.3841	0.700904	NA
PGD2	ENSG00000162627	SNX7	protein_coding	77.8556	0.0191056	0.880633	0.0216953	0.982691	0.992923
PGD2	ENSG00000232825	AL445433.2	lncRNA	3.99973	0.585866	2.24636	0.260806	0.794242	NA
PGD2	ENSG00000227034	AL445433.1	processed_pseudogene	5.3083	-0.0667564	0.889751	-0.0750282	0.940192	NA
PGD2	ENSG00000099260	PALMD	protein_coding	6.56215	1.28488	1.90539	0.674339	0.500096	NA
PGD2	ENSG00000156869	FRRS1	protein_coding	534.196	0.0888686	0.106232	0.836555	0.402843	0.713695
PGD2	ENSG00000162688	AGL	protein_coding	3146.24	-0.129475	0.0874669	-1.48027	0.1388	0.468267
PGD2	ENSG00000228084	AC118553.1	lncRNA	5.19749	0.151546	0.923805	0.164046	0.869695	NA
PGD2	ENSG00000117620	SLC35A3	protein_coding	2297.22	-0.154196	0.0785293	-1.96355	0.0495822	0.305448
PGD2	ENSG00000283761	AC118553.2	protein_coding	22.5974	-0.0397799	0.356587	-0.111557	0.911174	NA
PGD2	ENSG00000156875	MFSD14A	protein_coding	678.034	0.086161	0.07898	1.09092	0.275307	0.618157
PGD2	ENSG00000156876	SASS6	protein_coding	846.927	0.0306324	0.0829666	0.369213	0.711969	0.890007
PGD2	ENSG00000122435	TRMT13	protein_coding	653.175	-0.0538067	0.0984645	-0.546458	0.584751	0.82747
PGD2	ENSG00000122477	LRRC39	protein_coding	10.844	-1.02509	0.647215	-1.58385	0.113228	NA
PGD2	ENSG00000137992	DBT	protein_coding	2560.36	0.0630629	0.0598321	1.054	0.291884	0.63415
PGD2	ENSG00000224616	RTCA-AS1	lncRNA	174.286	-0.164247	0.274216	-0.598969	0.549193	0.805989
PGD2	ENSG00000137996	RTCA	protein_coding	4935.17	0.056579	0.0562043	1.00667	0.314096	0.653358
PGD2	ENSG00000079335	CDC14A	protein_coding	4289.06	-0.182279	0.0639159	-2.85185	0.00434654	0.112892
PGD2	ENSG00000234332	BCAS2P2	processed_pseudogene	275.12	-0.146849	0.184376	-0.796466	0.425762	0.729581
PGD2	ENSG00000181656	GPR88	protein_coding	4.28514	0.918459	1.45372	0.631799	0.527518	NA
PGD2	ENSG00000162692	VCAM1	protein_coding	21.2803	0.531596	1.00405	0.529452	0.596492	NA
PGD2	ENSG00000162694	EXTL2	protein_coding	295.464	0.178706	0.118018	1.51423	0.129968	0.454352
PGD2	ENSG00000162695	SLC30A7	protein_coding	3810.22	-0.152446	0.0793494	-1.9212	0.0547066	0.319413
PGD2	ENSG00000117543	DPH5	protein_coding	1544.96	0.0303918	0.0899891	0.337728	0.735568	0.898901
PGD2	ENSG00000235795	AC093157.2	lncRNA	28.3318	0.524942	0.373002	1.40734	0.159325	NA
PGD2	ENSG00000233184	AC093157.1	lncRNA	175.154	-0.754363	0.206983	-3.64457	0.000267842	0.035765
PGD2	ENSG00000225938	AL109741.1	lncRNA	84.5963	0.101949	0.236476	0.431117	0.666383	0.870288
PGD2	ENSG00000170989	S1PR1	protein_coding	13201.7	-0.139758	0.0909381	-1.53684	0.124332	0.445199
PGD2	ENSG00000226715	LINC01709	lncRNA	8.75346	-0.544579	0.789601	-0.689689	0.49039	NA
PGD2	ENSG00000183298	RPSAP19	processed_pseudogene	7.60216	0.0735211	1.00493	0.0731603	0.941679	NA
PGD2	ENSG00000060718	COL11A1	protein_coding	6.90889	2.98456	1.56568	1.90625	0.0566182	NA
PGD2	ENSG00000185946	RNPC3	protein_coding	512.091	-0.111991	0.125425	-0.892894	0.371914	0.694636
PGD2	ENSG00000240038	AMY2B	protein_coding	23.1354	-0.717938	0.590158	-1.21652	0.223787	NA
PGD2	ENSG00000215869	AC092506.1	transcribed_processed_pseudogene	5.199	0.984116	1.48105	0.664471	0.506389	NA
PGD2	ENSG00000232952	AL512844.1	processed_pseudogene	13.0073	-0.361272	0.754312	-0.478942	0.63198	NA
PGD2	ENSG00000237480	AL355306.2	lncRNA	5.67225	-0.333052	2.02532	-0.164444	0.869381	NA
PGD2	ENSG00000198890	PRMT6	protein_coding	2994.27	0.12091	0.0565726	2.13725	0.0325778	0.258627
PGD2	ENSG00000162631	NTNG1	protein_coding	8.54984	1.45451	1.78778	0.813586	0.415882	NA
PGD2	ENSG00000224550	NDUFA4P1	processed_pseudogene	7.19586	-0.661883	0.708187	-0.934615	0.349987	NA
PGD2	ENSG00000134215	VAV3	protein_coding	68.6119	0.545535	0.375787	1.45171	0.146581	0.479143
PGD2	ENSG00000085491	SLC25A24	protein_coding	6096.17	0.0214833	0.0634894	0.338376	0.73508	0.898901
PGD2	ENSG00000280186	AL359258.3	TEC	8.35699	-0.513766	0.848525	-0.605482	0.544859	NA
PGD2	ENSG00000196427	NBPF4	protein_coding	4.83825	0.37919	1.42352	0.266376	0.78995	NA
PGD2	ENSG00000241361	SLC25A24P1	transcribed_unprocessed_pseudogene	14.6249	0.822631	0.88699	0.927441	0.353698	NA
PGD2	ENSG00000162636	FAM102B	protein_coding	6289.75	0.0347879	0.0797619	0.436147	0.66273	0.867758
PGD2	ENSG00000162639	HENMT1	protein_coding	3912.29	0.0186866	0.0593492	0.314858	0.75287	0.90479
PGD2	ENSG00000285923	AL160171.1	lncRNA	11.0267	-0.0127475	0.730223	-0.017457	0.986072	NA
PGD2	ENSG00000134186	PRPF38B	protein_coding	8153.48	-0.113898	0.0670529	-1.69863	0.0893889	0.390509
PGD2	ENSG00000116266	STXBP3	protein_coding	5327.44	-0.0241276	0.0504931	-0.47784	0.632764	0.851892
PGD2	ENSG00000121957	GPSM2	protein_coding	2037.7	-0.102497	0.0718169	-1.4272	0.153523	0.490313
PGD2	ENSG00000121940	CLCC1	protein_coding	1640.41	-0.0971667	0.0605897	-1.60368	0.108784	0.422282
PGD2	ENSG00000085433	WDR47	protein_coding	1673.49	0.0365883	0.0662607	0.552187	0.580821	0.825171
PGD2	ENSG00000244716	BX679664.3	processed_pseudogene	39.1749	0.543123	0.349555	1.55376	0.120242	NA
PGD2	ENSG00000197780	TAF13	protein_coding	995.288	-0.0255878	0.0966854	-0.26465	0.791279	0.922951
PGD2	ENSG00000273382	TMEM167B-DT	lncRNA	123.729	-0.276755	0.191906	-1.44214	0.149263	0.483104
PGD2	ENSG00000215717	TMEM167B	protein_coding	5945.26	0.0505284	0.0527947	0.957074	0.33853	0.669787
PGD2	ENSG00000116299	ELAPOR1	protein_coding	2914.79	0.620769	0.220201	2.81911	0.00481574	0.116294
PGD2	ENSG00000031698	SARS1	protein_coding	15688.6	0.100605	0.0467158	2.15355	0.0312753	0.255528
PGD2	ENSG00000143126	CELSR2	protein_coding	1166.72	-0.35555	0.117252	-3.03235	0.00242656	0.0876979
PGD2	ENSG00000134222	PSRC1	protein_coding	754.519	-0.0967275	0.0928454	-1.04181	0.297498	0.639487
PGD2	ENSG00000134243	SORT1	protein_coding	3107.07	-0.038127	0.0847895	-0.449666	0.652951	0.862404
PGD2	ENSG00000143106	PSMA5	protein_coding	13366.9	0.197096	0.0718823	2.74193	0.00610785	0.125474
PGD2	ENSG00000143028	SYPL2	protein_coding	7.99567	-0.407899	1.0644	-0.383221	0.701556	NA
PGD2	ENSG00000162650	ATXN7L2	protein_coding	463.669	-0.17633	0.110625	-1.59395	0.110948	0.424827
PGD2	ENSG00000174151	CYB561D1	protein_coding	3009.27	-0.0642306	0.05519	-1.16381	0.244502	0.591028
PGD2	ENSG00000181754	AMIGO1	protein_coding	253.052	0.0302094	0.150728	0.200423	0.84115	0.942192
PGD2	ENSG00000156097	GPR61	protein_coding	10.7437	-0.230396	0.67929	-0.339172	0.73448	NA
PGD2	ENSG00000065135	GNAI3	protein_coding	10587.1	0.0803239	0.0632319	1.27031	0.203975	0.552688
PGD2	ENSG00000134183	GNAT2	protein_coding	10.872	-0.607886	0.722532	-0.841328	0.400164	NA
PGD2	ENSG00000116337	AMPD2	protein_coding	3749.25	-0.00609273	0.0571201	-0.106665	0.915055	0.97051
PGD2	ENSG00000168765	GSTM4	protein_coding	738.755	-0.0262055	0.115268	-0.227344	0.820156	0.933296
PGD2	ENSG00000213366	GSTM2	protein_coding	35.6738	-1.03935	0.332975	-3.1214	0.00179995	NA
PGD2	ENSG00000134201	GSTM5	protein_coding	5.79623	2.30115	1.62196	1.41875	0.155972	NA
PGD2	ENSG00000134202	GSTM3	protein_coding	831.433	-0.0831029	0.143297	-0.579933	0.561959	0.813974
PGD2	ENSG00000184371	CSF1	protein_coding	29012.8	0.133307	0.0954323	1.39687	0.162452	0.501438
PGD2	ENSG00000168710	AHCYL1	protein_coding	10892.9	0.0291994	0.0507555	0.575296	0.565091	0.815857
PGD2	ENSG00000143093	STRIP1	protein_coding	4375.94	-0.0117548	0.0507039	-0.231832	0.816668	0.932827
PGD2	ENSG00000258634	AL160006.1	lncRNA	337.027	-0.0297074	0.135078	-0.219928	0.825927	0.936771
PGD2	ENSG00000197106	SLC6A17	protein_coding	4.00799	0.649069	1.81314	0.357982	0.720357	NA
PGD2	ENSG00000224965	LINC02586	lncRNA	4.16202	-0.391169	1.11636	-0.350397	0.726041	NA
PGD2	ENSG00000116396	KCNC4	protein_coding	423.676	-0.302262	0.150081	-2.01399	0.0440109	0.290833
PGD2	ENSG00000227963	RBM15-AS1	lncRNA	18.3142	0.312791	0.40806	0.766532	0.44336	NA
PGD2	ENSG00000162775	RBM15	protein_coding	1928.58	-0.153697	0.0861954	-1.78313	0.0745659	0.361408
PGD2	ENSG00000224699	LAMTOR5-AS1	lncRNA	71.9061	0.0293429	0.327632	0.0895605	0.928636	0.976107
PGD2	ENSG00000168679	SLC16A4	protein_coding	21.7831	-0.429865	0.517759	-0.830241	0.406402	NA
PGD2	ENSG00000273373	AL355488.1	lncRNA	27.6946	-1.57068	0.572868	-2.74178	0.00611071	NA
PGD2	ENSG00000134248	LAMTOR5	protein_coding	3812.43	0.193206	0.0781387	2.4726	0.0134135	0.178042
PGD2	ENSG00000177301	KCNA2	protein_coding	553.236	-0.770726	0.193102	-3.99129	6.57e-05	0.0156188
PGD2	ENSG00000259834	AL365361.1	lncRNA	2092.75	-0.409107	0.0957142	-4.27425	1.92e-05	0.00863606
PGD2	ENSG00000177272	KCNA3	protein_coding	4000.3	-0.216678	0.0716181	-3.02546	0.00248253	0.0876979
PGD2	ENSG00000143119	CD53	protein_coding	61412.8	0.0589014	0.0547079	1.07665	0.281636	0.624668
PGD2	ENSG00000261654	AL360270.2	lncRNA	42.5641	-0.13003	0.375997	-0.345828	0.729472	0.896268
PGD2	ENSG00000232811	AL360270.1	lncRNA	74.4683	-0.318417	0.235271	-1.35341	0.175926	0.520642
PGD2	ENSG00000121931	LRIF1	protein_coding	2365.82	0.0842686	0.0634162	1.32882	0.183908	0.529136
PGD2	ENSG00000273010	AL360270.3	lncRNA	22.7085	1.02468	0.48775	2.10083	0.0356556	NA
PGD2	ENSG00000156171	DRAM2	protein_coding	2520.56	0.120998	0.0621542	1.94674	0.0515664	0.311845
PGD2	ENSG00000134255	CEPT1	protein_coding	2124.98	0.0256533	0.0611548	0.419481	0.674865	0.87456
PGD2	ENSG00000162777	DENND2D	protein_coding	9534.43	0.131993	0.079612	1.65795	0.0973268	0.404914
PGD2	ENSG00000064886	CHI3L2	protein_coding	91.8518	0.0533371	0.28141	0.189535	0.849673	0.946253
PGD2	ENSG00000173947	PIFO	protein_coding	11.4152	-0.675657	0.87586	-0.771421	0.440457	NA
PGD2	ENSG00000085465	OVGP1	protein_coding	26.0932	-0.995066	0.54254	-1.83409	0.066641	NA
PGD2	ENSG00000260948	AL390195.2	lncRNA	29.8143	-1.02368	0.431091	-2.37463	0.0175664	NA
PGD2	ENSG00000233337	UBE2FP3	processed_pseudogene	10.5464	0.337713	0.613593	0.550386	0.582055	NA
PGD2	ENSG00000243960	AL390195.1	lncRNA	6.70048	0.163209	0.829693	0.19671	0.844054	NA
PGD2	ENSG00000116455	WDR77	protein_coding	2076.35	0.0287012	0.0653432	0.439237	0.66049	0.865921
PGD2	ENSG00000116459	ATP5PB	protein_coding	15828.8	0.119284	0.0541927	2.20111	0.027728	0.243988
PGD2	ENSG00000143110	C1orf162	protein_coding	5345.74	-0.102949	0.127626	-0.806644	0.419871	0.726142
PGD2	ENSG00000121933	TMIGD3	protein_coding	9.82979	-0.0712786	0.702439	-0.101473	0.919175	NA
PGD2	ENSG00000282608	ADORA3	protein_coding	41.4221	-0.734305	0.417562	-1.75856	0.078653	NA
PGD2	ENSG00000116473	RAP1A	protein_coding	22420.5	0.108428	0.0587698	1.84497	0.0650425	0.342338
PGD2	ENSG00000231346	LINC01160	lncRNA	72.3691	0.294235	0.272133	1.08122	0.2796	0.622458
PGD2	ENSG00000197852	INKA2	protein_coding	886.854	-0.107367	0.10687	-1.00465	0.315066	0.653916
PGD2	ENSG00000284830	AL049557.1	lncRNA	3.9525	0.931462	1.19079	0.782225	0.434082	NA
PGD2	ENSG00000064703	DDX20	protein_coding	2515.28	0.0487099	0.050761	0.959594	0.33726	0.669157
PGD2	ENSG00000171385	KCND3	protein_coding	25.1823	1.37883	0.669134	2.06061	0.0393398	NA
PGD2	ENSG00000143079	CTTNBP2NL	protein_coding	628.141	0.0999209	0.133506	0.748439	0.454195	0.74949
PGD2	ENSG00000134245	WNT2B	protein_coding	20.2466	-1.01272	0.727233	-1.39256	0.163752	NA
PGD2	ENSG00000007341	ST7L	protein_coding	519.848	0.139281	0.0856974	1.62527	0.104105	0.416221
PGD2	ENSG00000116489	CAPZA1	protein_coding	32658.6	0.0440253	0.0475283	0.926298	0.354291	0.681972
PGD2	ENSG00000155363	MOV10	protein_coding	3157.57	-0.0144045	0.0708633	-0.203272	0.838923	0.941218
PGD2	ENSG00000225075	AL603832.1	lncRNA	3.55067	-1.78599	1.24938	-1.4295	0.152861	NA
PGD2	ENSG00000155366	RHOC	protein_coding	7912.29	0.137265	0.0704193	1.94926	0.0512649	0.311296
PGD2	ENSG00000155367	PPM1J	protein_coding	4.28743	-2.44866	1.48063	-1.6538	0.0981686	NA
PGD2	ENSG00000155380	SLC16A1	protein_coding	5826.82	0.0787183	0.071114	1.10693	0.268324	0.613225
PGD2	ENSG00000226419	SLC16A1-AS1	lncRNA	133.394	-0.6332	0.270563	-2.34031	0.019268	0.209516
PGD2	ENSG00000238198	LRIG2-DT	lncRNA	25.0684	0.260566	0.492796	0.528751	0.596978	NA
PGD2	ENSG00000198799	LRIG2	protein_coding	1335.94	-0.131535	0.111363	-1.18114	0.237548	0.58467
PGD2	ENSG00000081026	MAGI3	protein_coding	1043.73	-0.273927	0.0904034	-3.03005	0.00244513	0.0876979
PGD2	ENSG00000232499	AL391058.1	processed_pseudogene	12.6621	0.48091	0.497533	0.966589	0.333749	NA
PGD2	ENSG00000116793	PHTF1	protein_coding	4769.83	0.0879769	0.046282	1.90089	0.0573166	0.324041
PGD2	ENSG00000232450	AL133517.1	transcribed_processed_pseudogene	28.7772	0.0958575	0.441656	0.217041	0.828176	NA
PGD2	ENSG00000081019	RSBN1	protein_coding	4871.17	-0.0698034	0.0596659	-1.1699	0.24204	0.589053
PGD2	ENSG00000231128	AL137856.1	lncRNA	12.0563	-1.28312	0.636741	-2.01513	0.0438911	NA
PGD2	ENSG00000134242	PTPN22	protein_coding	9791.02	0.0503876	0.0434935	1.15851	0.246656	0.592994
PGD2	ENSG00000226167	AP4B1-AS1	lncRNA	21.9101	-0.95132	0.492952	-1.92984	0.0536264	NA
PGD2	ENSG00000188761	BCL2L15	protein_coding	32.3466	-0.694612	0.499624	-1.39027	0.164447	NA
PGD2	ENSG00000134262	AP4B1	protein_coding	2002.55	0.0911168	0.052411	1.73851	0.0821217	0.379043
PGD2	ENSG00000118655	DCLRE1B	protein_coding	1459.37	0.0762523	0.102061	0.747123	0.454989	0.7497
PGD2	ENSG00000235527	HIPK1-AS1	lncRNA	16.4105	-0.551628	0.660239	-0.835497	0.403438	NA
PGD2	ENSG00000163349	HIPK1	protein_coding	16649.2	-0.103865	0.0639982	-1.62293	0.104604	0.41688
PGD2	ENSG00000197323	TRIM33	protein_coding	6084.28	-0.142261	0.0625844	-2.2731	0.02302	0.224603
PGD2	ENSG00000236480	PKMP1	processed_pseudogene	12.1264	-0.534797	0.648532	-0.824627	0.409583	NA
PGD2	ENSG00000116752	BCAS2	protein_coding	3591.09	0.127935	0.0610095	2.09698	0.0359957	0.271707
PGD2	ENSG00000175984	DENND2C	protein_coding	89.7522	0.460629	0.283512	1.62472	0.104221	0.416343
PGD2	ENSG00000213281	NRAS	protein_coding	9715.09	0.039232	0.069325	0.565915	0.571452	0.819301
PGD2	ENSG00000009307	CSDE1	protein_coding	60203.7	0.0716229	0.0458046	1.56366	0.117897	0.436288
PGD2	ENSG00000052723	SIKE1	protein_coding	2352.18	-0.100886	0.0679756	-1.48415	0.13777	0.46713
PGD2	ENSG00000134198	TSPAN2	protein_coding	652.992	-0.0832217	0.131375	-0.633469	0.526427	0.791499
PGD2	ENSG00000173218	VANGL1	protein_coding	4173.16	0.0281261	0.0576088	0.488225	0.62539	0.84846
PGD2	ENSG00000177551	NHLH2	protein_coding	4.27585	-1.23284	3.14608	-0.391866	0.695158	NA
PGD2	ENSG00000163393	SLC22A15	protein_coding	24.5034	0.874472	0.700318	1.24868	0.211783	NA
PGD2	ENSG00000163399	ATP1A1	protein_coding	27336.8	0.0291362	0.0523712	0.556341	0.577978	0.823225
PGD2	ENSG00000203865	ATP1A1-AS1	lncRNA	318.202	-0.0770023	0.166946	-0.461242	0.644625	0.857766
PGD2	ENSG00000233154	LINC01762	lncRNA	12.8915	-0.653668	0.642806	-1.0169	0.309202	NA
PGD2	ENSG00000224950	AL390066.1	lncRNA	71.8292	-1.11799	0.37825	-2.95569	0.00311965	0.0977858
PGD2	ENSG00000286276	AL390066.2	lncRNA	13.2967	-1.52239	0.699933	-2.17506	0.0296258	NA
PGD2	ENSG00000116815	CD58	protein_coding	2001.52	0.0365352	0.0587238	0.622153	0.533841	0.795112
PGD2	ENSG00000177173	NAP1L4P1	processed_pseudogene	27.3377	-0.807779	0.471319	-1.71387	0.0865528	NA
PGD2	ENSG00000143061	IGSF3	protein_coding	1003.72	-0.0614353	0.195698	-0.31393	0.753574	0.904899
PGD2	ENSG00000116824	CD2	protein_coding	11380	0.163497	0.0949148	1.72256	0.0849679	0.383927
PGD2	ENSG00000225079	FTH1P22	processed_pseudogene	3.9177	-0.244216	1.13274	-0.215597	0.829302	NA
PGD2	ENSG00000134247	PTGFRN	protein_coding	65.3038	0.36306	0.499758	0.726472	0.46755	0.759135
PGD2	ENSG00000134256	CD101	protein_coding	937.67	-0.719601	0.661851	-1.08726	0.276924	0.619972
PGD2	ENSG00000236137	AL445231.1	lncRNA	23.9338	0.383301	0.449696	0.852355	0.394017	NA
PGD2	ENSG00000116830	TTF2	protein_coding	2663.18	-0.0965623	0.0788198	-1.2251	0.220537	0.570763
PGD2	ENSG00000134253	TRIM45	protein_coding	37.1682	0.0405503	0.424896	0.095436	0.923969	NA
PGD2	ENSG00000198162	MAN1A2	protein_coding	8915.39	-0.102585	0.0648978	-1.58072	0.113941	0.430398
PGD2	ENSG00000279513	AL157902.2	TEC	5.36828	-2.35631	1.05202	-2.2398	0.0251037	NA
PGD2	ENSG00000183508	TENT5C	protein_coding	3404.78	-0.0808225	0.101983	-0.792511	0.428063	0.73131
PGD2	ENSG00000228217	PNRC2P1	processed_pseudogene	29.902	0.160414	0.357215	0.449069	0.653382	NA
PGD2	ENSG00000196505	GDAP2	protein_coding	1509.01	-0.0973861	0.0778215	-1.2514	0.210788	0.559127
PGD2	ENSG00000065183	WDR3	protein_coding	2965.85	0.0537858	0.0625054	0.860499	0.389514	0.70429
PGD2	ENSG00000155761	SPAG17	protein_coding	6.30901	-0.374337	1.29125	-0.289902	0.771891	NA
PGD2	ENSG00000116874	WARS2	protein_coding	923.865	0.115545	0.10159	1.13737	0.255385	0.599746
PGD2	ENSG00000231365	WARS2-AS1	lncRNA	588.537	-0.12786	0.108775	-1.17546	0.239812	0.587131
PGD2	ENSG00000143067	ZNF697	protein_coding	170.568	-0.0701212	0.255526	-0.27442	0.783762	0.919248
PGD2	ENSG00000092621	PHGDH	protein_coding	2331.33	0.117404	0.108978	1.07732	0.281337	0.624515
PGD2	ENSG00000134250	NOTCH2	protein_coding	27720.1	-0.211309	0.131625	-1.60539	0.108408	0.422282
PGD2	ENSG00000265808	SEC22B	protein_coding	6224.94	0.096674	0.0452574	2.13609	0.0326717	0.259219
PGD2	ENSG00000223804	AC244669.1	transcribed_unprocessed_pseudogene	151.151	0.417104	0.167604	2.48863	0.0128238	0.173378
PGD2	ENSG00000270231	NBPF8	transcribed_unprocessed_pseudogene	458.453	-0.28492	0.193273	-1.47419	0.140432	0.471377
PGD2	ENSG00000270392	PFN1P2	transcribed_processed_pseudogene	14.2112	0.156357	0.81052	0.19291	0.84703	NA
PGD2	ENSG00000275131	PDE4DIPP2	transcribed_unprocessed_pseudogene	226.793	-0.587858	0.310414	-1.89379	0.0582534	0.326791
PGD2	ENSG00000286106	NOTCH2NLR	protein_coding	3.95486	-0.291496	1.0729	-0.271691	0.78586	NA
PGD2	ENSG00000273136	NBPF26	protein_coding	263.891	-0.451597	0.308082	-1.46583	0.142694	0.474749
PGD2	ENSG00000287979	AC253572.1	lncRNA	27.3275	-0.113695	0.347885	-0.326818	0.743805	NA
PGD2	ENSG00000281741	AC241377.2	TEC	87.4071	0.100065	0.261598	0.382513	0.702081	0.885802
PGD2	ENSG00000226067	LINC00623	lncRNA	2061.96	0.102048	0.0904331	1.12844	0.259136	0.603742
PGD2	ENSG00000285215	AC241377.3	transcribed_unprocessed_pseudogene	7.73613	0.341927	0.855047	0.399893	0.689235	NA
PGD2	ENSG00000188610	FAM72B	protein_coding	365.084	-0.0921227	0.138495	-0.665169	0.505942	0.779427
PGD2	ENSG00000171943	SRGAP2C	protein_coding	557.354	-0.126882	0.0930239	-1.36398	0.172575	0.515986
PGD2	ENSG00000227082	LINC02798	lncRNA	6.60135	0.114107	1.12227	0.101675	0.919014	NA
PGD2	ENSG00000272583	AL592494.2	lncRNA	65.1686	0.695307	0.275976	2.51945	0.0117538	0.167539
PGD2	ENSG00000231752	EMBP1	transcribed_unprocessed_pseudogene	506.33	-0.00132095	0.152694	-0.00865093	0.993098	0.99722
PGD2	ENSG00000232721	AC239800.2	lncRNA	6.19482	1.12901	1.49757	0.753892	0.450914	NA
PGD2	ENSG00000242352	FAM91A3P	transcribed_processed_pseudogene	10.3606	-0.319486	0.869683	-0.36736	0.713351	NA
PGD2	ENSG00000273213	H3-2	protein_coding	14.0707	-0.494204	1.0775	-0.458656	0.646481	NA
PGD2	ENSG00000263513	FAM72C	protein_coding	45.3589	0.0366343	0.287484	0.127431	0.8986	0.96385
PGD2	ENSG00000270872	SRGAP2D	unprocessed_pseudogene	26.1632	-0.0953495	0.472109	-0.201965	0.839944	NA
PGD2	ENSG00000207205	RNVU1-15	snRNA	9.96643	1.05612	0.645375	1.63645	0.101746	NA
PGD2	ENSG00000233586	AC246785.2	processed_pseudogene	12.9761	0.156501	0.693039	0.225819	0.821342	NA
PGD2	ENSG00000266338	NBPF15	protein_coding	651.444	-0.179408	0.156695	-1.14495	0.252231	0.597851
PGD2	ENSG00000275291	RNVU1-26	snRNA	4.18768	0.342167	1.0554	0.324206	0.745782	NA
PGD2	ENSG00000196369	SRGAP2B	protein_coding	222.595	-0.0534467	0.161806	-0.330313	0.741163	0.901343
PGD2	ENSG00000215784	FAM72D	protein_coding	80.0761	-0.108098	0.223287	-0.484122	0.6283	0.84965
PGD2	ENSG00000272419	LINC01145	transcribed_unprocessed_pseudogene	659.015	-0.071312	0.098348	-0.725099	0.468391	0.75937
PGD2	ENSG00000281571	AC241585.2	TEC	167.279	0.345676	0.200178	1.72684	0.0841961	0.382405
PGD2	ENSG00000223612	AC241585.1	processed_pseudogene	526.449	0.0002953	0.113036	0.00261244	0.997916	0.99922
PGD2	ENSG00000276216	AC245014.3	lncRNA	6.26669	-0.345506	0.738865	-0.467617	0.640058	NA
PGD2	ENSG00000236140	AC245014.1	lncRNA	5.17764	-0.619688	0.947041	-0.654341	0.512892	NA
PGD2	ENSG00000162825	NBPF20	protein_coding	31.2802	-0.969304	0.395117	-2.45321	0.0141589	NA
PGD2	ENSG00000272150	NBPF25P	transcribed_unprocessed_pseudogene	29.2911	0.347359	0.407605	0.852194	0.394106	NA
PGD2	ENSG00000117262	GPR89A	protein_coding	305.265	0.0974515	0.100973	0.965126	0.334482	0.667414
PGD2	ENSG00000174827	PDZK1	protein_coding	9.41061	-1.04019	0.659937	-1.5762	0.114979	NA
PGD2	ENSG00000117281	CD160	protein_coding	21.6949	-0.104919	0.544291	-0.192762	0.847145	NA
PGD2	ENSG00000265491	RNF115	protein_coding	3986.81	-0.0460496	0.0506895	-0.908464	0.363633	0.687443
PGD2	ENSG00000186141	POLR3C	protein_coding	2653.7	0.0440486	0.0437095	1.00776	0.313571	0.652998
PGD2	ENSG00000186364	NUDT17	protein_coding	89.2785	0.102617	0.248983	0.412144	0.680234	0.877516
PGD2	ENSG00000131788	PIAS3	protein_coding	2111.88	0.0460927	0.0661584	0.696703	0.485989	0.767432
PGD2	ENSG00000198483	ANKRD35	protein_coding	181.456	0.291985	0.178634	1.63455	0.102143	0.412872
PGD2	ENSG00000143127	ITGA10	protein_coding	25.8295	-1.09458	0.558447	-1.96005	0.04999	NA
PGD2	ENSG00000131779	PEX11B	protein_coding	3675.75	0.108592	0.0560401	1.93775	0.0526536	0.31486
PGD2	ENSG00000265241	RBM8A	protein_coding	7560.44	0.0243124	0.049409	0.492064	0.622674	0.848225
PGD2	ENSG00000211451	GNRHR2	transcribed_unitary_pseudogene	103.312	0.288021	0.271027	1.0627	0.287917	0.631052
PGD2	ENSG00000234222	LIX1L-AS1	lncRNA	18.4505	-0.189656	0.455981	-0.415929	0.677462	NA
PGD2	ENSG00000271601	LIX1L	protein_coding	5710.79	-0.0696564	0.084377	-0.825539	0.409066	0.718529
PGD2	ENSG00000272031	ANKRD34A	protein_coding	398.95	-0.0275857	0.120117	-0.229657	0.818358	0.933296
PGD2	ENSG00000121851	POLR3GL	protein_coding	3066.35	0.0566778	0.0790477	0.717008	0.473369	0.7613
PGD2	ENSG00000265972	TXNIP	protein_coding	95194.9	-0.00277439	0.0828335	-0.0334935	0.973281	0.989908
PGD2	ENSG00000233396	LINC01719	lncRNA	23.2785	-0.209702	0.458493	-0.457373	0.647403	NA
PGD2	ENSG00000271425	NBPF10	protein_coding	164.76	-0.402546	0.264469	-1.52209	0.127986	0.451519
PGD2	ENSG00000264343	NOTCH2NLA	protein_coding	15.1865	-0.80456	0.666808	-1.20658	0.227592	NA
PGD2	ENSG00000276509	AC239799.1	lncRNA	7.03627	-1.02939	1.03586	-0.993759	0.32034	NA
PGD2	ENSG00000277406	SEC22B4P	transcribed_unprocessed_pseudogene	53.5722	-0.125751	0.313145	-0.401575	0.687997	0.880611
PGD2	ENSG00000287978	AC245407.2	lncRNA	126.956	-0.221314	0.255058	-0.867703	0.385557	0.701218
PGD2	ENSG00000276975	HYDIN2	transcribed_unprocessed_pseudogene	5.87524	-1.71249	1.69711	-1.00906	0.312946	NA
PGD2	ENSG00000268043	NBPF12	protein_coding	675.133	-0.565522	0.198338	-2.8513	0.00435403	0.112892
PGD2	ENSG00000227242	AC244394.2	unprocessed_pseudogene	13.6338	-0.0207083	1.0003	-0.0207021	0.983483	NA
PGD2	ENSG00000201142	RNU1-151P	snRNA	4.87973	0.220743	1.15759	0.190692	0.848767	NA
PGD2	ENSG00000230832	SSBL4P	processed_pseudogene	8.31304	1.00982	0.820307	1.23103	0.218311	NA
PGD2	ENSG00000131791	PRKAB2	protein_coding	890.408	-0.177801	0.122966	-1.44594	0.148195	0.480894
PGD2	ENSG00000180867	PDIA3P1	transcribed_processed_pseudogene	502.391	0.0124131	0.113209	0.109648	0.912688	0.969327
PGD2	ENSG00000131781	FMO5	protein_coding	258.458	-0.0190576	0.142773	-0.133481	0.893813	0.962455
PGD2	ENSG00000226015	CCT8P1	processed_pseudogene	62.4924	0.30271	0.312292	0.969317	0.332387	0.665819
PGD2	ENSG00000131778	CHD1L	protein_coding	132.628	0.332797	0.164359	2.02482	0.0428855	0.289071
PGD2	ENSG00000278811	LINC00624	lncRNA	15.563	-0.978735	0.702705	-1.39281	0.163677	NA
PGD2	ENSG00000116128	BCL9	protein_coding	4132.46	-0.174473	0.0759041	-2.2986	0.0215279	0.216991
PGD2	ENSG00000162836	ACP6	protein_coding	2336.03	0.122839	0.0717942	1.71099	0.0870825	0.38705
PGD2	ENSG00000188092	GPR89B	protein_coding	212.496	-0.274417	0.171565	-1.59949	0.109711	0.423107
PGD2	ENSG00000215859	PDZK1P1	transcribed_unprocessed_pseudogene	7.71776	-1.3022	0.97244	-1.33911	0.180536	NA
PGD2	ENSG00000263956	NBPF11	protein_coding	219.652	-0.494265	0.208566	-2.36982	0.0177966	0.20259
PGD2	ENSG00000198658	ABHD17AP1	unprocessed_pseudogene	23.4699	0.434362	0.467236	0.929642	0.352557	NA
PGD2	ENSG00000274020	LINC01138	lncRNA	319.77	-0.0237436	0.11634	-0.204089	0.838284	0.941035
PGD2	ENSG00000272824	AC245100.5	lncRNA	4.12239	-0.189154	1.12698	-0.167843	0.866707	NA
PGD2	ENSG00000207340	RNVU1-1	snRNA	5.4536	-0.929107	1.00369	-0.925689	0.354608	NA
PGD2	ENSG00000231551	PDE4DIPP6	transcribed_unprocessed_pseudogene	121.456	-0.640125	0.234988	-2.72408	0.0064481	0.128286
PGD2	ENSG00000225871	AC245100.2	processed_pseudogene	14.98	-1.46812	0.726591	-2.02056	0.0433256	NA
PGD2	ENSG00000280649	AC245100.6	TEC	498.727	0.0159535	0.136181	0.117149	0.906742	0.966264
PGD2	ENSG00000274210	RNVU1-27	snRNA	6.33789	-0.67517	0.85452	-0.790117	0.42946	NA
PGD2	ENSG00000270629	NBPF14	protein_coding	197.503	-0.645345	0.245064	-2.63338	0.00845409	0.14718
PGD2	ENSG00000286019	NOTCH2NLB	protein_coding	4.31642	-0.950719	1.10776	-0.858235	0.390763	NA
PGD2	ENSG00000178104	PDE4DIP	protein_coding	4371.05	0.17433	0.0833279	2.0921	0.0364296	0.273283
PGD2	ENSG00000269713	NBPF9	protein_coding	360.962	0.365406	0.170019	2.14921	0.0316177	0.255874
PGD2	ENSG00000274265	AC245297.3	lncRNA	275.771	0.31133	0.164991	1.88695	0.059167	0.328916
PGD2	ENSG00000286219	NOTCH2NLC	protein_coding	25.842	-0.206267	0.442516	-0.466123	0.641128	NA
PGD2	ENSG00000271383	NBPF19	protein_coding	5.27444	0.436169	1.11203	0.392229	0.694889	NA
PGD2	ENSG00000277147	LINC00869	transcribed_unprocessed_pseudogene	1259.79	-0.0392647	0.115336	-0.340439	0.733526	0.897952
PGD2	ENSG00000275557	AC242842.1	lncRNA	175.611	-0.121867	0.146073	-0.834292	0.404117	0.71463
PGD2	ENSG00000203814	H2BC18	protein_coding	16.2656	-0.35393	0.59517	-0.59467	0.552064	NA
PGD2	ENSG00000183598	H3C13	protein_coding	4.12465	-1.23349	1.31377	-0.938899	0.347783	NA
PGD2	ENSG00000270882	H4C14	protein_coding	25.1584	0.203361	0.433094	0.469555	0.638673	NA
PGD2	ENSG00000220323	H2BC19P	transcribed_unprocessed_pseudogene	89.6689	-0.591198	0.295091	-2.00344	0.0451297	0.294379
PGD2	ENSG00000261716	H2BC20P	transcribed_unprocessed_pseudogene	383.073	0.0283994	0.14625	0.194184	0.846031	0.944416
PGD2	ENSG00000184678	H2BC21	protein_coding	954.47	0.0815885	0.103891	0.785325	0.432263	0.733606
PGD2	ENSG00000184260	H2AC20	protein_coding	49.432	-0.219385	0.27158	-0.807812	0.419199	0.725637
PGD2	ENSG00000178096	BOLA1	protein_coding	1069.39	0.248554	0.104691	2.37416	0.0175891	0.201085
PGD2	ENSG00000159164	SV2A	protein_coding	2977.18	0.129592	0.0569514	2.27548	0.0228771	0.223793
PGD2	ENSG00000143368	SF3B4	protein_coding	10110.8	0.0546874	0.0649809	0.841593	0.400016	0.7117
PGD2	ENSG00000014914	MTMR11	protein_coding	44.8162	0.0469237	0.432426	0.108513	0.913589	0.969418
PGD2	ENSG00000264522	OTUD7B	protein_coding	3374.87	0.0336764	0.070464	0.477923	0.632705	0.851892
PGD2	ENSG00000285184	AC244033.2	lncRNA	37.2655	-0.343148	0.351453	-0.976371	0.328881	NA
PGD2	ENSG00000136631	VPS45	protein_coding	2411.53	-0.0271438	0.0472521	-0.574447	0.565665	0.816177
PGD2	ENSG00000023902	PLEKHO1	protein_coding	17788.5	-0.0261841	0.0475135	-0.551087	0.581574	0.825617
PGD2	ENSG00000143401	ANP32E	protein_coding	19964.4	0.0290703	0.0556998	0.521909	0.601734	0.837268
PGD2	ENSG00000118298	CA14	protein_coding	44.0986	-0.0850069	0.398542	-0.213295	0.831097	0.938331
PGD2	ENSG00000117362	APH1A	protein_coding	22184.5	0.100474	0.0535194	1.87733	0.0604724	0.332777
PGD2	ENSG00000118292	C1orf54	protein_coding	96.5317	0.049366	0.226143	0.218296	0.827199	0.937576
PGD2	ENSG00000159208	CIART	protein_coding	6.08899	0.634471	1.0445	0.607438	0.54356	NA
PGD2	ENSG00000266472	MRPS21	protein_coding	5032.8	0.155914	0.071485	2.18107	0.0291782	0.249589
PGD2	ENSG00000117360	PRPF3	protein_coding	2648.07	-0.0515952	0.0658189	-0.783897	0.433101	0.733814
PGD2	ENSG00000163125	RPRD2	protein_coding	9584.9	-0.0576984	0.0522831	-1.10358	0.269777	0.613598
PGD2	ENSG00000143374	TARS2	protein_coding	3110.91	0.138535	0.072735	1.90465	0.056825	0.323438
PGD2	ENSG00000143369	ECM1	protein_coding	54.9325	-0.24661	0.335223	-0.735659	0.461938	0.754343
PGD2	ENSG00000228126	FALEC	lncRNA	5.22173	0.710558	0.883589	0.804172	0.421298	NA
PGD2	ENSG00000143382	ADAMTSL4	protein_coding	20.2978	-0.841127	0.572017	-1.47046	0.141438	NA
PGD2	ENSG00000203804	ADAMTSL4-AS1	lncRNA	3.86387	-1.05986	1.00306	-1.05663	0.29068	NA
PGD2	ENSG00000143384	MCL1	protein_coding	57303.5	0.0870435	0.0374631	2.32345	0.020155	0.21323
PGD2	ENSG00000143420	ENSA	protein_coding	17682.3	0.120095	0.0462104	2.59887	0.00935318	0.155147
PGD2	ENSG00000143457	GOLPH3L	protein_coding	3647.86	-0.016304	0.0466583	-0.349434	0.726763	0.895152
PGD2	ENSG00000163131	CTSS	protein_coding	13903.1	0.0694754	0.0491221	1.41434	0.157262	0.495614
PGD2	ENSG00000143387	CTSK	protein_coding	149.279	-0.822128	0.278846	-2.94832	0.00319506	0.0991952
PGD2	ENSG00000143437	ARNT	protein_coding	9419.61	0.084256	0.0508414	1.65723	0.0974723	0.405019
PGD2	ENSG00000143379	SETDB1	protein_coding	2860.82	-0.010566	0.0572555	-0.184541	0.853589	0.947238
PGD2	ENSG00000143418	CERS2	protein_coding	10622	0.101797	0.049071	2.07448	0.038035	0.278409
PGD2	ENSG00000231073	AL590133.1	lncRNA	5.48365	-0.46083	0.755326	-0.610108	0.541791	NA
PGD2	ENSG00000143412	ANXA9	protein_coding	118.035	-0.460856	0.241146	-1.91111	0.055991	0.322344
PGD2	ENSG00000143409	MINDY1	protein_coding	1087.28	0.0225843	0.0902282	0.250302	0.802354	0.926561
PGD2	ENSG00000143363	PRUNE1	protein_coding	2886.66	0.0728292	0.0654624	1.11253	0.265908	0.61089
PGD2	ENSG00000163141	BNIPL	protein_coding	16.7054	-0.228301	0.510671	-0.447061	0.654831	NA
PGD2	ENSG00000143443	C1orf56	protein_coding	486.078	0.16529	0.134016	1.23336	0.217441	0.566536
PGD2	ENSG00000197622	CDC42SE1	protein_coding	27687.4	-0.00871042	0.0508871	-0.171171	0.864089	0.951593
PGD2	ENSG00000213190	MLLT11	protein_coding	1167.38	0.0032268	0.0856092	0.0376922	0.969933	0.988364
PGD2	ENSG00000143458	GABPB2	protein_coding	1350.45	-0.426722	0.136267	-3.1315	0.00173915	0.0797992
PGD2	ENSG00000261168	AL592424.1	lncRNA	6.37664	1.17416	1.33915	0.876791	0.3806	NA
PGD2	ENSG00000143434	SEMA6C	protein_coding	248.09	-0.0796123	0.164421	-0.484199	0.628245	0.84965
PGD2	ENSG00000163154	TNFAIP8L2	protein_coding	3483.19	0.104138	0.0610339	1.70623	0.0879647	0.387782
PGD2	ENSG00000163156	SCNM1	protein_coding	3261.11	0.0791291	0.0721616	1.09655	0.272836	0.615998
PGD2	ENSG00000163155	LYSMD1	protein_coding	207.208	-0.474474	0.14861	-3.19274	0.00140929	0.0756644
PGD2	ENSG00000163157	TMOD4	protein_coding	25.8485	-0.221818	0.515329	-0.43044	0.666876	NA
PGD2	ENSG00000163159	VPS72	protein_coding	4329.84	0.0860993	0.0581228	1.48133	0.138518	0.467904
PGD2	ENSG00000143398	PIP5K1A	protein_coding	4894.01	-0.0386464	0.0507757	-0.761121	0.446585	0.74426
PGD2	ENSG00000159352	PSMD4	protein_coding	14866.8	0.120163	0.0524792	2.28973	0.0220369	0.218766
PGD2	ENSG00000232671	ZNF687-AS1	lncRNA	20.8345	0.496524	0.433166	1.14627	0.251685	NA
PGD2	ENSG00000143373	ZNF687	protein_coding	4801.13	-0.00995243	0.0446222	-0.223038	0.823506	0.935614
PGD2	ENSG00000143393	PI4KB	protein_coding	8406.2	0.00875958	0.0384601	0.227757	0.819835	0.933296
PGD2	ENSG00000143390	RFX5	protein_coding	7763.95	0.175329	0.071291	2.45934	0.0139193	0.18187
PGD2	ENSG00000237976	RFX5-AS1	lncRNA	28.2436	0.193292	0.380534	0.50795	0.611488	NA
PGD2	ENSG00000159377	PSMB4	protein_coding	20072.6	0.191998	0.0728189	2.63665	0.00837299	0.146164
PGD2	ENSG00000143442	POGZ	protein_coding	5825.48	-0.131835	0.0858532	-1.53559	0.12464	0.445601
PGD2	ENSG00000143375	CGN	protein_coding	139.713	-0.364676	0.266184	-1.37001	0.170682	0.513747
PGD2	ENSG00000143367	TUFT1	protein_coding	553.079	0.174791	0.0999593	1.74862	0.080357	0.375046
PGD2	ENSG00000223861	AL365436.1	processed_pseudogene	6.52366	-0.682501	0.914285	-0.746485	0.455374	NA
PGD2	ENSG00000143376	SNX27	protein_coding	1988.11	-0.175127	0.107803	-1.62452	0.104265	0.416343
PGD2	ENSG00000159409	CELF3	protein_coding	7.80582	0.119049	1.44584	0.082339	0.934377	NA
PGD2	ENSG00000143436	MRPL9	protein_coding	3140.22	0.0466435	0.0680729	0.685199	0.493218	0.771098
PGD2	ENSG00000143450	OAZ3	protein_coding	94.689	-0.0157197	0.199	-0.0789936	0.937038	0.979434
PGD2	ENSG00000249602	AL589765.4	lncRNA	84.4717	0.165378	0.216656	0.763322	0.445271	0.743585
PGD2	ENSG00000268288	AL589765.5	lncRNA	4.76602	0.189416	0.881022	0.214996	0.829771	NA
PGD2	ENSG00000182134	TDRKH	protein_coding	2057.51	-0.0272094	0.0464707	-0.585517	0.5582	0.811995
PGD2	ENSG00000203288	TDRKH-AS1	lncRNA	53.7996	-0.344757	0.33706	-1.02284	0.306386	0.647952
PGD2	ENSG00000213171	LINGO4	protein_coding	5.44326	-2.78176	1.66507	-1.67066	0.0947898	NA
PGD2	ENSG00000143365	RORC	protein_coding	631.139	-0.274537	0.230067	-1.19329	0.232755	0.580171
PGD2	ENSG00000225556	C2CD4D	protein_coding	353.416	0.0100356	0.139917	0.0717257	0.94282	0.982555
PGD2	ENSG00000201134	Y_RNA	misc_RNA	80.9726	0.0167471	0.226482	0.0739443	0.941055	0.981711
PGD2	ENSG00000234614	C2CD4D-AS1	lncRNA	453.789	-0.105714	0.121469	-0.870301	0.384136	0.700734
PGD2	ENSG00000196407	THEM5	protein_coding	385.161	0.00678822	0.117404	0.0578194	0.953892	0.985031
PGD2	ENSG00000159445	THEM4	protein_coding	2904.13	-0.14336	0.0831367	-1.72439	0.084637	0.383187
PGD2	ENSG00000285651	AL450992.2	lncRNA	7.17719	-0.102399	1.14486	-0.0894425	0.92873	NA
PGD2	ENSG00000197747	S100A10	protein_coding	18308.5	0.0234649	0.07012	0.334639	0.737898	0.899875
PGD2	ENSG00000163191	S100A11	protein_coding	24091	0.067929	0.0829079	0.819331	0.412598	0.72075
PGD2	ENSG00000159450	TCHH	protein_coding	10.5826	1.06507	1.11049	0.959097	0.33751	NA
PGD2	ENSG00000237975	FLG-AS1	lncRNA	7.74364	1.78077	1.74121	1.02272	0.30644	NA
PGD2	ENSG00000197915	HRNR	protein_coding	4.92865	-1.03167	1.86349	-0.553623	0.579837	NA
PGD2	ENSG00000143631	FLG	protein_coding	4.4988	0.113847	2.15309	0.0528763	0.95783	NA
PGD2	ENSG00000143520	FLG2	protein_coding	4.55385	-2.52584	2.39095	-1.05642	0.290778	NA
PGD2	ENSG00000238279	BX470102.1	lncRNA	24.7646	-0.0697824	0.385375	-0.181076	0.856308	NA
PGD2	ENSG00000197956	S100A6	protein_coding	39993.5	0.101581	0.104499	0.972077	0.331012	0.664826
PGD2	ENSG00000196420	S100A5	protein_coding	122.813	-0.166982	0.193328	-0.86372	0.387742	0.702989
PGD2	ENSG00000196154	S100A4	protein_coding	72832.1	0.0832661	0.0966669	0.861371	0.389034	0.703927
PGD2	ENSG00000188015	S100A3	protein_coding	11.012	-0.974699	0.610589	-1.59633	0.110416	NA
PGD2	ENSG00000196754	S100A2	protein_coding	73.4962	0.553033	0.244022	2.26633	0.0234312	0.226067
PGD2	ENSG00000189171	S100A13	protein_coding	38.8395	0.505494	0.313585	1.61198	0.106965	NA
PGD2	ENSG00000160678	S100A1	protein_coding	13.2305	-0.723757	0.673959	-1.07389	0.282873	NA
PGD2	ENSG00000272030	AL162258.2	lncRNA	5.78201	0.537899	0.949892	0.566274	0.571207	NA
PGD2	ENSG00000160679	CHTOP	protein_coding	6802.67	0.0710695	0.0528257	1.34536	0.178509	0.52376
PGD2	ENSG00000143553	SNAPIN	protein_coding	3150.09	0.125281	0.0567376	2.20808	0.0272389	0.242319
PGD2	ENSG00000143621	ILF2	protein_coding	14743.5	0.0628808	0.0540179	1.16407	0.244395	0.590982
PGD2	ENSG00000169418	NPR1	protein_coding	4.15418	-1.43572	1.83783	-0.781206	0.434681	NA
PGD2	ENSG00000143624	INTS3	protein_coding	4576.37	-0.0726691	0.0594162	-1.22305	0.22131	0.571524
PGD2	ENSG00000143554	SLC27A3	protein_coding	2549.09	0.025242	0.0866504	0.291308	0.770815	0.913189
PGD2	ENSG00000143614	GATAD2B	protein_coding	8299.12	-0.118822	0.0711056	-1.67106	0.0947094	0.400515
PGD2	ENSG00000223599	AL513523.1	processed_pseudogene	11.015	-0.0270432	0.654756	-0.0413027	0.967055	NA
PGD2	ENSG00000284738	AL358472.5	lncRNA	17.4852	-0.597167	0.570508	-1.04673	0.295225	NA
PGD2	ENSG00000198837	DENND4B	protein_coding	6625.32	-0.194806	0.0658899	-2.95653	0.00311119	0.0977499
PGD2	ENSG00000160741	CRTC2	protein_coding	6773	-0.0654799	0.0618952	-1.05792	0.290094	0.633512
PGD2	ENSG00000143570	SLC39A1	protein_coding	93.4329	0.325069	0.186087	1.74687	0.0806601	0.375804
PGD2	ENSG00000282386	AL358472.4	lncRNA	29.1178	-0.268147	0.335508	-0.799225	0.42416	NA
PGD2	ENSG00000273026	AL358472.3	lncRNA	12.3206	-0.925178	0.660958	-1.39975	0.161587	NA
PGD2	ENSG00000143578	CREB3L4	protein_coding	677.429	0.189516	0.0930746	2.03618	0.0417327	0.284896
PGD2	ENSG00000143543	JTB	protein_coding	1546.7	-0.00403324	0.125922	-0.0320297	0.974448	0.990169
PGD2	ENSG00000272654	AL358472.2	lncRNA	65.819	-0.325701	0.29182	-1.1161	0.264377	0.609368
PGD2	ENSG00000143545	RAB13	protein_coding	27.443	0.390305	0.670864	0.581794	0.560705	NA
PGD2	ENSG00000177954	RPS27	protein_coding	71145.4	0.153954	0.0889553	1.73069	0.0835077	0.381223
PGD2	ENSG00000143552	NUP210L	protein_coding	8.43538	-0.324262	1.29952	-0.249525	0.802955	NA
PGD2	ENSG00000143549	TPM3	protein_coding	60370.7	0.0964397	0.0604889	1.59434	0.11086	0.424827
PGD2	ENSG00000163263	C1orf189	protein_coding	4.97299	0.237379	1.0112	0.234751	0.814402	NA
PGD2	ENSG00000143612	C1orf43	protein_coding	16475.9	0.117126	0.0495964	2.36158	0.0181975	0.204022
PGD2	ENSG00000143569	UBAP2L	protein_coding	15146.5	0.00018826	0.0445693	0.00422397	0.99663	0.999024
PGD2	ENSG00000143575	HAX1	protein_coding	7953.39	0.0708486	0.0661006	1.07183	0.283797	0.626888
PGD2	ENSG00000143515	ATP8B2	protein_coding	24919.6	-0.121265	0.0755305	-1.60552	0.10838	0.422282
PGD2	ENSG00000226855	RPSAP17	processed_pseudogene	9.24566	-0.0997169	0.837896	-0.119009	0.905268	NA
PGD2	ENSG00000228013	IL6R-AS1	lncRNA	6.18756	-1.60154	1.43435	-1.11656	0.264182	NA
PGD2	ENSG00000160712	IL6R	protein_coding	696.388	-0.492097	0.17765	-2.77004	0.00560502	0.12182
PGD2	ENSG00000169291	SHE	protein_coding	5.39108	-0.633174	1.49577	-0.423311	0.672068	NA
PGD2	ENSG00000160714	UBE2Q1	protein_coding	9044.33	0.0171502	0.0475214	0.360895	0.718178	0.892742
PGD2	ENSG00000160716	CHRNB2	protein_coding	4.67942	-0.281003	1.47686	-0.190271	0.849097	NA
PGD2	ENSG00000160710	ADAR	protein_coding	44472.4	-0.0979535	0.0683085	-1.43399	0.151576	0.487239
PGD2	ENSG00000143603	KCNN3	protein_coding	11.6506	0.0616682	1.30289	0.0473317	0.962249	NA
PGD2	ENSG00000163344	PMVK	protein_coding	5282.34	0.0317342	0.0994792	0.319004	0.749724	0.904402
PGD2	ENSG00000163346	PBXIP1	protein_coding	76663.6	0.04199	0.070108	0.598934	0.549217	0.805989
PGD2	ENSG00000268154	Metazoa_SRP	misc_RNA	12.1894	-0.9303	0.652622	-1.42548	0.154018	NA
PGD2	ENSG00000163348	PYGO2	protein_coding	8722.88	-0.00771715	0.0496987	-0.155279	0.876601	0.956549
PGD2	ENSG00000271380	AL451085.2	lncRNA	59.4627	-0.407449	0.275739	-1.47766	0.139498	0.46938
PGD2	ENSG00000160691	SHC1	protein_coding	9148.76	-0.00648639	0.0516946	-0.125475	0.900147	0.964465
PGD2	ENSG00000173207	CKS1B	protein_coding	2005.44	0.0582864	0.0925867	0.629533	0.529	0.792552
PGD2	ENSG00000264349	MIR4258	miRNA	7.25625	0.0245468	0.627697	0.0391061	0.968806	NA
PGD2	ENSG00000160688	FLAD1	protein_coding	2436.1	0.0723536	0.0727338	0.994772	0.319847	0.657267
PGD2	ENSG00000160685	ZBTB7B	protein_coding	11363.2	-0.00955272	0.0596628	-0.160112	0.872793	0.954966
PGD2	ENSG00000163354	DCST2	protein_coding	6.47708	-2.1678	1.22538	-1.76909	0.0768787	NA
PGD2	ENSG00000163357	DCST1	protein_coding	4.86819	-0.664157	1.14837	-0.578349	0.563029	NA
PGD2	ENSG00000232093	DCST1-AS1	lncRNA	21.7982	0.546916	0.505457	1.08202	0.279243	NA
PGD2	ENSG00000143537	ADAM15	protein_coding	2239.61	-0.0325497	0.0561915	-0.579264	0.562411	0.814255
PGD2	ENSG00000243364	EFNA4	protein_coding	362.864	0.115298	0.122172	0.943735	0.345305	0.674694
PGD2	ENSG00000143590	EFNA3	protein_coding	81.2787	-0.111698	0.221607	-0.504038	0.614234	0.844013
PGD2	ENSG00000169242	EFNA1	protein_coding	4.44178	-2.59999	1.4056	-1.84974	0.0643511	NA
PGD2	ENSG00000169241	SLC50A1	protein_coding	2619.21	0.111545	0.0701709	1.58961	0.111922	0.427083
PGD2	ENSG00000179085	DPM3	protein_coding	2352.43	0.11212	0.124682	0.899244	0.368523	0.69147
PGD2	ENSG00000163463	KRTCAP2	protein_coding	394.982	-0.0372866	0.159977	-0.233074	0.815704	0.932689
PGD2	ENSG00000163462	TRIM46	protein_coding	527.729	-0.300354	0.11782	-2.54925	0.0107954	0.163899
PGD2	ENSG00000185499	MUC1	protein_coding	411.971	-0.167325	0.134306	-1.24584	0.212822	0.56211
PGD2	ENSG00000231064	THBS3-AS1	lncRNA	4.67411	-1.87783	1.12873	-1.66367	0.0961788	NA
PGD2	ENSG00000169231	THBS3	protein_coding	485.868	-0.169825	0.135822	-1.25035	0.211172	0.559702
PGD2	ENSG00000173171	MTX1	protein_coding	1143.98	0.198029	0.0865463	2.28813	0.0221299	0.219052
PGD2	ENSG00000160766	GBAP1	transcribed_unprocessed_pseudogene	157.712	-0.178156	0.1666	-1.06937	0.284904	0.627984
PGD2	ENSG00000236675	MTX1P1	unprocessed_pseudogene	285.234	-0.133421	0.115959	-1.15059	0.2499	0.596091
PGD2	ENSG00000177628	GBA	protein_coding	6727.87	0.121056	0.0519142	2.33185	0.0197087	0.212234
PGD2	ENSG00000160767	FAM189B	protein_coding	3348.88	0.0543009	0.0578774	0.938205	0.348139	0.677302
PGD2	ENSG00000116521	SCAMP3	protein_coding	7812.07	0.0671181	0.0574569	1.16815	0.242748	0.589669
PGD2	ENSG00000176444	CLK2	protein_coding	2874.39	-0.0850782	0.0630704	-1.34894	0.177356	0.522098
PGD2	ENSG00000143630	HCN3	protein_coding	167.639	-0.236563	0.199	-1.18876	0.234534	0.581951
PGD2	ENSG00000143627	PKLR	protein_coding	4.66325	0.323469	1.24251	0.260334	0.794606	NA
PGD2	ENSG00000160752	FDPS	protein_coding	4633.75	0.146492	0.0775659	1.88861	0.0589436	0.328769
PGD2	ENSG00000225855	RUSC1-AS1	lncRNA	59.4048	-0.804731	0.29683	-2.71109	0.00670632	0.12997
PGD2	ENSG00000160753	RUSC1	protein_coding	1928.34	0.0734757	0.0694799	1.05751	0.290279	0.633512
PGD2	ENSG00000116539	ASH1L	protein_coding	6805.82	-0.288592	0.101835	-2.8339	0.0045983	0.114554
PGD2	ENSG00000235919	ASH1L-AS1	lncRNA	80.2807	-0.262461	0.196714	-1.33423	0.182129	0.527543
PGD2	ENSG00000125459	MSTO1	protein_coding	626.734	-0.0427507	0.09738	-0.439009	0.660655	0.865979
PGD2	ENSG00000246203	AL353807.3	unprocessed_pseudogene	15.0093	-0.850382	0.462138	-1.84011	0.0657528	NA
PGD2	ENSG00000287839	AL353807.5	lncRNA	102.782	0.01725	0.249249	0.0692079	0.944824	0.983359
PGD2	ENSG00000163374	YY1AP1	protein_coding	4949.32	-0.0680387	0.0419461	-1.62205	0.104793	0.41688
PGD2	ENSG00000132676	DAP3	protein_coding	8076.53	0.123608	0.0567526	2.17802	0.0294049	0.249589
PGD2	ENSG00000203761	MSTO2P	unprocessed_pseudogene	81.2264	-0.371131	0.249072	-1.49006	0.13621	0.465526
PGD2	ENSG00000116580	GON4L	protein_coding	4768.97	-0.181092	0.0927875	-1.95169	0.0509755	0.310386
PGD2	ENSG00000132718	SYT11	protein_coding	16219.3	0.0240464	0.0363136	0.662186	0.507852	0.78012
PGD2	ENSG00000143622	RIT1	protein_coding	3620.68	0.0712382	0.0587108	1.21338	0.224986	0.574424
PGD2	ENSG00000132680	KHDC4	protein_coding	2218.13	-0.128701	0.0741903	-1.73474	0.082786	0.379225
PGD2	ENSG00000116584	ARHGEF2	protein_coding	14599.7	-0.0217658	0.0464639	-0.468446	0.639466	0.856004
PGD2	ENSG00000273002	ARHGEF2-AS2	lncRNA	52.1187	-0.195584	0.343477	-0.569423	0.569069	0.817689
PGD2	ENSG00000285677	AL355388.1	lncRNA	17.3334	-0.251165	0.381196	-0.658888	0.509968	NA
PGD2	ENSG00000163479	SSR2	protein_coding	31435.3	0.0484608	0.0683534	0.708973	0.478341	0.763391
PGD2	ENSG00000160803	UBQLN4	protein_coding	8008.1	-0.0857676	0.0554341	-1.5472	0.121815	0.442026
PGD2	ENSG00000116586	LAMTOR2	protein_coding	4168.19	0.111038	0.0748706	1.48306	0.138059	0.4673
PGD2	ENSG00000254726	MEX3A	protein_coding	49.0959	0.500536	0.561834	0.890896	0.372985	0.695304
PGD2	ENSG00000160789	LMNA	protein_coding	34136.8	-0.0181639	0.0707591	-0.256701	0.79741	0.924771
PGD2	ENSG00000196189	SEMA4A	protein_coding	4674.99	0.119347	0.111019	1.07502	0.282367	0.625488
PGD2	ENSG00000160785	SLC25A44	protein_coding	5621.48	0.107584	0.0547088	1.96648	0.0492432	0.304531
PGD2	ENSG00000160783	PMF1	protein_coding	1630.73	0.0323256	0.0947743	0.341079	0.733044	0.897765
PGD2	ENSG00000160781	PAQR6	protein_coding	226.075	-0.406546	0.166322	-2.44433	0.0145121	0.185081
PGD2	ENSG00000198952	SMG5	protein_coding	8634.01	-0.0733512	0.0364553	-2.01208	0.044211	0.290956
PGD2	ENSG00000163472	TMEM79	protein_coding	428.387	-0.141571	0.139953	-1.01156	0.311746	0.651447
PGD2	ENSG00000198715	GLMP	protein_coding	3327.6	0.140671	0.0605816	2.32201	0.0202323	0.21323
PGD2	ENSG00000163468	CCT3	protein_coding	21499.6	0.104494	0.0593028	1.76205	0.0780615	0.369892
PGD2	ENSG00000163467	TSACC	protein_coding	16.7431	-0.175388	0.451148	-0.388759	0.697454	NA
PGD2	ENSG00000125462	MIR9-1HG	lncRNA	112.772	0.0404263	0.266006	0.151975	0.879207	0.956549
PGD2	ENSG00000116604	MEF2D	protein_coding	11386.8	0.0194584	0.0570788	0.340904	0.733175	0.897834
PGD2	ENSG00000183856	IQGAP3	protein_coding	556.494	-0.209397	0.131015	-1.59827	0.109983	0.423107
PGD2	ENSG00000187862	TTC24	protein_coding	129.559	-0.152117	0.300741	-0.505808	0.612991	0.843323
PGD2	ENSG00000163382	NAXE	protein_coding	4840.57	0.108194	0.0711629	1.52037	0.128418	0.452232
PGD2	ENSG00000160818	GPATCH4	protein_coding	35.6896	-0.0835321	0.278115	-0.300351	0.763909	NA
PGD2	ENSG00000272068	AL365181.2	lncRNA	36.5237	-0.129909	0.301621	-0.430701	0.666686	NA
PGD2	ENSG00000132692	BCAN	protein_coding	37.9845	-0.0839867	0.365593	-0.229727	0.818304	NA
PGD2	ENSG00000272405	AL365181.3	lncRNA	335.637	-0.100753	0.160956	-0.625967	0.531336	0.79387
PGD2	ENSG00000229953	AL590666.2	lncRNA	71.8595	-0.176645	0.209087	-0.844842	0.398199	0.710755
PGD2	ENSG00000132688	NES	protein_coding	3.95056	0.794434	2.29446	0.34624	0.729163	NA
PGD2	ENSG00000143320	CRABP2	protein_coding	9.76077	-0.815418	0.827608	-0.985271	0.324491	NA
PGD2	ENSG00000223356	AL590666.1	lncRNA	5.37082	-0.00985275	0.861368	-0.0114385	0.990874	NA
PGD2	ENSG00000143319	ISG20L2	protein_coding	5116.85	0.0122825	0.056789	0.216283	0.828767	0.937731
PGD2	ENSG00000143303	RRNAD1	protein_coding	1827.19	-0.0269012	0.0584479	-0.460259	0.64533	0.857791
PGD2	ENSG00000143314	MRPL24	protein_coding	2247.7	0.176132	0.0729092	2.41577	0.0157021	0.191131
PGD2	ENSG00000143321	HDGF	protein_coding	29831.6	0.0356848	0.0452703	0.78826	0.430545	0.733068
PGD2	ENSG00000143294	PRCC	protein_coding	6197.04	0.0513392	0.0479163	1.07143	0.283974	0.627072
PGD2	ENSG00000027869	SH2D2A	protein_coding	11771.1	0.0650346	0.104364	0.62315	0.533186	0.794918
PGD2	ENSG00000198400	NTRK1	protein_coding	1543.12	0.022609	0.3854	0.0586637	0.95322	0.985031
PGD2	ENSG00000027644	INSRR	protein_coding	29.833	0.441838	1.41146	0.313035	0.754254	NA
PGD2	ENSG00000187800	PEAR1	protein_coding	4.58313	0.538739	2.37648	0.226696	0.82066	NA
PGD2	ENSG00000132694	ARHGEF11	protein_coding	269.568	-0.173366	0.274529	-0.631505	0.52771	0.7921
PGD2	ENSG00000237842	SMU1P1	processed_pseudogene	7.36158	1.04084	0.761538	1.36675	0.171702	NA
PGD2	ENSG00000117036	ETV3	protein_coding	5350.19	-0.0873918	0.0615061	-1.42086	0.155356	0.492632
PGD2	ENSG00000143297	FCRL5	protein_coding	7.11146	-1.45253	2.10734	-0.68927	0.490653	NA
PGD2	ENSG00000160856	FCRL3	protein_coding	855.789	-0.840013	0.689829	-1.21771	0.223334	0.572595
PGD2	ENSG00000183853	KIRREL1	protein_coding	4.29803	1.65464	2.22774	0.742745	0.457636	NA
PGD2	ENSG00000227295	ELL2P1	processed_pseudogene	4.73147	0.192021	1.08684	0.176678	0.859761	NA
PGD2	ENSG00000231434	HSP90AA3P	processed_pseudogene	7.10329	-0.0215052	0.812149	-0.0264793	0.978875	NA
PGD2	ENSG00000163554	SPTA1	protein_coding	12.0243	0.108729	1.09029	0.0997245	0.920563	NA
PGD2	ENSG00000163564	PYHIN1	protein_coding	2455.61	0.0309477	0.0708516	0.436796	0.662259	0.867315
PGD2	ENSG00000163565	IFI16	protein_coding	21179.9	0.0463543	0.0549132	0.844139	0.398592	0.711075
PGD2	ENSG00000163568	AIM2	protein_coding	1007.9	0.308215	0.130144	2.36826	0.0178719	0.2031
PGD2	ENSG00000158716	DUSP23	protein_coding	1444.66	0.13889	0.0930181	1.49315	0.135399	0.464004
PGD2	ENSG00000158714	SLAMF8	protein_coding	5.00285	1.28079	1.24652	1.02749	0.304188	NA
PGD2	ENSG00000272668	AL590560.3	lncRNA	32.1686	-0.734803	0.785355	-0.935632	0.349463	NA
PGD2	ENSG00000213085	CFAP45	protein_coding	31.965	0.0515956	0.376341	0.137098	0.890954	NA
PGD2	ENSG00000158710	TAGLN2	protein_coding	55928.9	0.179336	0.0530569	3.38008	0.000724652	0.0577566
PGD2	ENSG00000085552	IGSF9	protein_coding	9.78915	-0.332456	1.06492	-0.312188	0.754898	NA
PGD2	ENSG00000177807	KCNJ10	protein_coding	8.77515	0.0384797	1.01131	0.0380493	0.969648	NA
PGD2	ENSG00000143315	PIGM	protein_coding	2747.73	0.0596184	0.0565364	1.05451	0.291648	0.634043
PGD2	ENSG00000162729	IGSF8	protein_coding	3815.2	0.128941	0.0600563	2.147	0.0317929	0.256825
PGD2	ENSG00000132681	ATP1A4	protein_coding	393.148	0.303712	0.488945	0.621157	0.534496	0.795177
PGD2	ENSG00000143318	CASQ1	protein_coding	81.0325	-0.851897	0.512843	-1.66113	0.0966879	0.40383
PGD2	ENSG00000227741	AL121987.2	lncRNA	7.17589	-0.656076	0.885992	-0.7405	0.458997	NA
PGD2	ENSG00000162734	PEA15	protein_coding	4840.98	0.10561	0.0728907	1.44888	0.14737	0.480142
PGD2	ENSG00000132716	DCAF8	protein_coding	2695.44	-0.101906	0.0821023	-1.24121	0.214529	0.563552
PGD2	ENSG00000258465	AL139011.2	protein_coding	5.90455	-0.891736	0.722488	-1.23426	0.217107	NA
PGD2	ENSG00000228606	AL139011.1	lncRNA	103.031	-0.0474654	0.220088	-0.215665	0.829249	0.937731
PGD2	ENSG00000224261	RPSAP18	processed_pseudogene	12.1369	-0.180844	0.601497	-0.300656	0.763677	NA
PGD2	ENSG00000162735	PEX19	protein_coding	4333.08	0.119397	0.0507303	2.35356	0.0185947	0.20605
PGD2	ENSG00000122218	COPA	protein_coding	31020.8	-0.00705488	0.0514259	-0.137185	0.890884	0.962161
PGD2	ENSG00000235082	SUMO1P3	processed_pseudogene	30.2389	0.173965	0.463188	0.375581	0.707228	NA
PGD2	ENSG00000162736	NCSTN	protein_coding	8740.63	0.0894925	0.045975	1.94655	0.0515889	0.311845
PGD2	ENSG00000171786	NHLH1	protein_coding	9.21305	-2.26554	1.11198	-2.03739	0.0416111	NA
PGD2	ENSG00000162738	VANGL2	protein_coding	6.72713	2.36515	1.50649	1.56997	0.116422	NA
PGD2	ENSG00000162739	SLAMF6	protein_coding	9097.94	0.12011	0.0706735	1.69951	0.0892228	0.390364
PGD2	ENSG00000234425	AL138930.1	lncRNA	7.05992	-0.193967	0.729441	-0.265912	0.790307	NA
PGD2	ENSG00000066294	CD84	protein_coding	34120.6	0.0506087	0.0574464	0.880972	0.378333	0.698296
PGD2	ENSG00000117090	SLAMF1	protein_coding	7918.51	0.133306	0.0719376	1.85308	0.0638705	0.340705
PGD2	ENSG00000235101	SETP9	transcribed_processed_pseudogene	7.53996	0.0744532	0.925209	0.0804718	0.935862	NA
PGD2	ENSG00000228863	AL121985.1	lncRNA	25.4018	-0.146901	0.492905	-0.298031	0.765679	NA
PGD2	ENSG00000117091	CD48	protein_coding	19949.5	0.119554	0.0753988	1.58562	0.112826	0.428894
PGD2	ENSG00000026751	SLAMF7	protein_coding	2667.95	0.122543	0.129199	0.948481	0.342885	0.67322
PGD2	ENSG00000122224	LY9	protein_coding	786.924	0.102028	0.168607	0.60512	0.5451	0.802593
PGD2	ENSG00000122223	CD244	protein_coding	529.526	0.0724552	0.161151	0.449612	0.65299	0.862404
PGD2	ENSG00000213080	AL354714.2	processed_pseudogene	32.3112	0.416061	0.495922	0.838965	0.401489	NA
PGD2	ENSG00000158769	F11R	protein_coding	2006.73	0.0408508	0.07729	0.528539	0.597125	0.834482
PGD2	ENSG00000270149	AL591806.2	protein_coding	6.3684	0.595423	0.681546	0.873635	0.382317	NA
PGD2	ENSG00000215845	TSTD1	protein_coding	2598.94	0.140825	0.107275	1.31276	0.189265	0.534701
PGD2	ENSG00000158773	USF1	protein_coding	4704.89	0.0686336	0.0708261	0.969043	0.332524	0.665819
PGD2	ENSG00000186517	ARHGAP30	protein_coding	59000.4	-0.00337645	0.0442813	-0.0762501	0.93922	0.980621
PGD2	ENSG00000143217	NECTIN4	protein_coding	9.23621	0.568385	0.966661	0.587988	0.556541	NA
PGD2	ENSG00000162755	KLHDC9	protein_coding	93.9347	0.142454	0.256842	0.554637	0.579143	0.824269
PGD2	ENSG00000143256	PFDN2	protein_coding	3889.67	0.110756	0.0915545	1.20973	0.226382	0.575264
PGD2	ENSG00000158793	NIT1	protein_coding	2006.14	0.0624971	0.0589112	1.06087	0.288749	0.631663
PGD2	ENSG00000158796	DEDD	protein_coding	2712.25	0.0857177	0.0512175	1.6736	0.0942089	0.399737
PGD2	ENSG00000143222	UFC1	protein_coding	9322.51	0.128766	0.0647197	1.9896	0.0466353	0.29806
PGD2	ENSG00000224985	AL590714.1	lncRNA	150.124	0.384352	0.150057	2.56137	0.010426	0.161319
PGD2	ENSG00000143258	USP21	protein_coding	2383.63	-0.0569027	0.0828093	-0.687154	0.491986	0.770614
PGD2	ENSG00000143224	PPOX	protein_coding	1103.78	0.202404	0.0951	2.12833	0.03331	0.262412
PGD2	ENSG00000158850	B4GALT3	protein_coding	4910.59	0.168154	0.0536354	3.13513	0.00171777	0.0797992
PGD2	ENSG00000158859	ADAMTS4	protein_coding	42.5916	-0.28152	0.455157	-0.618511	0.536238	0.796349
PGD2	ENSG00000158864	NDUFS2	protein_coding	8588.44	0.159949	0.0468036	3.41745	0.000632107	0.0552371
PGD2	ENSG00000158869	FCER1G	protein_coding	296.397	0.344719	0.301404	1.14371	0.252744	0.597851
PGD2	ENSG00000158882	TOMM40L	protein_coding	1913.77	0.105193	0.0671048	1.56759	0.116978	0.435529
PGD2	ENSG00000143257	NR1I3	protein_coding	31.6067	-0.151242	0.370464	-0.408249	0.683091	NA
PGD2	ENSG00000248485	PCP4L1	protein_coding	5.95931	-0.0442386	0.922267	-0.0479673	0.961742	NA
PGD2	ENSG00000158887	MPZ	protein_coding	176.532	-0.134396	0.149667	-0.897966	0.369204	0.691982
PGD2	ENSG00000143252	SDHC	protein_coding	4631.48	0.128892	0.0709821	1.81584	0.0693949	0.351691
PGD2	ENSG00000188931	CFAP126	protein_coding	126.665	0.0806016	0.197241	0.408645	0.6828	0.878753
PGD2	ENSG00000288670	AL592295.6	lncRNA	79.2516	-0.577624	0.26949	-2.1434	0.0320814	0.25823
PGD2	ENSG00000283696	AL592295.4	lncRNA	225.246	0.24762	0.139303	1.77756	0.0754761	0.36408
PGD2	ENSG00000288093	AL592295.5	lncRNA	51.8341	0.220852	0.285005	0.774908	0.438394	0.738239
PGD2	ENSG00000283360	AL592295.3	lncRNA	5.73555	0.00528214	0.760222	0.00694815	0.994456	NA
PGD2	ENSG00000215840	AL592295.1	processed_pseudogene	17.7214	-0.632237	0.485839	-1.30133	0.193145	NA
PGD2	ENSG00000283317	AL831711.1	lncRNA	14.8628	0.194127	0.556451	0.348866	0.72719	NA
PGD2	ENSG00000143226	FCGR2A	protein_coding	9.37924	-0.726638	1.04931	-0.692492	0.488629	NA
PGD2	ENSG00000173110	HSPA6	protein_coding	68.8375	0.376645	0.412383	0.913338	0.361065	0.685615
PGD2	ENSG00000203747	FCGR3A	protein_coding	23.0874	0.735863	0.911586	0.807233	0.419532	NA
PGD2	ENSG00000225217	HSPA7	unprocessed_pseudogene	3.84164	0.430891	1.67415	0.257378	0.796887	NA
PGD2	ENSG00000072694	FCGR2B	protein_coding	53.2586	-0.183514	0.384934	-0.476741	0.633547	0.852368
PGD2	ENSG00000162746	FCRLB	protein_coding	62.8546	0.0507537	0.271157	0.187174	0.851524	0.946615
PGD2	ENSG00000081721	DUSP12	protein_coding	1265.66	0.0557073	0.0785317	0.709361	0.4781	0.763391
PGD2	ENSG00000226889	AL359541.1	lncRNA	3.92697	1.08397	0.919417	1.17897	0.238408	NA
PGD2	ENSG00000118217	ATF6	protein_coding	7766.08	0.035947	0.0597114	0.602013	0.547165	0.804222
PGD2	ENSG00000229808	AL391825.1	transcribed_processed_pseudogene	23.1196	-0.501214	0.500625	-1.00118	0.316742	NA
PGD2	ENSG00000162745	OLFML2B	protein_coding	4.46508	0.245014	1.25563	0.195131	0.84529	NA
PGD2	ENSG00000198929	NOS1AP	protein_coding	6.22692	-0.37979	1.35377	-0.280543	0.779061	NA
PGD2	ENSG00000239887	C1orf226	protein_coding	4.03996	-0.427626	1.61773	-0.264337	0.79152	NA
PGD2	ENSG00000198574	SH2D1B	protein_coding	671.001	0.188374	0.121523	1.55012	0.121113	0.44085
PGD2	ENSG00000152332	UHMK1	protein_coding	22930.2	-0.0308629	0.0687759	-0.448746	0.653615	0.862481
PGD2	ENSG00000117143	UAP1	protein_coding	2897.41	0.000923982	0.056903	0.0162379	0.987045	0.994492
PGD2	ENSG00000162733	DDR2	protein_coding	30.199	-0.505883	0.505741	-1.00028	0.317175	NA
PGD2	ENSG00000132196	HSD17B7	protein_coding	887.387	-0.039674	0.0711422	-0.557672	0.577069	0.822895
PGD2	ENSG00000143248	RGS5	protein_coding	63.1414	0.32292	0.316425	1.02053	0.307479	0.648363
PGD2	ENSG00000232995	RGS5	lncRNA	33.1071	-0.488712	0.418244	-1.16849	0.242611	NA
PGD2	ENSG00000143228	NUF2	protein_coding	1628.88	-0.0298065	0.0917722	-0.324788	0.745341	0.903161
PGD2	ENSG00000185630	PBX1	protein_coding	13.2129	0.779048	1.41147	0.551939	0.58099	NA
PGD2	ENSG00000236206	AL356441.1	lncRNA	4.31202	-0.27352	1.23064	-0.222258	0.824113	NA
PGD2	ENSG00000143198	MGST3	protein_coding	5634.74	-0.0038174	0.0800629	-0.04768	0.961971	0.986407
PGD2	ENSG00000143149	ALDH9A1	protein_coding	8855.84	0.0622785	0.0510251	1.22055	0.222258	0.572144
PGD2	ENSG00000215838	AL451074.1	transcribed_processed_pseudogene	4.96629	-0.939805	1.21134	-0.775836	0.437846	NA
PGD2	ENSG00000143183	TMCO1	protein_coding	10715	0.134541	0.0546496	2.46188	0.013821	0.18187
PGD2	ENSG00000224358	TMCO1-AS1	lncRNA	21.8743	-0.649527	0.529403	-1.2269	0.219858	NA
PGD2	ENSG00000143179	UCK2	protein_coding	2569.02	-0.015775	0.0725586	-0.217411	0.827888	0.937691
PGD2	ENSG00000236364	AL358115.1	lncRNA	11.6205	0.651793	0.547983	1.18944	0.234266	NA
PGD2	ENSG00000188859	FAM78B	protein_coding	8.02924	0.805769	0.978825	0.8232	0.410394	NA
PGD2	ENSG00000215835	AL596087.1	processed_pseudogene	41.3768	-0.163261	0.638428	-0.255723	0.798165	NA
PGD2	ENSG00000143157	POGK	protein_coding	5303.76	-0.070824	0.0472232	-1.49977	0.133674	0.461752
PGD2	ENSG00000152382	TADA1	protein_coding	1387.24	0.0317018	0.0666444	0.475686	0.634298	0.852638
PGD2	ENSG00000225171	DUTP6	processed_pseudogene	4.86496	0.668617	0.895616	0.746544	0.455339	NA
PGD2	ENSG00000143195	ILDR2	protein_coding	202.136	-0.119332	0.399808	-0.298473	0.765342	0.91131
PGD2	ENSG00000143194	MAEL	protein_coding	5.69264	2.29644	1.16562	1.97015	0.0488214	NA
PGD2	ENSG00000143167	GPA33	protein_coding	31.4957	0.771373	1.12706	0.684414	0.493714	NA
PGD2	ENSG00000143190	POU2F1	protein_coding	2128.66	-0.191638	0.10036	-1.9095	0.0561973	0.322476
PGD2	ENSG00000198821	CD247	protein_coding	20577	0.0158715	0.0463971	0.34208	0.732291	0.897561
PGD2	ENSG00000287218	AL359962.3	lncRNA	13.4544	-0.954033	0.655072	-1.45638	0.145288	NA
PGD2	ENSG00000227776	AKR1D1P1	processed_pseudogene	7.44753	-0.0257824	0.923512	-0.0279178	0.977728	NA
PGD2	ENSG00000143162	CREG1	protein_coding	1906.48	0.146507	0.115478	1.2687	0.20455	0.552693
PGD2	ENSG00000241666	AL031733.2	lncRNA	87.1879	-0.0364397	0.226648	-0.160776	0.87227	0.954638
PGD2	ENSG00000198771	RCSD1	protein_coding	37424.3	-0.00890711	0.04291	-0.207577	0.835559	0.939556
PGD2	ENSG00000197965	MPZL1	protein_coding	1047.8	0.000314723	0.0850537	0.00370028	0.997048	0.999172
PGD2	ENSG00000143199	ADCY10	protein_coding	6.80584	0.184043	1.28869	0.142814	0.886437	NA
PGD2	ENSG00000250762	Z99943.2	unprocessed_pseudogene	6.13908	0.567145	0.817162	0.694043	0.487656	NA
PGD2	ENSG00000143158	MPC2	protein_coding	2609.99	0.0970731	0.0714242	1.35911	0.174113	0.517801
PGD2	ENSG00000143164	DCAF6	protein_coding	4783.85	-0.00428244	0.0501	-0.0854778	0.931882	0.977388
PGD2	ENSG00000224837	GCSHP5	processed_pseudogene	4.62687	0.584605	0.98098	0.59594	0.551215	NA
PGD2	ENSG00000143147	GPR161	protein_coding	28.5667	0.159059	0.659744	0.241092	0.809484	NA
PGD2	ENSG00000143155	TIPRL	protein_coding	5357.98	0.149361	0.0489762	3.04967	0.00229095	0.0854105
PGD2	ENSG00000213064	SFT2D2	protein_coding	6039.96	-0.0552786	0.105052	-0.526202	0.598748	0.835344
PGD2	ENSG00000143178	TBX19	protein_coding	247.107	-0.0414686	0.166774	-0.248651	0.803631	0.927077
PGD2	ENSG00000143185	XCL2	protein_coding	208.45	-0.108926	0.71346	-0.152673	0.878657	0.956549
PGD2	ENSG00000143184	XCL1	protein_coding	734.459	0.308564	0.505638	0.610246	0.541699	0.800189
PGD2	ENSG00000229757	AL031736.2	processed_pseudogene	4.57073	-0.320819	1.70836	-0.187794	0.851038	NA
PGD2	ENSG00000143153	ATP1B1	protein_coding	1868.98	0.0475453	0.116472	0.408211	0.683119	0.878848
PGD2	ENSG00000143156	NME7	protein_coding	1648.92	0.193723	0.0714107	2.7128	0.00667182	0.129867
PGD2	ENSG00000117475	BLZF1	protein_coding	2873.72	0.0933075	0.0494432	1.88717	0.0591381	0.328916
PGD2	ENSG00000117477	CCDC181	protein_coding	12.2063	-0.344031	0.71724	-0.47966	0.631469	NA
PGD2	ENSG00000117479	SLC19A2	protein_coding	530.177	-0.0568527	0.0813819	-0.698592	0.484807	0.766382
PGD2	ENSG00000213062	Z99572.1	lncRNA	41.962	-0.105907	0.42758	-0.247688	0.804376	NA
PGD2	ENSG00000198734	F5	protein_coding	25.1609	-0.164889	0.809449	-0.203706	0.838584	NA
PGD2	ENSG00000174175	SELP	protein_coding	7.13215	0.51322	1.21338	0.422966	0.67232	NA
PGD2	ENSG00000000460	C1orf112	protein_coding	743.7	-0.0259747	0.0957433	-0.271296	0.786164	0.920281
PGD2	ENSG00000188404	SELL	protein_coding	3834.76	0.172291	0.0922736	1.86717	0.0618777	0.335602
PGD2	ENSG00000171806	METTL18	protein_coding	706.616	0.115832	0.0824449	1.40496	0.160032	0.497883
PGD2	ENSG00000000457	SCYL3	protein_coding	1629.55	-0.0414679	0.0783886	-0.529004	0.596803	0.834374
PGD2	ENSG00000075945	KIFAP3	protein_coding	3391.5	0.067264	0.0600201	1.12069	0.26242	0.607611
PGD2	ENSG00000231407	GORAB-AS1	lncRNA	7.21649	0.761192	1.11467	0.682885	0.49468	NA
PGD2	ENSG00000120370	GORAB	protein_coding	655.791	0.0322891	0.0862583	0.37433	0.708159	0.88847
PGD2	ENSG00000116132	PRRX1	protein_coding	4.10435	1.51284	2.37498	0.636992	0.52413	NA
PGD2	ENSG00000231424	BX284613.2	lncRNA	5.16011	3.03585	2.24813	1.35038	0.176893	NA
PGD2	ENSG00000010932	FMO1	protein_coding	12.7841	-0.77135	0.642041	-1.2014	0.229595	NA
PGD2	ENSG00000076258	FMO4	protein_coding	54.0117	-0.685603	0.371915	-1.84344	0.0652646	0.342967
PGD2	ENSG00000285665	TOP1P1	processed_pseudogene	33.2866	-0.203595	0.350101	-0.581533	0.560881	NA
PGD2	ENSG00000117523	PRRC2C	protein_coding	23596.7	-0.34417	0.149255	-2.30592	0.0211154	0.215824
PGD2	ENSG00000034971	MYOC	protein_coding	5.20427	0.316717	1.41131	0.224413	0.822436	NA
PGD2	ENSG00000233328	PFN1P1	processed_pseudogene	41.4813	0.391651	0.413194	0.947864	0.343199	NA
PGD2	ENSG00000230364	RPL4P3	processed_pseudogene	6.04359	-0.165955	0.901977	-0.18399	0.854021	NA
PGD2	ENSG00000117533	VAMP4	protein_coding	2365.56	-0.0341006	0.0650003	-0.524621	0.599846	0.836003
PGD2	ENSG00000010165	EEF1AKNMT	protein_coding	5510.45	0.100741	0.0452893	2.22439	0.0261225	0.238629
PGD2	ENSG00000197959	DNM3	protein_coding	62.1362	0.19308	0.297976	0.647974	0.517002	0.78452
PGD2	ENSG00000135845	PIGC	protein_coding	2087.61	0.0769904	0.0598545	1.28629	0.198341	0.546348
PGD2	ENSG00000094975	SUCO	protein_coding	2553.48	-0.0791156	0.0783156	-1.01022	0.312392	0.652185
PGD2	ENSG00000117560	FASLG	protein_coding	474.475	0.576338	0.240697	2.39446	0.016645	0.196343
PGD2	ENSG00000229785	SLC25A38P1	processed_pseudogene	4.41515	0.880532	1.0228	0.860905	0.38929	NA
PGD2	ENSG00000230849	GOT2P2	processed_pseudogene	5.99859	-0.00767646	1.43287	-0.00535739	0.995725	NA
PGD2	ENSG00000117586	TNFSF4	protein_coding	379.652	-0.0228301	0.149219	-0.152997	0.8784	0.956549
PGD2	ENSG00000203739	PRDX6-AS1	lncRNA	348.732	0.0763688	0.110139	0.693386	0.488067	0.76889
PGD2	ENSG00000117592	PRDX6	protein_coding	9805.41	0.0846657	0.0538407	1.57252	0.11583	0.432757
PGD2	ENSG00000076321	KLHL20	protein_coding	1872.67	-0.0185578	0.051589	-0.359725	0.719053	0.892998
PGD2	ENSG00000120334	CENPL	protein_coding	1625.74	0.0653422	0.0788236	0.828966	0.407123	0.716574
PGD2	ENSG00000117593	DARS2	protein_coding	2914.92	0.0445366	0.0704387	0.632274	0.527208	0.79179
PGD2	ENSG00000234741	GAS5	lncRNA	8156.2	0.278503	0.109958	2.53281	0.0113153	0.166402
PGD2	ENSG00000270084	GAS5-AS1	lncRNA	38.5595	-0.584908	0.396512	-1.47513	0.140177	NA
PGD2	ENSG00000185278	ZBTB37	protein_coding	1422.77	-0.496995	0.176496	-2.8159	0.00486411	0.116313
PGD2	ENSG00000117601	SERPINC1	protein_coding	7.97885	0.8721	0.763686	1.14196	0.25347	NA
PGD2	ENSG00000135870	RC3H1	protein_coding	3443.37	-0.145348	0.0948501	-1.53239	0.125425	0.446972
PGD2	ENSG00000227373	RABGAP1L-DT	lncRNA	82.1538	0.208676	0.272201	0.766625	0.443305	0.742058
PGD2	ENSG00000152061	RABGAP1L	protein_coding	9033.65	0.0589412	0.0538868	1.0938	0.274044	0.617188
PGD2	ENSG00000287697	Z99127.3	lncRNA	4.91743	-1.06816	1.01252	-1.05495	0.29145	NA
PGD2	ENSG00000116161	CACYBP	protein_coding	7135.46	0.162824	0.068942	2.36175	0.018189	0.204022
PGD2	ENSG00000120333	MRPS14	protein_coding	2445.99	0.0771914	0.069544	1.10996	0.267014	0.611673
PGD2	ENSG00000120332	TNN	protein_coding	5.38515	1.25057	1.91559	0.65284	0.51386	NA
PGD2	ENSG00000235750	KIAA0040	protein_coding	10834.2	-0.112478	0.0566714	-1.98474	0.0471738	0.299593
PGD2	ENSG00000116147	TNR	protein_coding	8.99292	-0.493051	1.8376	-0.268313	0.788458	NA
PGD2	ENSG00000230777	RPS29P5	processed_pseudogene	3.85996	0.326871	1.19788	0.272874	0.78495	NA
PGD2	ENSG00000143207	COP1	protein_coding	3542.19	0.0449593	0.0540686	0.831525	0.405677	0.715237
PGD2	ENSG00000228686	AL590723.1	lncRNA	11.9565	-0.336682	0.588715	-0.571893	0.567394	NA
PGD2	ENSG00000236021	AL591043.2	lncRNA	13.5035	0.498875	0.731557	0.681936	0.49528	NA
PGD2	ENSG00000116183	PAPPA2	protein_coding	8.48368	0.5014	1.48343	0.338	0.735363	NA
PGD2	ENSG00000152092	ASTN1	protein_coding	6.4801	-1.46477	2.70189	-0.542128	0.58773	NA
PGD2	ENSG00000242193	CRYZL2P	transcribed_unitary_pseudogene	4.82284	0.714662	1.94831	0.366812	0.713759	NA
PGD2	ENSG00000075391	RASAL2	protein_coding	51.7143	0.848534	0.875059	0.969688	0.332202	0.665819
PGD2	ENSG00000213058	AL365357.1	processed_pseudogene	480.543	0.43771	0.250257	1.74904	0.0802835	0.374965
PGD2	ENSG00000213057	C1orf220	lncRNA	3.95912	-1.34574	1.45085	-0.92755	0.353641	NA
PGD2	ENSG00000116191	RALGPS2	protein_coding	19.0813	-0.198838	0.932686	-0.213188	0.83118	NA
PGD2	ENSG00000116199	FAM20B	protein_coding	6049.75	-0.139585	0.0654255	-2.13349	0.0328844	0.260442
PGD2	ENSG00000186283	TOR3A	protein_coding	4646.77	0.0970797	0.0453196	2.14211	0.0321843	0.25823
PGD2	ENSG00000143322	ABL2	protein_coding	1396.34	-0.21832	0.0978128	-2.23202	0.0256139	0.23653
PGD2	ENSG00000057252	SOAT1	protein_coding	8355.42	-0.0444152	0.0645734	-0.687825	0.491563	0.770439
PGD2	ENSG00000162779	AXDND1	protein_coding	6.7998	0.188224	1.40547	0.133922	0.893464	NA
PGD2	ENSG00000236539	HNRNPA1P54	processed_pseudogene	7.79247	1.81896	1.16996	1.55472	0.120012	NA
PGD2	ENSG00000169905	TOR1AIP2	protein_coding	3709.11	-0.0468366	0.0590809	-0.792754	0.427921	0.731254
PGD2	ENSG00000272906	AL353708.3	lncRNA	9.34481	-0.500313	0.725669	-0.68945	0.49054	NA
PGD2	ENSG00000143337	TOR1AIP1	protein_coding	14332.8	0.056206	0.0415178	1.35378	0.175806	0.520642
PGD2	ENSG00000260360	AL353708.1	lncRNA	17.3534	-0.685251	0.504459	-1.35839	0.17434	NA
PGD2	ENSG00000135837	CEP350	protein_coding	9202.87	-0.392429	0.125609	-3.12421	0.00178282	0.0797992
PGD2	ENSG00000116260	QSOX1	protein_coding	6614.62	0.128254	0.0646067	1.98515	0.0471281	0.299593
PGD2	ENSG00000121454	LHX4	protein_coding	35.1166	-1.39464	0.562773	-2.47815	0.0132065	NA
PGD2	ENSG00000230124	ACBD6	protein_coding	2661.75	0.0931948	0.0661244	1.40939	0.158721	0.49728
PGD2	ENSG00000143324	XPR1	protein_coding	5381.77	0.105573	0.0547729	1.92746	0.0539224	0.317945
PGD2	ENSG00000135835	KIAA1614	protein_coding	73.0531	-0.337279	0.334449	-1.00846	0.313233	0.652998
PGD2	ENSG00000243155	AL162431.1	lncRNA	18.6775	-0.120778	0.505269	-0.239037	0.811077	NA
PGD2	ENSG00000135823	STX6	protein_coding	4216.67	0.0444283	0.0510491	0.870305	0.384134	0.700734
PGD2	ENSG00000153029	MR1	protein_coding	8369.93	0.0236565	0.0382455	0.618543	0.536218	0.796349
PGD2	ENSG00000162783	IER5	protein_coding	14504.5	0.148325	0.0594662	2.49428	0.0126214	0.172586
PGD2	ENSG00000198216	CACNA1E	protein_coding	14.9799	0.326076	1.2465	0.261593	0.793635	NA
PGD2	ENSG00000228918	LINC01344	lncRNA	4.55969	3.72358	1.86471	1.99687	0.0458397	NA
PGD2	ENSG00000231684	EIF1P3	processed_pseudogene	5.55681	0.366055	0.922816	0.396672	0.69161	NA
PGD2	ENSG00000135821	GLUL	protein_coding	9331.29	-0.0646906	0.0680334	-0.950866	0.341673	0.672571
PGD2	ENSG00000121446	RGSL1	protein_coding	6.99026	1.10505	1.75068	0.631213	0.527901	NA
PGD2	ENSG00000135828	RNASEL	protein_coding	2313.19	0.0159726	0.0648342	0.246361	0.805403	0.928228
PGD2	ENSG00000143333	RGS16	protein_coding	278.981	-0.0264177	0.248911	-0.106133	0.915477	0.970804
PGD2	ENSG00000135824	RGS8	protein_coding	4.1963	-1.63989	2.41031	-0.680365	0.496273	NA
PGD2	ENSG00000135838	NPL	protein_coding	188.364	-0.00459791	0.168323	-0.0273161	0.978208	0.991424
PGD2	ENSG00000287808	AL355999.1	lncRNA	18.1165	-0.628281	0.632703	-0.99301	0.320705	NA
PGD2	ENSG00000135829	DHX9	protein_coding	18319.9	-0.0660697	0.0736135	-0.897522	0.369441	0.691982
PGD2	ENSG00000135862	LAMC1	protein_coding	13.3001	-0.667815	1.07127	-0.623384	0.533033	NA
PGD2	ENSG00000157064	NMNAT2	protein_coding	4.11996	0.515012	2.195	0.234629	0.814496	NA
PGD2	ENSG00000232860	SMG7-AS1	lncRNA	31.3294	-0.270257	0.413957	-0.652863	0.513845	NA
PGD2	ENSG00000116698	SMG7	protein_coding	10470.1	-0.0442154	0.0441905	-1.00056	0.317039	0.654897
PGD2	ENSG00000116701	NCF2	protein_coding	904.409	0.0266313	0.105439	0.252574	0.800597	0.926232
PGD2	ENSG00000286966	AL137800.1	lncRNA	4.58827	1.4651	1.40437	1.04324	0.296836	NA
PGD2	ENSG00000162704	ARPC5	protein_coding	32494	0.112884	0.0529232	2.13297	0.032927	0.260471
PGD2	ENSG00000143344	RGL1	protein_coding	1788.01	0.187703	0.0821147	2.28586	0.0222626	0.219713
PGD2	ENSG00000198756	COLGALT2	protein_coding	436.644	0.0906927	0.162813	0.557037	0.577502	0.822899
PGD2	ENSG00000198860	TSEN15	protein_coding	3817.14	0.166891	0.0464127	3.5958	0.000323392	0.0385558
PGD2	ENSG00000286655	AL158011.1	lncRNA	5.03464	0.0791522	1.32642	0.0596736	0.952416	NA
PGD2	ENSG00000116667	C1orf21	protein_coding	222.977	-0.0278808	0.183392	-0.152029	0.879164	0.956549
PGD2	ENSG00000285847	AL713852.1	lncRNA	4.35018	-1.4091	1.85084	-0.761328	0.446461	NA
PGD2	ENSG00000116406	EDEM3	protein_coding	4775.04	-0.170545	0.0828799	-2.05773	0.0396159	0.280315
PGD2	ENSG00000135842	NIBAN1	protein_coding	41099.9	-0.0708962	0.0529402	-1.33918	0.180514	0.526489
PGD2	ENSG00000121481	RNF2	protein_coding	2390.03	0.0823837	0.0602186	1.36808	0.171288	0.51435
PGD2	ENSG00000121486	TRMT1L	protein_coding	3492.25	0.0763433	0.0457361	1.66921	0.0950756	0.401247
PGD2	ENSG00000116668	SWT1	protein_coding	678.964	-0.0460492	0.089976	-0.511795	0.608795	0.841275
PGD2	ENSG00000231084	RPL22P24	processed_pseudogene	40.0997	-0.185358	0.319148	-0.58079	0.561382	NA
PGD2	ENSG00000279838	AL356273.3	TEC	35.2894	-0.787353	0.410938	-1.91599	0.0553663	NA
PGD2	ENSG00000116679	IVNS1ABP	protein_coding	10773	-0.0362142	0.0579811	-0.624586	0.532243	0.794261
PGD2	ENSG00000273004	AL078644.1	lncRNA	18.3565	-0.183924	0.506157	-0.363374	0.716325	NA
PGD2	ENSG00000261729	AL133383.1	lncRNA	3.67099	1.05289	1.27078	0.828543	0.407363	NA
PGD2	ENSG00000143341	HMCN1	protein_coding	28.4918	0.280361	0.7139	0.392718	0.694528	NA
PGD2	ENSG00000116690	PRG4	protein_coding	4.51479	-0.489339	1.35919	-0.360023	0.71883	NA
PGD2	ENSG00000047410	TPR	protein_coding	18373.5	-0.316644	0.0992587	-3.19009	0.00142228	0.0756644
PGD2	ENSG00000157181	ODR4	protein_coding	1242.84	0.00884333	0.0894187	0.0988979	0.921219	0.973087
PGD2	ENSG00000229739	PDC-AS1	lncRNA	12.4881	-2.0645	0.735632	-2.80643	0.00500944	NA
PGD2	ENSG00000073756	PTGS2	protein_coding	1723	0.468636	0.210734	2.22383	0.0261598	0.238764
PGD2	ENSG00000273129	PACERR	lncRNA	8.1745	0.39695	0.86959	0.456479	0.648045	NA
PGD2	ENSG00000116711	PLA2G4A	protein_coding	2398.1	0.232206	0.122046	1.90261	0.0570908	0.323846
PGD2	ENSG00000230426	LINC01036	lncRNA	107.214	-0.308833	0.274217	-1.12623	0.260067	0.604363
PGD2	ENSG00000150681	RGS18	protein_coding	2315.72	-0.258444	0.206033	-1.25438	0.209703	0.557894
PGD2	ENSG00000285280	AL390957.1	lncRNA	10.7291	-0.841135	1.12246	-0.749364	0.453638	NA
PGD2	ENSG00000226723	AL513175.1	processed_pseudogene	7.60542	0.738037	0.769131	0.959573	0.33727	NA
PGD2	ENSG00000090104	RGS1	protein_coding	1530.16	0.295445	0.152273	1.94024	0.0523507	0.313752
PGD2	ENSG00000127074	RGS13	protein_coding	12.4114	0.367467	0.794262	0.462652	0.643614	NA
PGD2	ENSG00000231767	RPS27AP5	protein_coding	40.9336	0.661811	0.393666	1.68115	0.092734	NA
PGD2	ENSG00000116741	RGS2	protein_coding	2621.16	0.335706	0.101866	3.29556	0.000982272	0.0668948
PGD2	ENSG00000116750	UCHL5	protein_coding	4943.06	0.131993	0.0543704	2.42767	0.0151962	0.188758
PGD2	ENSG00000116747	RO60	protein_coding	4262.94	-0.11194	0.0796397	-1.40558	0.15985	0.497883
PGD2	ENSG00000023572	GLRX2	protein_coding	1187.4	-0.00483523	0.0727909	-0.0664263	0.947038	0.983727
PGD2	ENSG00000134371	CDC73	protein_coding	9321.96	-0.00738511	0.0444401	-0.166181	0.868014	0.953181
PGD2	ENSG00000162630	B3GALT2	protein_coding	5337.63	-0.0856972	0.0985945	-0.869188	0.384744	0.700802
PGD2	ENSG00000232077	LINC01031	lncRNA	7.04392	-0.240253	0.808094	-0.297308	0.766231	NA
PGD2	ENSG00000286285	AL138778.1	lncRNA	130.304	-0.248331	0.312515	-0.794619	0.426835	0.730522
PGD2	ENSG00000227240	AL136456.1	lncRNA	78.5102	0.127698	0.32499	0.392929	0.694372	0.88279
PGD2	ENSG00000233057	EEF1A1P14	processed_pseudogene	52.1296	0.567142	0.374707	1.51356	0.130138	0.454665
PGD2	ENSG00000287364	AL353709.1	lncRNA	3.89178	-2.5167	2.31095	-1.08903	0.276139	NA
PGD2	ENSG00000162687	KCNT2	protein_coding	4.15962	-0.643203	2.3536	-0.273285	0.784634	NA
PGD2	ENSG00000000971	CFH	protein_coding	2854.42	-0.120852	0.0820445	-1.473	0.140751	0.471749
PGD2	ENSG00000116785	CFHR3	protein_coding	4.55426	-0.0203529	1.29429	-0.0157252	0.987454	NA
PGD2	ENSG00000066279	ASPM	protein_coding	6374.94	-0.463297	0.119888	-3.86442	0.000111355	0.0215496
PGD2	ENSG00000235748	SEPTIN14P12	processed_pseudogene	9.64063	0.974998	0.74301	1.31223	0.189444	NA
PGD2	ENSG00000177888	ZBTB41	protein_coding	1518.54	-0.147827	0.094917	-1.55744	0.119367	0.439155
PGD2	ENSG00000134376	CRB1	protein_coding	10.4659	-1.38261	1.23724	-1.1175	0.263782	NA
PGD2	ENSG00000213047	DENND1B	protein_coding	14708	-0.0292025	0.0768747	-0.379871	0.704041	0.886642
PGD2	ENSG00000213046	EEF1A1P32	unprocessed_pseudogene	5.48866	-0.476641	1.14455	-0.416443	0.677086	NA
PGD2	ENSG00000233040	FAM204BP	processed_pseudogene	4.01697	0.903994	1.38952	0.650581	0.515317	NA
PGD2	ENSG00000203724	C1orf53	protein_coding	168.31	0.21303	0.175793	1.21182	0.225582	0.575175
PGD2	ENSG00000143355	LHX9	protein_coding	2610.25	0.118577	0.105459	1.12439	0.260846	0.60512
PGD2	ENSG00000151414	NEK7	protein_coding	13480.4	0.0449515	0.0561975	0.799884	0.423778	0.728135
PGD2	ENSG00000081237	PTPRC	protein_coding	90351.5	-0.0136319	0.0479836	-0.284095	0.776338	0.915763
PGD2	ENSG00000236278	PEBP1P3	processed_pseudogene	4.93044	0.28765	1.0834	0.265507	0.790619	NA
PGD2	ENSG00000116833	NR5A2	protein_coding	78.1957	0.262464	0.598614	0.438453	0.661058	0.866337
PGD2	ENSG00000203721	LINC00862	lncRNA	4.1696	-1.26285	1.32622	-0.952212	0.340989	NA
PGD2	ENSG00000230623	AC104461.1	lncRNA	4.06815	0.589876	1.82207	0.32374	0.746135	NA
PGD2	ENSG00000162702	ZNF281	protein_coding	2928.9	-0.0396759	0.0675017	-0.587776	0.556683	0.810886
PGD2	ENSG00000118193	KIF14	protein_coding	2587.29	-0.222929	0.0997403	-2.23509	0.0254114	0.235637
PGD2	ENSG00000118197	DDX59	protein_coding	1643.4	-0.0020252	0.0636274	-0.031829	0.974608	0.990256
PGD2	ENSG00000260088	DDX59-AS1	lncRNA	5.72422	-0.600869	1.02531	-0.586037	0.557851	NA
PGD2	ENSG00000118200	CAMSAP2	protein_coding	28.277	-0.287673	0.58075	-0.495347	0.620355	NA
PGD2	ENSG00000170128	GPR25	protein_coding	7.38486	-1.93161	1.62288	-1.19023	0.233954	NA
PGD2	ENSG00000116852	KIF21B	protein_coding	12440.7	-0.287722	0.0689498	-4.17292	3.01e-05	0.0111918
PGD2	ENSG00000229191	AL358473.1	lncRNA	4.54292	1.24481	1.1285	1.10307	0.269998	NA
PGD2	ENSG00000081248	CACNA1S	protein_coding	5.69566	0.694738	1.77433	0.391549	0.695391	NA
PGD2	ENSG00000116857	TMEM9	protein_coding	1143.99	0.087558	0.0880365	0.994566	0.319948	0.657336
PGD2	ENSG00000163395	IGFN1	protein_coding	7.02661	1.21197	2.03231	0.596348	0.550943	NA
PGD2	ENSG00000081277	PKP1	protein_coding	4.24526	-0.026217	2.11432	-0.0123997	0.990107	NA
PGD2	ENSG00000118194	TNNT2	protein_coding	3.84174	0.0625502	2.17235	0.0287938	0.977029	NA
PGD2	ENSG00000159173	TNNI1	protein_coding	5.11681	2.42453	2.02243	1.19882	0.230598	NA
PGD2	ENSG00000174307	PHLDA3	protein_coding	2567.49	0.0173471	0.0956816	0.181301	0.856132	0.948718
PGD2	ENSG00000159176	CSRP1	protein_coding	7899.32	0.0517733	0.0425233	1.21753	0.223404	0.572595
PGD2	ENSG00000224536	AC096677.1	lncRNA	68.7843	0.164834	0.239944	0.686968	0.492103	0.77069
PGD2	ENSG00000223396	RPS10P7	transcribed_processed_pseudogene	127.003	-0.262797	0.217607	-1.20767	0.227174	0.576333
PGD2	ENSG00000134369	NAV1	protein_coding	140.371	-0.700107	0.311706	-2.24605	0.0247007	0.232223
PGD2	ENSG00000231871	IPO9-AS1	lncRNA	7.2595	-0.426807	0.729013	-0.585459	0.558239	NA
PGD2	ENSG00000198700	IPO9	protein_coding	6176.63	-0.0453992	0.0542917	-0.836209	0.403037	0.713695
PGD2	ENSG00000198892	SHISA4	protein_coding	334.975	0.109056	0.142555	0.765007	0.444268	0.742624
PGD2	ENSG00000134375	TIMM17A	protein_coding	4597.98	0.0963517	0.0658524	1.46315	0.143427	0.474774
PGD2	ENSG00000176393	RNPEP	protein_coding	5382.32	0.10634	0.0580313	1.83247	0.066882	0.346612
PGD2	ENSG00000234678	ELF3-AS1	lncRNA	18.9305	-0.871206	0.623441	-1.39741	0.162289	NA
PGD2	ENSG00000163435	ELF3	protein_coding	4.63168	-1.64433	1.45798	-1.12782	0.259396	NA
PGD2	ENSG00000170075	GPR37L1	protein_coding	7.57617	-1.734	1.29457	-1.33944	0.180428	NA
PGD2	ENSG00000143862	ARL8A	protein_coding	5654.78	-0.0255317	0.0627527	-0.406862	0.684109	0.878878
PGD2	ENSG00000143851	PTPN7	protein_coding	37282	0.213237	0.13707	1.55568	0.119784	0.439291
PGD2	ENSG00000243323	PTPRVP	unitary_pseudogene	21.655	0.440334	0.662508	0.664646	0.506277	NA
PGD2	ENSG00000133067	LGR6	protein_coding	6.36818	0.119695	1.55001	0.0772221	0.938447	NA
PGD2	ENSG00000077152	UBE2T	protein_coding	1310.52	0.104295	0.106029	0.983645	0.32529	0.661506
PGD2	ENSG00000077157	PPP1R12B	protein_coding	1126.2	-0.397681	0.137208	-2.89839	0.00375083	0.10478
PGD2	ENSG00000232626	AC099336.1	transcribed_processed_pseudogene	5.83797	-0.135717	0.894714	-0.151687	0.879433	NA
PGD2	ENSG00000236439	AC099336.2	processed_pseudogene	7.1326	1.07241	0.716299	1.49715	0.134353	NA
PGD2	ENSG00000143858	SYT2	protein_coding	8.31616	0.909134	1.02277	0.888893	0.37406	NA
PGD2	ENSG00000117139	KDM5B	protein_coding	9329.56	-0.00354791	0.0737991	-0.0480753	0.961656	0.986407
PGD2	ENSG00000235449	AC098934.1	processed_pseudogene	8.02974	-0.0185462	0.496462	-0.0373567	0.970201	NA
PGD2	ENSG00000228288	PCAT6	lncRNA	56.1212	-0.457445	0.337717	-1.35452	0.17557	0.520281
PGD2	ENSG00000214796	TUBA5P	transcribed_unprocessed_pseudogene	12.7138	-0.141284	0.572375	-0.246837	0.805034	NA
PGD2	ENSG00000234996	ACTG1P25	transcribed_processed_pseudogene	7.75029	-0.107066	0.80748	-0.132592	0.894516	NA
PGD2	ENSG00000183155	RABIF	protein_coding	2240.91	0.0154764	0.0528643	0.292757	0.769708	0.912752
PGD2	ENSG00000117153	KLHL12	protein_coding	3324.64	0.0169953	0.0522863	0.325042	0.745149	0.903161
PGD2	ENSG00000230280	HNRNPA1P59	processed_pseudogene	11.9755	-1.27863	0.684697	-1.86745	0.0618394	NA
PGD2	ENSG00000159346	ADIPOR1	protein_coding	10104.2	0.100623	0.0536681	1.87492	0.0608039	0.333185
PGD2	ENSG00000159348	CYB5R1	protein_coding	2968.25	0.114373	0.0656523	1.7421	0.0814917	0.377809
PGD2	ENSG00000163444	TMEM183A	protein_coding	3465.65	0.0903363	0.0553029	1.63348	0.102368	0.41334
PGD2	ENSG00000143847	PPFIA4	protein_coding	10.3277	0.794361	1.24495	0.638067	0.52343	NA
PGD2	ENSG00000133063	CHIT1	protein_coding	7.02298	-0.928766	1.55408	-0.59763	0.550087	NA
PGD2	ENSG00000231507	LINC01353	lncRNA	56.2105	0.382622	0.323206	1.18384	0.236478	0.583621
PGD2	ENSG00000233791	LINC01136	lncRNA	16.5814	-0.0237235	0.63325	-0.0374631	0.970116	NA
PGD2	ENSG00000159388	BTG2	protein_coding	20329.1	0.0445913	0.10805	0.412694	0.679831	0.877516
PGD2	ENSG00000122176	FMOD	protein_coding	22.3957	-0.360611	1.23995	-0.290827	0.771184	NA
PGD2	ENSG00000058668	ATP2B4	protein_coding	48813.9	-0.146376	0.0732958	-1.99706	0.0458189	0.295731
PGD2	ENSG00000236035	NSA2P1	processed_pseudogene	5.59578	0.970507	0.921627	1.05304	0.292324	NA
PGD2	ENSG00000221643	SNORA77	snoRNA	6.35276	-1.10259	0.766012	-1.43938	0.150042	NA
PGD2	ENSG00000122188	LAX1	protein_coding	9293.06	0.0816486	0.101613	0.803525	0.421671	0.727183
PGD2	ENSG00000058673	ZC3H11A	protein_coding	15.96	-0.550139	0.422453	-1.30225	0.192832	NA
PGD2	ENSG00000257315	ZBED6	protein_coding	80.108	-0.356328	0.285868	-1.24648	0.212589	0.562048
PGD2	ENSG00000182004	SNRPE	protein_coding	2929.57	0.148527	0.0973278	1.52605	0.126998	0.449576
PGD2	ENSG00000232917	HSPE1P6	processed_pseudogene	3.63457	1.23059	0.917721	1.34092	0.179946	NA
PGD2	ENSG00000143842	SOX13	protein_coding	2731.72	-0.0949876	0.080419	-1.18116	0.23754	0.58467
PGD2	ENSG00000143845	ETNK2	protein_coding	22.5988	1.03034	0.544403	1.8926	0.0584105	NA
PGD2	ENSG00000143850	PLEKHA6	protein_coding	11.3311	0.233521	1.11777	0.208916	0.834514	NA
PGD2	ENSG00000158615	PPP1R15B	protein_coding	7842.1	-0.0573672	0.0752152	-0.762708	0.445638	0.743654
PGD2	ENSG00000133056	PIK3C2B	protein_coding	2920.54	-0.198171	0.089092	-2.22434	0.0261257	0.238629
PGD2	ENSG00000198625	MDM4	protein_coding	968.695	-0.813154	0.271294	-2.99731	0.00272371	0.092029
PGD2	ENSG00000170382	LRRN2	protein_coding	16.0978	-0.215754	0.787717	-0.273898	0.784163	NA
PGD2	ENSG00000240219	AL512306.2	lncRNA	6.10534	-0.86838	1.43003	-0.607246	0.543687	NA
PGD2	ENSG00000163531	NFASC	protein_coding	16.4759	-1.62828	1.28869	-1.26352	0.206401	NA
PGD2	ENSG00000184144	CNTN2	protein_coding	12.8042	0.197773	1.35077	0.146415	0.883594	NA
PGD2	ENSG00000174529	TMEM81	protein_coding	133.911	0.0682934	0.178853	0.381842	0.702579	0.885802
PGD2	ENSG00000117222	RBBP5	protein_coding	3532.72	0.0151695	0.054119	0.2803	0.779248	0.916847
PGD2	ENSG00000271580	AL583832.1	processed_pseudogene	5.01865	-1.22824	1.32	-0.930488	0.352119	NA
PGD2	ENSG00000133059	DSTYK	protein_coding	2935.04	-0.0994002	0.0758759	-1.31004	0.190184	0.535751
PGD2	ENSG00000133069	TMCC2	protein_coding	160.021	-0.0914908	0.204419	-0.447566	0.654467	0.862481
PGD2	ENSG00000163545	NUAK2	protein_coding	38.7744	-0.690464	0.484725	-1.42444	0.154318	NA
PGD2	ENSG00000235363	SNRPGP10	processed_pseudogene	19.3348	-0.0096325	0.507237	-0.0189901	0.984849	NA
PGD2	ENSG00000281406	BLACAT1	protein_coding	8.08843	-0.0677312	1.31267	-0.0515979	0.958849	NA
PGD2	ENSG00000117266	CDK18	protein_coding	20.0444	0.300821	0.624409	0.48177	0.62997	NA
PGD2	ENSG00000174514	MFSD4A	protein_coding	92.135	0.120436	0.218942	0.550081	0.582264	0.826245
PGD2	ENSG00000158711	ELK4	protein_coding	7480.54	-0.193939	0.0833725	-2.32618	0.0200091	0.212861
PGD2	ENSG00000158715	SLC45A3	protein_coding	31.9545	0.095928	0.425005	0.22571	0.821427	NA
PGD2	ENSG00000069275	NUCKS1	protein_coding	28316.2	0.0493832	0.0510912	0.96657	0.333759	0.667111
PGD2	ENSG00000117280	RAB29	protein_coding	8306.07	0.0415318	0.0473418	0.877276	0.380337	0.698924
PGD2	ENSG00000133065	SLC41A1	protein_coding	3471.17	-0.0444215	0.053349	-0.832658	0.405038	0.715183
PGD2	ENSG00000286619	AC119673.2	lncRNA	89.9685	0.0726883	1.15032	0.0631895	0.949616	0.984442
PGD2	ENSG00000162877	PM20D1	protein_coding	34.2444	0.245967	0.510236	0.482065	0.62976	NA
PGD2	ENSG00000276600	RAB7B	protein_coding	4.33065	2.61806	1.98624	1.3181	0.187471	NA
PGD2	ENSG00000196550	FAM72A	protein_coding	172.696	0.00899174	0.165367	0.0543743	0.956637	0.985422
PGD2	ENSG00000266028	SRGAP2	protein_coding	4512.85	-0.0157505	0.0742874	-0.212021	0.832091	0.938465
PGD2	ENSG00000263528	IKBKE	protein_coding	5641.16	-0.0954771	0.0747273	-1.27767	0.201365	0.549155
PGD2	ENSG00000162888	C1orf147	lncRNA	23.6847	-1.03777	0.51613	-2.01069	0.0443587	NA
PGD2	ENSG00000261000	AC244034.2	lncRNA	5.77555	-1.2441	0.802189	-1.55088	0.120931	NA
PGD2	ENSG00000266094	RASSF5	protein_coding	36590.3	-0.0121609	0.0454054	-0.267829	0.788831	0.921223
PGD2	ENSG00000234981	AC244034.1	processed_pseudogene	6.40178	0.0163011	0.873028	0.0186719	0.985103	NA
PGD2	ENSG00000143486	EIF2D	protein_coding	4635.86	0.12036	0.0501028	2.40227	0.0162938	0.194433
PGD2	ENSG00000143479	DYRK3	protein_coding	798.522	0.101836	0.0987703	1.03103	0.302525	0.644174
PGD2	ENSG00000162889	MAPKAPK2	protein_coding	16815	0.0261079	0.0421312	0.619679	0.535469	0.795872
PGD2	ENSG00000224114	AL591846.1	processed_pseudogene	3424.27	0.675038	0.263456	2.56224	0.0103999	0.161319
PGD2	ENSG00000136634	IL10	protein_coding	38.1838	0.321252	0.750402	0.428107	0.668573	NA
PGD2	ENSG00000142224	IL19	protein_coding	6.69392	-1.45703	1.66261	-0.876354	0.380838	NA
PGD2	ENSG00000162892	IL24	protein_coding	34.3841	0.454278	0.314742	1.44334	0.148926	NA
PGD2	ENSG00000162894	FCMR	protein_coding	6055.35	0.182655	0.106715	1.71161	0.0869679	0.38705
PGD2	ENSG00000226945	AC098935.1	processed_pseudogene	6.82273	0.785427	0.754295	1.04127	0.297749	NA
PGD2	ENSG00000182795	C1orf116	protein_coding	5.10082	-0.7777	1.61783	-0.480705	0.630726	NA
PGD2	ENSG00000123836	PFKFB2	protein_coding	219.783	-0.0851062	0.189418	-0.449303	0.653213	0.862404
PGD2	ENSG00000180667	YOD1	protein_coding	1045.76	-0.107892	0.0991829	-1.08781	0.276678	0.619925
PGD2	ENSG00000196352	CD55	protein_coding	3889.96	-0.168644	0.0745986	-2.26069	0.0237786	0.2276
PGD2	ENSG00000203710	CR1	protein_coding	8.56026	-0.140224	1.247	-0.112449	0.910467	NA
PGD2	ENSG00000117335	CD46	protein_coding	11474	-0.0117988	0.0514135	-0.229489	0.818489	0.933296
PGD2	ENSG00000234219	CDCA4P4	unprocessed_pseudogene	5.81992	-0.752877	0.892641	-0.843427	0.39899	NA
PGD2	ENSG00000203709	MIR29B2CHG	lncRNA	80.2595	-0.7799	0.434402	-1.79534	0.0725991	0.357585
PGD2	ENSG00000174059	CD34	protein_coding	5.90092	2.89788	1.65694	1.74894	0.0803012	NA
PGD2	ENSG00000284237	LINC02767	lncRNA	5.18414	-3.4044	2.08153	-1.63553	0.101938	NA
PGD2	ENSG00000076356	PLXNA2	protein_coding	51.9808	0.01258	0.726066	0.0173262	0.986176	0.994133
PGD2	ENSG00000196878	LAMB3	protein_coding	106.373	-0.0837708	0.287122	-0.29176	0.77047	0.913117
PGD2	ENSG00000227591	HSD11B1-AS1	lncRNA	18.1814	-0.4545	0.419443	-1.08358	0.278551	NA
PGD2	ENSG00000117594	HSD11B1	protein_coding	7.59479	0.0351268	1.08778	0.0322923	0.974239	NA
PGD2	ENSG00000009790	TRAF3IP3	protein_coding	22013.7	0.160588	0.0624277	2.57238	0.0101002	0.159956
PGD2	ENSG00000162757	C1orf74	protein_coding	244.702	-0.0434591	0.121102	-0.358864	0.719697	0.893133
PGD2	ENSG00000117595	IRF6	protein_coding	44.9668	1.0021	0.405979	2.46835	0.0135739	0.179636
PGD2	ENSG00000117597	UTP25	protein_coding	2445.27	0.119352	0.0809009	1.47528	0.140136	0.470871
PGD2	ENSG00000143469	SYT14	protein_coding	7.20131	0.214025	1.91616	0.111695	0.911065	NA
PGD2	ENSG00000228110	ST13P19	processed_pseudogene	8.95084	-0.113561	0.732596	-0.155012	0.876812	NA
PGD2	ENSG00000054392	HHAT	protein_coding	54.0805	0.0106952	0.551669	0.019387	0.984532	0.993826
PGD2	ENSG00000143473	KCNH1	protein_coding	4.12574	3.88111	1.92315	2.0181	0.0435807	NA
PGD2	ENSG00000224668	IPO8P1	processed_pseudogene	5.34184	-0.503222	0.914704	-0.550148	0.582218	NA
PGD2	ENSG00000226986	PRELID1P5	processed_pseudogene	19.0209	-0.71008	0.785678	-0.903779	0.366113	NA
PGD2	ENSG00000117625	RCOR3	protein_coding	2768.12	-0.0310084	0.0675784	-0.458851	0.646341	0.858183
PGD2	ENSG00000082512	TRAF5	protein_coding	4274.35	-0.173869	0.0715282	-2.43077	0.0150666	0.187577
PGD2	ENSG00000287033	AL590101.1	lncRNA	5.35506	-0.960633	0.873128	-1.10022	0.271236	NA
PGD2	ENSG00000153363	LINC00467	lncRNA	297.1	0.0443634	0.128761	0.34454	0.730441	0.896798
PGD2	ENSG00000236809	SNX25P1	unprocessed_pseudogene	31.0567	-0.223096	0.448378	-0.497562	0.618793	NA
PGD2	ENSG00000198570	RD3	protein_coding	7.56036	0.20598	1.21863	0.169025	0.865777	NA
PGD2	ENSG00000170385	SLC30A1	protein_coding	6445.75	-0.0990793	0.0801176	-1.23667	0.216208	0.565245
PGD2	ENSG00000117650	NEK2	protein_coding	1920.76	-0.0765279	0.0829928	-0.922103	0.356475	0.68332
PGD2	ENSG00000224763	FDPSP8	processed_pseudogene	5.60173	-0.130612	1.04909	-0.1245	0.900919	NA
PGD2	ENSG00000123684	LPGAT1	protein_coding	3657.86	-0.0867971	0.0718164	-1.2086	0.226818	0.575798
PGD2	ENSG00000143493	INTS7	protein_coding	3026.72	0.00818096	0.0714157	0.114554	0.908799	0.96747
PGD2	ENSG00000143476	DTL	protein_coding	2990.92	0.0171294	0.12563	0.136347	0.891547	0.962161
PGD2	ENSG00000220749	RPL21P28	processed_pseudogene	113.377	-0.0727894	0.343281	-0.21204	0.832076	0.938465
PGD2	ENSG00000066027	PPP2R5A	protein_coding	9156.17	0.0946508	0.0439737	2.15244	0.0313628	0.255528
PGD2	ENSG00000065600	PACC1	protein_coding	1037.15	-0.00728711	0.0733835	-0.0993017	0.920899	0.972999
PGD2	ENSG00000287445	AC092803.3	lncRNA	9.09335	0.801485	0.715801	1.1197	0.26284	NA
PGD2	ENSG00000117691	NENF	protein_coding	2595.5	0.209668	0.100619	2.08378	0.0371803	0.274946
PGD2	ENSG00000260805	AC092803.1	lncRNA	65.6043	-0.154075	0.362763	-0.424725	0.671037	0.872485
PGD2	ENSG00000162772	ATF3	protein_coding	448.056	0.0508319	0.109793	0.462978	0.64338	0.857219
PGD2	ENSG00000237980	LINC02773	lncRNA	4.11195	2.1406	1.17067	1.82853	0.0674693	NA
PGD2	ENSG00000123685	BATF3	protein_coding	1165.23	0.128012	0.228672	0.559806	0.575611	0.821749
PGD2	ENSG00000117697	NSL1	protein_coding	3384.81	0.0726638	0.0648761	1.12004	0.262697	0.607937
PGD2	ENSG00000203705	TATDN3	protein_coding	1964.98	0.00981384	0.0825675	0.118858	0.905388	0.965832
PGD2	ENSG00000185523	SPATA45	protein_coding	7.87576	-0.138615	0.839215	-0.165173	0.868808	NA
PGD2	ENSG00000198468	FLVCR1-DT	lncRNA	465.098	-0.0740807	0.100714	-0.735553	0.462002	0.754356
PGD2	ENSG00000162769	FLVCR1	protein_coding	912.926	-0.0344494	0.0951998	-0.361865	0.717453	0.892615
PGD2	ENSG00000143494	VASH2	protein_coding	75.3706	-0.448923	0.545869	-0.8224	0.410849	0.71939
PGD2	ENSG00000174606	ANGEL2	protein_coding	2071.66	-0.0776738	0.0535468	-1.45058	0.146897	0.479589
PGD2	ENSG00000136643	RPS6KC1	protein_coding	1336.27	-0.0565897	0.0808547	-0.699894	0.483993	0.766229
PGD2	ENSG00000230461	PROX1-AS1	lncRNA	7.45733	2.20355	1.87173	1.17728	0.239083	NA
PGD2	ENSG00000117707	PROX1	protein_coding	5.54867	1.09935	1.75669	0.625805	0.531443	NA
PGD2	ENSG00000143499	SMYD2	protein_coding	2475.31	0.00610997	0.0676087	0.0903725	0.927991	0.975841
PGD2	ENSG00000152104	PTPN14	protein_coding	1102.74	0.1335	0.24059	0.554887	0.578972	0.824138
PGD2	ENSG00000213036	AL445305.1	processed_pseudogene	10.7461	0.383268	0.54352	0.705159	0.480711	NA
PGD2	ENSG00000117724	CENPF	protein_coding	8782.37	-0.487842	0.151533	-3.21938	0.00128466	0.0738333
PGD2	ENSG00000250536	ABHD17AP3	unprocessed_pseudogene	7.98005	-0.698784	0.88626	-0.788464	0.430425	NA
PGD2	ENSG00000136636	KCTD3	protein_coding	387.906	-0.0949401	0.118913	-0.7984	0.424639	0.728911
PGD2	ENSG00000042781	USH2A	protein_coding	13.348	1.23336	1.43542	0.859234	0.390211	NA
PGD2	ENSG00000196482	ESRRG	protein_coding	8.78527	0.111643	1.62827	0.0685657	0.945335	NA
PGD2	ENSG00000092978	GPATCH2	protein_coding	1080.03	0.0237563	0.0634129	0.37463	0.707936	0.88842
PGD2	ENSG00000162814	SPATA17	protein_coding	4.66864	4.55585	2.09776	2.17177	0.029873	NA
PGD2	ENSG00000067533	RRP15	protein_coding	1189.6	-0.00176412	0.0720528	-0.0244838	0.980467	0.991906
PGD2	ENSG00000228063	LYPLAL1-DT	lncRNA	6.32199	0.139832	1.16793	0.119726	0.9047	NA
PGD2	ENSG00000143353	LYPLAL1	protein_coding	555.894	0.127699	0.0858978	1.48663	0.137111	0.466547
PGD2	ENSG00000225920	RIMKLBP2	processed_pseudogene	7.89442	-0.851726	0.928289	-0.917523	0.358869	NA
PGD2	ENSG00000277007	AC096642.1	lncRNA	4.22293	-0.940453	1.46648	-0.641298	0.521329	NA
PGD2	ENSG00000215817	ZC3H11B	protein_coding	33.0651	-0.0110077	0.385474	-0.0285563	0.977218	NA
PGD2	ENSG00000196660	SLC30A10	protein_coding	5.24383	-2.19208	2.76803	-0.791929	0.428402	NA
PGD2	ENSG00000136628	EPRS1	protein_coding	12852.1	-0.00954522	0.0588128	-0.162298	0.871071	0.954012
PGD2	ENSG00000162813	BPNT1	protein_coding	3183.86	0.0339661	0.0503882	0.674089	0.500254	0.77574
PGD2	ENSG00000067704	IARS2	protein_coding	10905.5	0.0275812	0.046124	0.597978	0.549854	0.806304
PGD2	ENSG00000232134	RPS15AP12	processed_pseudogene	49.5117	-0.555806	0.333173	-1.66822	0.0952724	0.401733
PGD2	ENSG00000118873	RAB3GAP2	protein_coding	6686.95	-0.0722762	0.0699538	-1.0332	0.301511	0.643502
PGD2	ENSG00000218283	MORF4L1P1	processed_pseudogene	580.634	-0.0541906	0.163921	-0.33059	0.740954	0.901225
PGD2	ENSG00000116141	MARK1	protein_coding	24.1755	-0.158661	1.7232	-0.0920732	0.92664	NA
PGD2	ENSG00000162817	C1orf115	protein_coding	74.9747	0.48076	0.464353	1.03533	0.300513	0.642791
PGD2	ENSG00000186205	MTARC1	protein_coding	4.58001	-1.59889	2.40683	-0.664313	0.50649	NA
PGD2	ENSG00000136630	HLX	protein_coding	51.2359	0.0520443	0.366537	0.141989	0.887088	0.960505
PGD2	ENSG00000143507	DUSP10	protein_coding	2000.46	0.077452	0.0794273	0.975131	0.329495	0.663913
PGD2	ENSG00000276997	AL513314.2	lncRNA	5.1198	-1.15331	0.916421	-1.25849	0.208213	NA
PGD2	ENSG00000143498	TAF1A	protein_coding	405.434	0.218544	0.129943	1.68184	0.0926005	0.39748
PGD2	ENSG00000225265	TAF1A-AS1	lncRNA	53.2663	-0.111149	0.316333	-0.351366	0.725314	0.894595
PGD2	ENSG00000154305	MIA3	protein_coding	6327.6	-0.108911	0.0635815	-1.71293	0.0867247	0.386785
PGD2	ENSG00000272750	AL592148.3	lncRNA	23.9508	-0.345138	0.411702	-0.838318	0.401852	NA
PGD2	ENSG00000186063	AIDA	protein_coding	2800.23	0.0683645	0.0676469	1.01061	0.312204	0.651995
PGD2	ENSG00000162819	BROX	protein_coding	6495.6	0.0863067	0.0495722	1.74103	0.0816783	0.377809
PGD2	ENSG00000154309	DISP1	protein_coding	579.638	0.0242122	0.126261	0.191764	0.847927	0.945457
PGD2	ENSG00000187554	TLR5	protein_coding	23.6901	0.0475486	0.690439	0.0688672	0.945095	NA
PGD2	ENSG00000143502	SUSD4	protein_coding	16.1136	-0.204143	0.77849	-0.26223	0.793144	NA
PGD2	ENSG00000203697	CAPN8	protein_coding	9.85752	0.335305	0.951413	0.352429	0.724517	NA
PGD2	ENSG00000162909	CAPN2	protein_coding	35685.1	-0.0497974	0.0291692	-1.70719	0.087787	0.387404
PGD2	ENSG00000143514	TP53BP2	protein_coding	6128.82	-0.0150194	0.05982	-0.251077	0.801754	0.926557
PGD2	ENSG00000188460	ACTBP11	processed_pseudogene	18.4444	0.0320507	0.523175	0.0612619	0.951151	NA
PGD2	ENSG00000272645	GTF2IP20	transcribed_unprocessed_pseudogene	96.1518	-1.04388	0.28675	-3.64037	0.000272245	0.0358132
PGD2	ENSG00000185495	SEPTIN7P13	transcribed_unprocessed_pseudogene	86.562	-0.610136	0.260059	-2.34615	0.0189687	0.208125
PGD2	ENSG00000278467	AC138393.2	lncRNA	5.8264	-1.93038	1.12538	-1.71531	0.0862875	NA
PGD2	ENSG00000143756	FBXO28	protein_coding	4951.25	0.0316641	0.0485595	0.652067	0.514358	0.783686
PGD2	ENSG00000236773	AC092809.3	processed_pseudogene	5.17526	-0.757486	0.973387	-0.778196	0.436454	NA
PGD2	ENSG00000143753	DEGS1	protein_coding	11826	0.0086373	0.0407559	0.211928	0.832164	0.938465
PGD2	ENSG00000237101	AC092809.4	lncRNA	4.64059	-0.178145	1.04015	-0.171268	0.864013	NA
PGD2	ENSG00000143748	NVL	protein_coding	3109.49	0.0603386	0.0475879	1.26794	0.20482	0.552693
PGD2	ENSG00000143771	CNIH4	protein_coding	3163.05	0.149599	0.0797689	1.8754	0.0607375	0.333185
PGD2	ENSG00000162923	WDR26	protein_coding	20358.3	0.0416517	0.0425329	0.979281	0.327441	0.662376
PGD2	ENSG00000143786	CNIH3	protein_coding	125.235	0.0328055	0.257138	0.127579	0.898482	0.96385
PGD2	ENSG00000233384	CNIH3-AS2	lncRNA	5.9785	-0.573922	1.28751	-0.445761	0.65577	NA
PGD2	ENSG00000185842	DNAH14	protein_coding	16.1499	-0.0269107	1.16439	-0.0231114	0.981561	NA
PGD2	ENSG00000143815	LBR	protein_coding	16940.9	-0.00589909	0.0494479	-0.119299	0.905038	0.965832
PGD2	ENSG00000234476	LINC02765	lncRNA	16.8058	-0.413574	0.417617	-0.990317	0.322019	NA
PGD2	ENSG00000154380	ENAH	protein_coding	10.6231	0.46033	1.49219	0.308494	0.757706	NA
PGD2	ENSG00000143742	SRP9	protein_coding	7904.62	0.0921761	0.0637429	1.44606	0.14816	0.480894
PGD2	ENSG00000143819	EPHX1	protein_coding	166.759	-0.243455	0.20184	-1.20618	0.227748	0.576382
PGD2	ENSG00000242861	AL591895.1	lncRNA	32.3141	-0.781118	0.342175	-2.2828	0.0224419	NA
PGD2	ENSG00000196187	TMEM63A	protein_coding	3177.07	-0.247883	0.109933	-2.25484	0.0241432	0.229782
PGD2	ENSG00000143811	PYCR2	protein_coding	3059.69	0.000729412	0.056112	0.0129992	0.989628	0.995743
PGD2	ENSG00000143751	SDE2	protein_coding	3986.05	0.0651377	0.0553533	1.17676	0.23929	0.586284
PGD2	ENSG00000272562	H3-3A-DT	lncRNA	4.00183	0.522382	1.37718	0.379312	0.704456	NA
PGD2	ENSG00000163041	H3-3A	protein_coding	2767.07	0.177146	0.0762788	2.32235	0.0202141	0.21323
PGD2	ENSG00000182827	ACBD3	protein_coding	4552.39	0.0727079	0.0577644	1.2587	0.20814	0.556042
PGD2	ENSG00000185155	MIXL1	protein_coding	8.51315	-0.502449	0.900323	-0.558076	0.576792	NA
[truncated: 107,052 more rows]
