# Supplementary material for: Prostaglandin D2 receptor 2 downstream signaling and modulation of type 2 innate lymphoid cells from patients with asthma
Source: PLoS One. 2024 Jul 25;19(7):e0307750. doi: 10.1371/journal.pone.0307750 (PMC11271944; doi:10.1371/journal.pone.0307750)
Supplement: S3 Table — (XLSX) [file pone.0307750.s006.xlsx]

## Sheet: S2 Table
S3 Table. Differential gene expression analysis using DESeq2 in ILC2s incubated with fevipiprant versus ILC2s stimulated with PGD2 or PGD2 metabolites.
Metabolite	Gene_ID	Gene_Name (abbreviation)	Gene_biotype	Base mean	Log2(FC)	StdErr	Wald-Stats	P-value	adj. P-value
PGD2	ENSG00000227232	WASH7P	unprocessed_pseudogene	22.0166	0.223511	0.462738	0.483019	0.629082	NA
PGD2	ENSG00000279457	WASH9P	unprocessed_pseudogene	45.7044	0.298399	0.375517	0.794635	0.426826	NA
PGD2	ENSG00000225972	MTND1P23	unprocessed_pseudogene	8.98801	0.286502	0.746454	0.383817	0.701114	NA
PGD2	ENSG00000225630	MTND2P28	unprocessed_pseudogene	12589.4	-0.0532102	0.079663	-0.667941	0.504171	0.770864
PGD2	ENSG00000237973	MTCO1P12	unprocessed_pseudogene	2090.99	0.203875	0.137457	1.48319	0.138023	0.433858
PGD2	ENSG00000229344	MTCO2P12	unprocessed_pseudogene	46.0051	0.491395	0.369926	1.32836	0.184059	NA
PGD2	ENSG00000240409	MTATP8P1	unprocessed_pseudogene	78.7699	-0.0848797	0.249976	-0.339551	0.734195	0.897261
PGD2	ENSG00000248527	MTATP6P1	unprocessed_pseudogene	26115.5	-0.0607087	0.102122	-0.59447	0.552198	0.800827
PGD2	ENSG00000198744	MTCO3P12	unprocessed_pseudogene	53.0152	0.00791349	0.263374	0.0300466	0.97603	NA
PGD2	ENSG00000228327	AL669831.1	transcribed_unprocessed_pseudogene	34.9111	0.325046	0.438812	0.740742	0.45885	NA
PGD2	ENSG00000237491	LINC01409	lncRNA	28.7387	0.51742	0.472955	1.09401	0.273948	NA
PGD2	ENSG00000230092	AL669831.4	transcribed_unprocessed_pseudogene	15.8326	0.235	0.469101	0.500958	0.616401	NA
PGD2	ENSG00000177757	FAM87B	lncRNA	17.5488	-0.0818746	0.431972	-0.189537	0.849672	NA
PGD2	ENSG00000228794	LINC01128	lncRNA	637.362	0.0585316	0.0990877	0.590705	0.554718	0.802873
PGD2	ENSG00000225880	LINC00115	lncRNA	14.1722	0.517666	0.581503	0.890221	0.373347	NA
PGD2	ENSG00000168209	DDIT4	protein_coding	12514.8	-0.978777	0.0731768	-13.3755	8.41e-41	1.05e-36
PGD2	ENSG00000139318	DUSP6	protein_coding	19846	-1.07534	0.111077	-9.68103	3.63e-22	2.27e-18
PGD2	ENSG00000122862	SRGN	protein_coding	79497.2	-0.651698	0.0707089	-9.21663	3.07e-20	1.28e-16
PGD2	ENSG00000198369	SPRED2	protein_coding	1053	-1.191	0.13359	-8.91533	4.86e-19	1.52e-15
PGD2	ENSG00000224969	AL645608.1	lncRNA	3.43812	0.478053	1.09729	0.435666	0.663079	NA
PGD2	ENSG00000120875	DUSP4	protein_coding	18377.2	-0.914562	0.105857	-8.63959	5.64e-18	1.41e-14
PGD2	ENSG00000253276	CCDC71L	protein_coding	9149.82	-0.384238	0.0464175	-8.27786	1.25e-16	2.61e-13
PGD2	ENSG00000273443	AL645608.8	lncRNA	36.2933	-0.643666	0.359051	-1.79269	0.0730231	NA
PGD2	ENSG00000138185	ENTPD1	protein_coding	25133.3	-0.501699	0.0632352	-7.93385	2.12e-15	3.8e-12
PGD2	ENSG00000162571	TTLL10	protein_coding	18.5554	0.0747955	0.612945	0.122026	0.902878	NA
PGD2	ENSG00000168646	AXIN2	protein_coding	2244.6	0.511269	0.065611	7.79243	6.57e-15	1.03e-11
PGD2	ENSG00000136250	AOAH	protein_coding	14076.8	-0.56349	0.0743543	-7.57844	3.5e-14	4.86e-11
PGD2	ENSG00000035720	STAP1	protein_coding	1702.87	-0.885083	0.117995	-7.50103	6.33e-14	7.92e-11
PGD2	ENSG00000168918	INPP5D	protein_coding	44763.6	-0.357094	0.0485476	-7.35555	1.9e-13	2.16e-10
PGD2	ENSG00000184163	C1QTNF12	protein_coding	12.3859	0.204607	0.617846	0.331161	0.740523	NA
PGD2	ENSG00000004468	CD38	protein_coding	4776.76	-1.19751	0.164432	-7.28268	3.27e-13	3.41e-10
PGD2	ENSG00000230415	LINC01786	lncRNA	3.6938	-0.417317	1.38609	-0.301074	0.763358	NA
PGD2	ENSG00000162572	SCNN1D	protein_coding	24.8057	-0.276625	0.545952	-0.506684	0.612376	NA
PGD2	ENSG00000114423	CBLB	protein_coding	6714.84	-0.514481	0.0722552	-7.12033	1.08e-12	1.04e-09
PGD2	ENSG00000115902	SLC1A4	protein_coding	54144.2	-0.350851	0.0499239	-7.02771	2.1e-12	1.88e-09
PGD2	ENSG00000085978	ATG16L1	protein_coding	6725.4	-0.563819	0.080721	-6.98478	2.85e-12	2.38e-09
PGD2	ENSG00000240731	AL139287.1	lncRNA	30.9165	-0.0099523	0.424731	-0.023432	0.981306	NA
PGD2	ENSG00000134072	CAMK1	protein_coding	1113.56	-0.742958	0.106909	-6.94946	3.67e-12	2.87e-09
PGD2	ENSG00000169962	TAS1R3	protein_coding	39.5784	0.307778	0.387908	0.793429	0.427528	NA
PGD2	ENSG00000100628	ASB2	protein_coding	22241.5	-0.723484	0.106718	-6.77939	1.21e-11	8.88e-09
PGD2	ENSG00000139289	PHLDA1	protein_coding	26178.1	-0.569931	0.0846617	-6.73186	1.68e-11	1.16e-08
PGD2	ENSG00000077044	DGKD	protein_coding	4212.58	0.36277	0.0552039	6.57146	4.98e-11	3.09e-08
PGD2	ENSG00000160588	MPZL3	protein_coding	8327.35	-0.402793	0.0613505	-6.56544	5.19e-11	3.09e-08
PGD2	ENSG00000224870	MRPL20-AS1	lncRNA	2328.83	-0.11985	0.059654	-2.00909	0.0445277	0.244902
PGD2	ENSG00000185989	RASA3	protein_coding	12891.9	0.367078	0.0558843	6.56854	5.08e-11	3.09e-08
PGD2	ENSG00000272455	MRPL20-DT	lncRNA	50.1153	0.540745	0.302779	1.78594	0.0741093	NA
PGD2	ENSG00000179403	VWA1	protein_coding	55.6925	0.406951	0.313603	1.29766	0.194404	NA
PGD2	ENSG00000162511	LAPTM5	protein_coding	82800.5	-0.399791	0.0615643	-6.49388	8.37e-11	4.76e-08
PGD2	ENSG00000101224	CDC25B	protein_coding	41795.8	0.29431	0.0457552	6.43227	1.26e-10	6.84e-08
PGD2	ENSG00000284740	AL645728.2	transcribed_unprocessed_pseudogene	33.1842	0.305279	0.356113	0.857251	0.391306	NA
PGD2	ENSG00000006327	TNFRSF12A	protein_coding	357.375	-1.06211	0.167935	-6.32454	2.54e-10	1.32e-07
PGD2	ENSG00000205090	TMEM240	protein_coding	41.9859	-0.519979	0.413571	-1.25729	0.208647	NA
PGD2	ENSG00000109787	KLF3	protein_coding	1800.73	0.683978	0.109734	6.23303	4.57e-10	2.29e-07
PGD2	ENSG00000215014	AL645728.1	lncRNA	17.2534	-1.81747	0.542968	-3.3473	0.000816042	NA
PGD2	ENSG00000181804	SLC9A9	protein_coding	4593.98	-0.477391	0.0766897	-6.22497	4.82e-10	2.32e-07
PGD2	ENSG00000286989	AL691432.4	lncRNA	105.426	-0.42828	0.249986	-1.71322	0.086673	0.346706
PGD2	ENSG00000272106	AL691432.2	lncRNA	292.784	0.0947621	0.119002	0.796305	0.425855	0.716746
PGD2	ENSG00000169410	PTPN9	protein_coding	10485.2	-0.231319	0.0373182	-6.19854	5.7e-10	2.64e-07
PGD2	ENSG00000120915	EPHX2	protein_coding	396.48	-0.993387	0.161588	-6.14765	7.86e-10	3.51e-07
PGD2	ENSG00000164088	PPM1M	protein_coding	7269.82	-0.337733	0.0553956	-6.09675	1.08e-09	4.67e-07
PGD2	ENSG00000269737	AL691432.1	transcribed_processed_pseudogene	48.7172	0.766031	0.359972	2.12803	0.0333348	NA
PGD2	ENSG00000215914	MMP23A	unprocessed_pseudogene	5.23281	0.714001	0.877351	0.813815	0.415751	NA
PGD2	ENSG00000023330	ALAS1	protein_coding	27328.3	-0.533957	0.0887517	-6.0163	1.78e-09	7.44e-07
PGD2	ENSG00000268575	AL031282.2	lncRNA	96.421	0.152569	0.301982	0.505226	0.6134	0.838251
PGD2	ENSG00000227775	AL031282.1	transcribed_processed_pseudogene	546.864	0.264784	0.10686	2.47787	0.0132169	0.124231
PGD2	ENSG00000215790	SLC35E2A	transcribed_unprocessed_pseudogene	255.988	-0.0407648	0.188981	-0.215708	0.829215	0.937064
PGD2	ENSG00000160593	JAML	protein_coding	42442.4	-0.391819	0.0652952	-6.00073	1.96e-09	7.93e-07
PGD2	ENSG00000204475	NCR3	protein_coding	16323.6	-0.582535	0.097418	-5.97975	2.23e-09	8.47e-07
PGD2	ENSG00000231050	AL109917.1	lncRNA	17.797	-0.439822	0.482528	-0.911496	0.362034	NA
PGD2	ENSG00000178821	TMEM52	protein_coding	7.68216	-0.808271	0.929037	-0.870009	0.384296	NA
PGD2	ENSG00000142609	CFAP74	protein_coding	6.49694	1.59642	1.83668	0.86919	0.384743	NA
PGD2	ENSG00000123329	ARHGAP9	protein_coding	14220.8	-0.344171	0.057557	-5.97967	2.24e-09	8.47e-07
PGD2	ENSG00000271806	AL590822.2	lncRNA	4.29829	0.0903989	1.07512	0.0840826	0.932991	NA
PGD2	ENSG00000182873	PRKCZ-AS1	lncRNA	48.9169	-0.371787	0.321113	-1.15781	0.246943	NA
PGD2	ENSG00000151079	KCNA6	protein_coding	3046.56	-0.432297	0.0729512	-5.92583	3.11e-09	1.14e-06
PGD2	ENSG00000110848	CD69	protein_coding	4267.7	-0.992609	0.168491	-5.89115	3.84e-09	1.37e-06
PGD2	ENSG00000287356	AL590822.3	lncRNA	11.9716	-0.647928	0.712814	-0.908973	0.363365	NA
PGD2	ENSG00000109756	RAPGEF2	protein_coding	6734.95	0.405	0.0693133	5.84303	5.13e-09	1.78e-06
PGD2	ENSG00000269896	AL513477.1	transcribed_processed_pseudogene	26.5982	0.48355	0.410497	1.17796	0.238811	NA
PGD2	ENSG00000177613	CSTF2T	protein_coding	12985.8	-0.262149	0.0450135	-5.82378	5.75e-09	1.89e-06
PGD2	ENSG00000179918	SEPHS2	protein_coding	16544.2	-0.285302	0.04896	-5.82724	5.64e-09	1.89e-06
PGD2	ENSG00000166963	MAP1A	protein_coding	1412.87	0.885491	0.154578	5.72845	1.01e-08	3.25e-06
PGD2	ENSG00000105122	RASAL3	protein_coding	27290.6	-0.274003	0.0480332	-5.70445	1.17e-08	3.65e-06
PGD2	ENSG00000272449	AL139246.5	lncRNA	441.989	-0.0966384	0.128389	-0.752701	0.45163	0.733559
PGD2	ENSG00000238164	TNFRSF14-AS1	lncRNA	1815.14	-0.0779323	0.116386	-0.669603	0.503111	0.770242
PGD2	ENSG00000196352	CD55	protein_coding	3889.96	0.424221	0.0745151	5.69309	1.25e-08	3.81e-06
PGD2	ENSG00000225931	AL139246.2	TEC	9.81805	-0.438953	0.651112	-0.674158	0.500211	NA
PGD2	ENSG00000228037	AL139246.3	lncRNA	79.7652	-0.306763	0.256555	-1.1957	0.231814	0.551512
PGD2	ENSG00000109189	USP46	protein_coding	1864.37	0.400752	0.0707537	5.66403	1.48e-08	4.4e-06
PGD2	ENSG00000142606	MMEL1	protein_coding	10.0953	-0.328886	0.919062	-0.35785	0.720456	NA
PGD2	ENSG00000215912	TTC34	protein_coding	25.6342	0.331286	0.556906	0.594868	0.551932	NA
PGD2	ENSG00000142611	PRDM16	protein_coding	5.69675	3.0446	2.10382	1.44718	0.147848	NA
PGD2	ENSG00000130762	ARHGEF16	protein_coding	4.10199	2.03065	2.36068	0.8602	0.389679	NA
PGD2	ENSG00000183828	NUDT14	protein_coding	839.039	-0.627011	0.1116	-5.61836	1.93e-08	5.61e-06
PGD2	ENSG00000238260	AL513320.1	lncRNA	9.61828	0.00105389	0.802913	0.00131258	0.998953	NA
PGD2	ENSG00000081320	STK17B	protein_coding	46747.5	-0.282386	0.0505179	-5.58982	2.27e-08	6.46e-06
PGD2	ENSG00000089723	OTUB2	protein_coding	479.394	-0.848161	0.1546	-5.48617	4.11e-08	1.14e-05
PGD2	ENSG00000026508	CD44	protein_coding	56308.3	-0.431592	0.0788924	-5.47064	4.48e-08	1.22e-05
PGD2	ENSG00000227372	TP73-AS1	transcribed_unitary_pseudogene	966.778	-0.152749	0.0908292	-1.68171	0.0926249	0.358545
PGD2	ENSG00000235169	SMIM1	protein_coding	28.4808	0.367189	0.504461	0.727884	0.466685	NA
PGD2	ENSG00000160179	ABCG1	protein_coding	2992.62	-0.584011	0.10685	-5.4657	4.61e-08	1.23e-05
PGD2	ENSG00000272153	AL365330.1	lncRNA	15.6951	0.36492	0.515538	0.707843	0.479043	NA
PGD2	ENSG00000148908	RGS10	protein_coding	2897.03	-0.502481	0.0922187	-5.4488	5.07e-08	1.32e-05
PGD2	ENSG00000163106	HPGDS	protein_coding	17703.7	-0.477233	0.0879551	-5.42587	5.77e-08	1.47e-05
PGD2	ENSG00000110031	LPXN	protein_coding	29527.7	-0.256103	0.0472559	-5.41949	5.98e-08	1.5e-05
PGD2	ENSG00000236423	LINC01134	lncRNA	36.9761	-0.820266	0.443154	-1.85097	0.0641734	NA
PGD2	ENSG00000196581	AJAP1	protein_coding	9.49427	3.83304	2.50843	1.52807	0.126496	NA
PGD2	ENSG00000236948	AL365255.1	lncRNA	3.94794	0.592469	1.39937	0.423382	0.672017	NA
PGD2	ENSG00000171408	PDE7B	protein_coding	8651.18	-0.363131	0.0671095	-5.41102	6.27e-08	1.54e-05
PGD2	ENSG00000183624	HMCES	protein_coding	9814.11	-0.320535	0.059432	-5.39331	6.92e-08	1.66e-05
PGD2	ENSG00000116254	CHD5	protein_coding	12.8011	0.950408	1.18263	0.803641	0.421604	NA
PGD2	ENSG00000065485	PDIA5	protein_coding	1372.94	0.346347	0.0643559	5.38175	7.38e-08	1.74e-05
PGD2	ENSG00000226944	RNF207-AS1	lncRNA	20.7311	-0.272999	0.459501	-0.594121	0.552431	NA
PGD2	ENSG00000172543	CTSW	protein_coding	42746.8	-0.383907	0.0716916	-5.35497	8.56e-08	1.96e-05
PGD2	ENSG00000178773	CPNE7	protein_coding	314.681	-0.768958	0.143638	-5.35346	8.63e-08	1.96e-05
PGD2	ENSG00000225077	LINC00337	lncRNA	63.0825	-0.165837	0.268476	-0.617697	0.536775	NA
PGD2	ENSG00000106537	TSPAN13	protein_coding	1840.24	-0.711047	0.133601	-5.32218	1.03e-07	2.29e-05
PGD2	ENSG00000115738	ID2	protein_coding	20963.1	-0.284088	0.0535236	-5.30771	1.11e-07	2.39e-05
PGD2	ENSG00000271746	AL031848.2	lncRNA	13.4416	0.582605	0.798977	0.729189	0.465886	NA
PGD2	ENSG00000069812	HES2	protein_coding	8.81345	-7.25e-05	0.935915	-7.75e-05	0.999938	NA
PGD2	ENSG00000111796	KLRB1	protein_coding	40760.2	-0.574547	0.108213	-5.30943	1.1e-07	2.39e-05
PGD2	ENSG00000072042	RDH11	protein_coding	6464.09	-0.242543	0.0458728	-5.28729	1.24e-07	2.63e-05
PGD2	ENSG00000081181	ARG2	protein_coding	3779.72	-1.02897	0.195729	-5.25709	1.46e-07	2.98e-05
PGD2	ENSG00000160255	ITGB2	protein_coding	52629.1	-0.281091	0.053485	-5.25551	1.48e-07	2.98e-05
PGD2	ENSG00000229519	AL591866.1	processed_pseudogene	3.64125	-0.835593	1.07257	-0.779055	0.435947	NA
PGD2	ENSG00000173662	TAS1R1	protein_coding	6.55727	0.667384	1.10851	0.602053	0.547139	NA
PGD2	ENSG00000062524	LTK	protein_coding	1870.53	0.657019	0.126004	5.21427	1.85e-07	3.57e-05
PGD2	ENSG00000042493	CAPG	protein_coding	38462.2	-0.366618	0.0703091	-5.21438	1.84e-07	3.57e-05
PGD2	ENSG00000148700	ADD3	protein_coding	12935	0.297263	0.0570212	5.2132	1.86e-07	3.57e-05
PGD2	ENSG00000132359	RAP1GAP2	protein_coding	2086.37	0.555259	0.106905	5.19396	2.06e-07	3.9e-05
PGD2	ENSG00000151692	RNF144A	protein_coding	6376.27	0.28645	0.055214	5.188	2.13e-07	3.97e-05
PGD2	ENSG00000237436	CAMTA1-DT	lncRNA	10.0315	0.197409	0.585596	0.337108	0.736036	NA
PGD2	ENSG00000107742	SPOCK2	protein_coding	125430	-0.278735	0.0538568	-5.17548	2.27e-07	4.18e-05
PGD2	ENSG00000214063	TSPAN4	protein_coding	537.223	-0.652628	0.126218	-5.17063	2.33e-07	4.23e-05
PGD2	ENSG00000269925	Z98884.2	lncRNA	6.18996	-0.687262	0.766824	-0.896244	0.370122	NA
PGD2	ENSG00000120899	PTK2B	protein_coding	15041.1	-0.221589	0.0429532	-5.15883	2.48e-07	4.44e-05
PGD2	ENSG00000236266	Z98884.1	lncRNA	11.8858	-0.655842	0.515193	-1.273	0.203017	NA
PGD2	ENSG00000079335	CDC14A	protein_coding	4289.06	0.328904	0.0639053	5.14673	2.65e-07	4.65e-05
PGD2	ENSG00000104341	LAPTM4B	protein_coding	2222.25	-0.422512	0.082125	-5.14475	2.68e-07	4.65e-05
PGD2	ENSG00000130035	GALNT8	protein_coding	741.784	-0.593317	0.11568	-5.12893	2.91e-07	4.99e-05
PGD2	ENSG00000284747	AL034417.4	lncRNA	9.01167	-0.246478	0.850508	-0.289801	0.771968	NA
PGD2	ENSG00000169896	ITGAM	protein_coding	3706.41	0.338098	0.0660894	5.11577	3.12e-07	5.28e-05
PGD2	ENSG00000090382	LYZ	protein_coding	1050.77	0.925401	0.181288	5.10458	3.32e-07	5.53e-05
PGD2	ENSG00000176463	SLCO3A1	protein_coding	6923.49	0.196699	0.0385689	5.09995	3.4e-07	5.59e-05
PGD2	ENSG00000232912	RERE-AS1	lncRNA	4.04477	0.683427	1.36771	0.499686	0.617296	NA
PGD2	ENSG00000112079	STK38	protein_coding	18846.3	0.282941	0.055515	5.09665	3.46e-07	5.62e-05
PGD2	ENSG00000230679	ENO1-AS1	lncRNA	7.05029	0.317625	0.780003	0.40721	0.683854	NA
PGD2	ENSG00000238249	HMGN2P17	processed_pseudogene	46.4288	-0.160564	0.326635	-0.49157	0.623024	NA
PGD2	ENSG00000232208	AL139415.1	processed_pseudogene	6.46842	-0.786625	1.49764	-0.525244	0.599414	NA
PGD2	ENSG00000131686	CA6	protein_coding	9.06955	2.1175	0.983538	2.15294	0.0313235	NA
PGD2	ENSG00000142583	SLC2A5	protein_coding	5.4188	-0.109828	1.79269	-0.0612646	0.951148	NA
PGD2	ENSG00000107738	VSIR	protein_coding	2403.24	0.457195	0.0899914	5.08043	3.77e-07	5.96e-05
PGD2	ENSG00000228526	MIR34AHG	lncRNA	163.889	0.324332	0.487869	0.664794	0.506182	0.772556
PGD2	ENSG00000234546	LNCTAM34A	lncRNA	99.6641	0.322837	0.217921	1.48144	0.138489	0.434196
PGD2	ENSG00000119977	TCTN3	protein_coding	14736.6	-0.505257	0.099654	-5.07012	3.98e-07	6.22e-05
PGD2	ENSG00000075234	TTC38	protein_coding	2481	-0.335761	0.0664019	-5.0565	4.27e-07	6.59e-05
PGD2	ENSG00000023892	DEF6	protein_coding	15854.7	-0.198399	0.0393435	-5.04274	4.59e-07	7e-05
PGD2	ENSG00000231181	AL954705.1	processed_pseudogene	6.71821	0.639608	0.844735	0.75717	0.448948	NA
PGD2	ENSG00000177272	KCNA3	protein_coding	4000.3	0.359317	0.0716012	5.01832	5.21e-07	7.85e-05
PGD2	ENSG00000197077	KIAA1671	protein_coding	2697.36	0.61694	0.123545	4.99364	5.93e-07	8.82e-05
PGD2	ENSG00000179840	PIK3CD-AS1	lncRNA	19.8708	-0.308974	0.497504	-0.621048	0.534568	NA
PGD2	ENSG00000231789	PIK3CD-AS2	lncRNA	36.2237	-0.96165	0.405459	-2.37175	0.0177039	NA
PGD2	ENSG00000121940	CLCC1	protein_coding	1640.41	0.301728	0.0604604	4.99051	6.02e-07	8.86e-05
PGD2	ENSG00000135452	TSPAN31	protein_coding	2707.91	-0.28015	0.0562974	-4.97626	6.48e-07	9.43e-05
PGD2	ENSG00000069702	TGFBR3	protein_coding	33121.3	-0.352439	0.0709869	-4.96485	6.88e-07	9.77e-05
PGD2	ENSG00000228150	AL357140.2	lncRNA	14.7806	0.0396052	0.434359	0.0911807	0.927349	NA
PGD2	ENSG00000141576	RNF157	protein_coding	4262.55	0.262024	0.052756	4.96671	6.81e-07	9.77e-05
PGD2	ENSG00000202415	RN7SKP269	misc_RNA	4.24844	1.26465	0.96169	1.31503	0.188501	NA
PGD2	ENSG00000126822	PLEKHG3	protein_coding	6214.66	0.37254	0.0753115	4.94665	7.55e-07	0.000106041
PGD2	ENSG00000126246	IGFLR1	protein_coding	897.626	-0.816322	0.165094	-4.94458	7.63e-07	0.000106041
PGD2	ENSG00000284735	AL139424.3	lncRNA	5.83664	0.261982	0.858127	0.305295	0.760141	NA
PGD2	ENSG00000284642	AL139424.2	lncRNA	3.50318	-0.181914	1.12777	-0.161304	0.871854	NA
PGD2	ENSG00000160219	GAB3	protein_coding	3512.38	0.33541	0.0679631	4.93517	8.01e-07	0.000110062
PGD2	ENSG00000113369	ARRDC3	protein_coding	5521.21	0.533302	0.108392	4.92014	8.65e-07	0.000117571
PGD2	ENSG00000241563	CORT	protein_coding	5.47555	1.78636	0.89814	1.98895	0.0467066	NA
PGD2	ENSG00000121858	TNFSF10	protein_coding	33452.8	-0.263569	0.0540799	-4.87369	1.1e-06	0.000144201
PGD2	ENSG00000134852	CLOCK	protein_coding	2003.51	0.441262	0.0904843	4.87667	1.08e-06	0.000144201
PGD2	ENSG00000287727	AL139423.2	lncRNA	8.50968	-0.657197	0.94871	-0.692726	0.488481	NA
PGD2	ENSG00000035403	VCL	protein_coding	7510.46	0.285814	0.0586228	4.87547	1.09e-06	0.000144201
PGD2	ENSG00000272078	AL139423.1	lncRNA	39.6777	0.281972	0.299488	0.941513	0.346442	NA
PGD2	ENSG00000175262	C1orf127	protein_coding	4.53048	0.602287	2.24966	0.267724	0.788912	NA
PGD2	ENSG00000136997	MYC	protein_coding	2141.72	0.578843	0.118976	4.86519	1.14e-06	0.000147434
PGD2	ENSG00000009724	MASP2	protein_coding	37.4203	0.540189	0.50788	1.06361	0.287503	NA
PGD2	ENSG00000083799	CYLD	protein_coding	36967	0.256161	0.0527919	4.85227	1.22e-06	0.000155769
PGD2	ENSG00000100852	ARHGAP5	protein_coding	1957.81	0.449938	0.0929162	4.8424	1.28e-06	0.000162057
PGD2	ENSG00000230337	EXOSC10-AS1	lncRNA	14.1096	0.299748	0.520857	0.575489	0.56496	NA
PGD2	ENSG00000130766	SESN2	protein_coding	3426.85	-0.301066	0.062245	-4.83679	1.32e-06	0.000165037
PGD2	ENSG00000128928	IVD	protein_coding	6211.14	-0.183009	0.0378569	-4.83422	1.34e-06	0.000165521
PGD2	ENSG00000204624	DISP3	protein_coding	8.08888	-0.314208	1.27542	-0.246356	0.805406	NA
PGD2	ENSG00000116741	RGS2	protein_coding	2621.16	-0.493542	0.102156	-4.83125	1.36e-06	0.000166367
PGD2	ENSG00000146376	ARHGAP18	protein_coding	2805.12	-0.282873	0.0585882	-4.82816	1.38e-06	0.000167327
PGD2	ENSG00000132965	ALOX5AP	protein_coding	56483.9	-0.276937	0.0574034	-4.82441	1.4e-06	0.000168871
PGD2	ENSG00000139626	ITGB7	protein_coding	39325	-0.27221	0.0565058	-4.81738	1.45e-06	0.00017326
PGD2	ENSG00000128342	LIF	protein_coding	14769.8	-0.678315	0.141027	-4.80981	1.51e-06	0.000178252
PGD2	ENSG00000121989	ACVR2A	protein_coding	2278.13	-0.411443	0.0856067	-4.8062	1.54e-06	0.000179804
PGD2	ENSG00000170989	S1PR1	protein_coding	13201.7	0.436433	0.0908955	4.80148	1.57e-06	0.000180715
PGD2	ENSG00000197122	SRC	protein_coding	1195.11	-0.313985	0.0653899	-4.80173	1.57e-06	0.000180715
PGD2	ENSG00000285646	AL021155.4	lncRNA	82.4399	0.0502696	0.273156	0.184032	0.853988	0.946232
PGD2	ENSG00000171729	TMEM51	protein_coding	1027.45	0.433833	0.0904406	4.79688	1.61e-06	0.000183234
PGD2	ENSG00000205336	ADGRG1	protein_coding	8687.07	-0.987745	0.20603	-4.79418	1.63e-06	0.000184046
PGD2	ENSG00000164691	TAGAP	protein_coding	9752.34	0.350358	0.0731713	4.7882	1.68e-06	0.000186143
PGD2	ENSG00000006576	PHTF2	protein_coding	23223.4	-0.299525	0.0625505	-4.78853	1.68e-06	0.000186143
PGD2	ENSG00000202461	Y_RNA	misc_RNA	4.67324	0.663789	0.916522	0.724248	0.468914	NA
PGD2	ENSG00000180096	SEPTIN1	protein_coding	20103.6	-0.298553	0.0623733	-4.78656	1.7e-06	0.000186143
PGD2	ENSG00000285604	AL357835.1	lncRNA	4.88856	-0.303752	0.86965	-0.349281	0.726878	NA
PGD2	ENSG00000163513	TGFBR2	protein_coding	9658.38	-0.318254	0.0667634	-4.76689	1.87e-06	0.000201723
PGD2	ENSG00000104419	NDRG1	protein_coding	10976.2	0.269413	0.0565154	4.76706	1.87e-06	0.000201723
PGD2	ENSG00000239149	SNORA59A	snoRNA	4.65023	0.48743	0.848174	0.574681	0.565507	NA
PGD2	ENSG00000106683	LIMK1	protein_coding	7966.15	-0.228769	0.048089	-4.75719	1.96e-06	0.000209847
PGD2	ENSG00000272482	AC254633.1	lncRNA	11.797	-1.55247	0.673001	-2.30678	0.0210669	NA
PGD2	ENSG00000149257	SERPINH1	protein_coding	1397.79	-0.350273	0.0739531	-4.73643	2.18e-06	0.000230551
PGD2	ENSG00000189337	KAZN	protein_coding	10.0236	-1.85256	1.04911	-1.76584	0.0774229	NA
PGD2	ENSG00000175147	TMEM51-AS1	lncRNA	36.7398	0.699616	0.523994	1.33516	0.181823	NA
PGD2	ENSG00000164466	SFXN1	protein_coding	18896	-0.427479	0.090464	-4.72541	2.3e-06	0.000241363
PGD2	ENSG00000160224	AIRE	protein_coding	477.508	0.786709	0.166878	4.71429	2.43e-06	0.000252805
PGD2	ENSG00000228140	AL031283.1	lncRNA	17.9408	-1.43029	0.531951	-2.68876	0.00717186	NA
PGD2	ENSG00000080819	CPOX	protein_coding	15758.3	-0.268417	0.0569616	-4.71225	2.45e-06	0.000253243
PGD2	ENSG00000162438	CTRC	protein_coding	6.80366	-0.724765	1.24623	-0.581568	0.560858	NA
PGD2	ENSG00000215704	CELA2B	protein_coding	4.89553	0.0901731	1.04124	0.0866019	0.930988	NA
PGD2	ENSG00000022277	RTF2	protein_coding	16535	-0.314339	0.0667804	-4.70706	2.51e-06	0.000257639
PGD2	ENSG00000171954	CYP4F22	protein_coding	4898.23	-0.708366	0.151131	-4.6871	2.77e-06	0.000279491
PGD2	ENSG00000102265	TIMP1	protein_coding	13010.6	-0.437514	0.0933422	-4.6872	2.77e-06	0.000279491
PGD2	ENSG00000235084	CHCHD2P6	processed_pseudogene	30.16	-0.139376	0.352308	-0.395608	0.692394	NA
PGD2	ENSG00000113525	IL5	protein_coding	6436.43	-0.788523	0.168845	-4.6701	3.01e-06	0.000301225
PGD2	ENSG00000105963	ADAP1	protein_coding	1467.07	-0.549387	0.117694	-4.66794	3.04e-06	0.000301994
PGD2	ENSG00000237938	AL450998.2	lncRNA	12.1598	-0.693663	0.690945	-1.00393	0.315411	NA
PGD2	ENSG00000162461	SLC25A34	protein_coding	10.7977	0.772577	0.86184	0.896428	0.370024	NA
PGD2	ENSG00000167394	ZNF668	protein_coding	1069.88	-0.36107	0.0774322	-4.66305	3.12e-06	0.000306829
PGD2	ENSG00000178715	AL450998.1	processed_pseudogene	146.349	0.202391	0.255126	0.793297	0.427605	0.717932
PGD2	ENSG00000179743	FLJ37453	lncRNA	354.311	-0.0635492	0.1291	-0.492246	0.622545	0.84193
PGD2	ENSG00000135404	CD63	protein_coding	48015.8	-0.32447	0.0700422	-4.6325	3.61e-06	0.000347577
PGD2	ENSG00000185950	IRS2	protein_coding	4480.19	0.408296	0.0881674	4.63091	3.64e-06	0.000347577
PGD2	ENSG00000232456	AL355994.2	unprocessed_pseudogene	6.38839	0.802245	1.23172	0.651324	0.514838	NA
PGD2	ENSG00000155307	SAMSN1	protein_coding	12762.3	-0.207411	0.0448097	-4.62871	3.68e-06	0.000348626
PGD2	ENSG00000156127	BATF	protein_coding	14082.2	-0.287058	0.0620885	-4.62337	3.78e-06	0.000355039
PGD2	ENSG00000237276	ANO7L1	transcribed_unprocessed_pseudogene	91.5541	0.0882064	0.240862	0.366211	0.714207	0.88743
PGD2	ENSG00000288398	AL109627.1	lncRNA	579.707	0.0925541	0.121955	0.758922	0.447899	0.731172
PGD2	ENSG00000106351	AGFG2	protein_coding	4615.22	-0.275154	0.0595441	-4.62102	3.82e-06	0.000356412
PGD2	ENSG00000198113	TOR4A	protein_coding	4576.53	-0.356511	0.0772057	-4.61768	3.88e-06	0.000359517
PGD2	ENSG00000124164	VAPB	protein_coding	4535.76	0.155963	0.033795	4.61498	3.93e-06	0.000361534
PGD2	ENSG00000226457	RPL22P3	processed_pseudogene	4.2356	0.78719	1.04359	0.75431	0.450663	NA
PGD2	ENSG00000187144	SPATA21	protein_coding	3.97434	-2.5625	1.89608	-1.35147	0.176544	NA
PGD2	ENSG00000146535	GNA12	protein_coding	5640.2	-0.261986	0.0569015	-4.60419	4.14e-06	0.000377036
PGD2	ENSG00000226029	LINC01772	lncRNA	70.4602	-0.0744298	0.256268	-0.290437	0.771482	0.91265
PGD2	ENSG00000080947	CROCCP3	transcribed_unprocessed_pseudogene	73.8811	0.37008	0.375689	0.98507	0.32459	0.637505
PGD2	ENSG00000136169	SETDB2	protein_coding	1362.11	0.400179	0.0871968	4.58938	4.45e-06	0.000400019
PGD2	ENSG00000215908	CROCCP2	transcribed_unprocessed_pseudogene	591.488	-0.108755	0.190211	-0.57176	0.567484	0.810136
PGD2	ENSG00000186301	MST1P2	unprocessed_pseudogene	4.89494	-0.686038	1.29852	-0.528325	0.597274	NA
PGD2	ENSG00000236698	EIF1AXP1	processed_pseudogene	54.3236	-0.21186	0.375377	-0.564392	0.572488	NA
PGD2	ENSG00000269713	NBPF9	protein_coding	360.962	-0.788128	0.172048	-4.58085	4.63e-06	0.000410764
PGD2	ENSG00000228549	BX284668.2	lncRNA	3.85601	-0.718705	2.09602	-0.34289	0.731681	NA
PGD2	ENSG00000238142	BX284668.4	lncRNA	3.70975	-0.0964377	1.18089	-0.0816652	0.934913	NA
PGD2	ENSG00000117122	MFAP2	protein_coding	3.75441	0.726848	1.36114	0.533999	0.593342	NA
PGD2	ENSG00000103942	HOMER2	protein_coding	11419.8	-0.395132	0.0862449	-4.58152	4.62e-06	0.000410764
PGD2	ENSG00000143643	TTC13	protein_coding	1971.9	-0.332181	0.0725737	-4.57715	4.71e-06	0.00041516
PGD2	ENSG00000117115	PADI2	protein_coding	18.6913	-0.277231	0.784307	-0.353473	0.723734	NA
PGD2	ENSG00000276747	PADI6	protein_coding	5.9156	-1.50226	1.64604	-0.912653	0.361425	NA
PGD2	ENSG00000198794	SCAMP5	protein_coding	738.574	0.518931	0.113464	4.57353	4.8e-06	0.00041945
PGD2	ENSG00000074964	ARHGEF10L	protein_coding	5.85183	2.83281	2.10333	1.34682	0.178037	NA
PGD2	ENSG00000280222	AL365209.1	TEC	4.16353	1.58532	3.99701	0.396627	0.691643	NA
PGD2	ENSG00000179023	KLHDC7A	protein_coding	4.88546	1.41323	2.95583	0.478116	0.632568	NA
PGD2	ENSG00000111725	PRKAB1	protein_coding	2702.01	-0.260626	0.0571997	-4.55642	5.2e-06	0.000451921
PGD2	ENSG00000183044	ABAT	protein_coding	1919.36	-0.452987	0.09949	-4.55309	5.29e-06	0.000455975
PGD2	ENSG00000272084	AL137127.1	lncRNA	18.8218	0.93635	0.630713	1.48459	0.137652	NA
PGD2	ENSG00000162836	ACP6	protein_coding	2336.03	-0.32793	0.0721957	-4.54224	5.57e-06	0.000476807
PGD2	ENSG00000230424	EMC1-AS1	lncRNA	18.9137	-0.146861	0.417423	-0.351828	0.724967	NA
PGD2	ENSG00000118263	KLF7	protein_coding	2380.77	0.305131	0.0672764	4.53548	5.75e-06	0.000484841
PGD2	ENSG00000142733	MAP3K6	protein_coding	372.018	-0.639535	0.14104	-4.53442	5.78e-06	0.000484841
PGD2	ENSG00000286064	AL035413.2	unprocessed_pseudogene	7.21021	0.0512667	0.611072	0.0838964	0.933139	NA
PGD2	ENSG00000270728	AL035413.1	processed_pseudogene	14.4744	0.904324	0.580717	1.55726	0.11941	NA
PGD2	ENSG00000096996	IL12RB1	protein_coding	9291.7	-0.294874	0.064992	-4.53708	5.7e-06	0.000484841
PGD2	ENSG00000132563	REEP2	protein_coding	289.44	-0.558846	0.123286	-4.53293	5.82e-06	0.000485037
PGD2	ENSG00000070081	NUCB2	protein_coding	7280.6	0.265049	0.0586073	4.52245	6.11e-06	0.000506304
PGD2	ENSG00000117461	PIK3R3	protein_coding	2287.05	-0.301019	0.0667197	-4.5117	6.43e-06	0.000522293
PGD2	ENSG00000139323	POC1B	protein_coding	6105.9	-0.256531	0.0568462	-4.51273	6.4e-06	0.000522293
PGD2	ENSG00000113916	BCL6	protein_coding	2187.96	-0.686399	0.152258	-4.50815	6.54e-06	0.000527684
PGD2	ENSG00000158748	HTR6	protein_coding	6.09853	0.68778	1.08356	0.63474	0.525598	NA
PGD2	ENSG00000135049	AGTPBP1	protein_coding	3798.22	0.29305	0.065109	4.50091	6.77e-06	0.000542476
PGD2	ENSG00000116852	KIF21B	protein_coding	12440.7	0.309909	0.0689659	4.49365	7e-06	0.000557738
PGD2	ENSG00000187980	PLA2G2C	protein_coding	22.1464	-1.20013	0.71553	-1.67726	0.0934909	NA
PGD2	ENSG00000142185	TRPM2	protein_coding	245.016	-1.10483	0.245974	-4.49166	7.07e-06	0.000559412
PGD2	ENSG00000158816	VWA5B1	protein_coding	4.71036	1.37424	1.79624	0.765062	0.444235	NA
PGD2	ENSG00000171552	BCL2L1	protein_coding	9156.62	-0.317554	0.0707212	-4.49023	7.11e-06	0.000559647
PGD2	ENSG00000175352	NRIP3	protein_coding	6926.01	0.577975	0.128962	4.48175	7.4e-06	0.000578701
PGD2	ENSG00000065717	TLE2	protein_coding	206.661	-0.796968	0.178055	-4.47597	7.61e-06	0.000590902
PGD2	ENSG00000117242	PINK1-AS	lncRNA	373.157	0.268489	0.145704	1.84271	0.0653715	0.29894
PGD2	ENSG00000186854	TRABD2A	protein_coding	667.724	0.491749	0.109912	4.47403	7.68e-06	0.000592614
PGD2	ENSG00000067113	PLPP1	protein_coding	10067.8	-0.297556	0.0666621	-4.46364	8.06e-06	0.00061827
PGD2	ENSG00000006468	ETV1	protein_coding	419.641	-0.805166	0.180555	-4.4594	8.22e-06	0.000626793
PGD2	ENSG00000178104	PDE4DIP	protein_coding	4371.05	-0.372234	0.0835082	-4.45746	8.29e-06	0.000628664
PGD2	ENSG00000231105	ECE1-AS1	lncRNA	86.5251	0.298031	0.26422	1.12796	0.259335	0.57765
PGD2	ENSG00000227001	NBPF2P	unprocessed_pseudogene	26.9636	0.0526745	0.61594	0.0855188	0.931849	NA
PGD2	ENSG00000187952	HS6ST1P1	processed_pseudogene	89.5249	-0.0236668	0.252012	-0.0939116	0.925179	0.975497
PGD2	ENSG00000131370	SH3BP5	protein_coding	2401.11	0.273542	0.0614774	4.44947	8.61e-06	0.000644677
PGD2	ENSG00000162551	ALPL	protein_coding	3.87427	3.36431	2.16651	1.55287	0.120454	NA
PGD2	ENSG00000076864	RAP1GAP	protein_coding	9.26616	-0.724832	0.981353	-0.738605	0.460147	NA
PGD2	ENSG00000136295	TTYH3	protein_coding	8788.25	-0.289668	0.0650979	-4.44973	8.6e-06	0.000644677
PGD2	ENSG00000184730	APOBR	protein_coding	11336.6	-0.274715	0.0617685	-4.4475	8.69e-06	0.000646759
PGD2	ENSG00000228397	LINC01635	lncRNA	9.53103	-0.0156902	0.886428	-0.0177005	0.985878	NA
PGD2	ENSG00000218510	LINC00339	lncRNA	42.6021	0.0726081	0.436106	0.166492	0.86777	NA
PGD2	ENSG00000007312	CD79B	protein_coding	989.456	-0.398669	0.0903589	-4.41206	1.02e-05	0.000757762
PGD2	ENSG00000285752	CDC42-AS1	lncRNA	16.3237	0.660708	0.477158	1.38467	0.166152	NA
PGD2	ENSG00000162552	WNT4	protein_coding	4.62996	-0.357641	1.57728	-0.226745	0.820622	NA
PGD2	ENSG00000102100	SLC35A2	protein_coding	2512.19	-0.227155	0.0515001	-4.41077	1.03e-05	0.000757792
PGD2	ENSG00000070886	EPHA8	protein_coding	4.85233	-1.39231	2.48024	-0.561361	0.574552	NA
PGD2	ENSG00000133216	EPHB2	protein_coding	12.6316	1.3002	1.28363	1.01291	0.311104	NA
PGD2	ENSG00000153094	BCL2L11	protein_coding	14417.7	-0.370379	0.0841442	-4.40172	1.07e-05	0.000785499
PGD2	ENSG00000068097	HEATR6	protein_coding	2156.76	0.246586	0.056142	4.39218	1.12e-05	0.000816013
PGD2	ENSG00000261326	LINC01355	lncRNA	28.6237	0.470042	0.566725	0.8294	0.406878	NA
PGD2	ENSG00000284726	AL109936.6	lncRNA	7.44573	0.273244	0.682417	0.400406	0.688858	NA
PGD2	ENSG00000137507	LRRC32	protein_coding	3253.63	0.479847	0.109459	4.3838	1.17e-05	0.000838318
PGD2	ENSG00000066735	KIF26A	protein_coding	629.138	0.847359	0.193858	4.37103	1.24e-05	0.000883775
PGD2	ENSG00000249087	ZNF436-AS1	lncRNA	19.7332	-0.0411868	0.614235	-0.0670538	0.946539	NA
PGD2	ENSG00000204219	TCEA3	protein_coding	7.7243	-0.383383	1.15895	-0.330803	0.740794	NA
PGD2	ENSG00000088280	ASAP3	protein_coding	27.0173	0.621716	0.624805	0.995057	0.319708	NA
PGD2	ENSG00000188042	ARL4C	protein_coding	65144.1	-0.242835	0.0555921	-4.36816	1.25e-05	0.000885366
PGD2	ENSG00000138621	PPCDC	protein_coding	2653.51	-0.376657	0.0862079	-4.36917	1.25e-05	0.000885366
PGD2	ENSG00000133874	RNF122	protein_coding	952.129	-0.381247	0.0873411	-4.36504	1.27e-05	0.000893071
PGD2	ENSG00000236810	ELOA-AS1	lncRNA	59.1798	-0.1242	0.317594	-0.391064	0.69575	NA
PGD2	ENSG00000106723	SPIN1	protein_coding	7819.79	-0.199973	0.045955	-4.35151	1.35e-05	0.000939454
PGD2	ENSG00000179361	ARID3B	protein_coding	2602.91	0.297812	0.0688318	4.32666	1.51e-05	0.00104609
PGD2	ENSG00000105699	LSR	protein_coding	2853.67	-0.371475	0.0859983	-4.31956	1.56e-05	0.00107437
PGD2	ENSG00000169032	MAP2K1	protein_coding	10266.7	-0.194013	0.0451045	-4.30141	1.7e-05	0.00115989
PGD2	ENSG00000126264	HCST	protein_coding	2803.14	-0.512102	0.119163	-4.29748	1.73e-05	0.00117425
PGD2	ENSG00000085117	CD82	protein_coding	31568.2	-0.280628	0.0656328	-4.27573	1.91e-05	0.00128797
PGD2	ENSG00000119900	OGFRL1	protein_coding	2498.86	0.437375	0.102418	4.27048	1.95e-05	0.00131159
PGD2	ENSG00000229106	BTBD6P1	processed_pseudogene	5.37045	0.205046	1.30823	0.156735	0.875454	NA
PGD2	ENSG00000177465	ACOT4	protein_coding	265.1	-0.656849	0.154084	-4.26294	2.02e-05	0.00134937
PGD2	ENSG00000182118	FAM89A	protein_coding	481.438	-0.461439	0.108367	-4.2581	2.06e-05	0.00137162
PGD2	ENSG00000142661	MYOM3	protein_coding	4.86768	1.57459	1.61986	0.972053	0.331024	NA
PGD2	ENSG00000177301	KCNA2	protein_coding	553.236	0.81979	0.193139	4.24457	2.19e-05	0.00144932
PGD2	ENSG00000158055	GRHL3	protein_coding	19.024	-0.587271	0.875493	-0.670789	0.502355	NA
PGD2	ENSG00000166598	HSP90B1	protein_coding	55261.6	0.143118	0.0337286	4.24322	2.2e-05	0.00145038
PGD2	ENSG00000204642	HLA-F	protein_coding	12243.1	-0.295559	0.0697089	-4.2399	2.24e-05	0.00146108
PGD2	ENSG00000286061	RCAN3AS	lncRNA	24.3045	0.149928	0.470823	0.318437	0.750153	NA
PGD2	ENSG00000150760	DOCK1	protein_coding	4301.8	0.355864	0.0839687	4.23806	2.25e-05	0.00146108
PGD2	ENSG00000173917	HOXB2	protein_coding	1430.6	-0.298466	0.0704171	-4.23854	2.25e-05	0.00146108
PGD2	ENSG00000162783	IER5	protein_coding	14504.5	-0.252091	0.0595137	-4.23585	2.28e-05	0.00146788
PGD2	ENSG00000130396	AFDN	protein_coding	4338.72	0.321691	0.0762267	4.22018	2.44e-05	0.00156566
PGD2	ENSG00000229162	RUNX3-AS1	lncRNA	17.9788	0.241716	0.506899	0.476852	0.633467	NA
PGD2	ENSG00000033327	GAB2	protein_coding	34168.3	0.225342	0.0534113	4.219	2.45e-05	0.00156586
PGD2	ENSG00000284602	AL031432.4	lncRNA	21.7942	0.249122	0.422551	0.589567	0.555481	NA
PGD2	ENSG00000284657	AL031432.5	lncRNA	5.28923	-0.497194	1.11758	-0.444887	0.656402	NA
PGD2	ENSG00000187736	NHEJ1	protein_coding	407.797	0.397563	0.0943248	4.21483	2.5e-05	0.00158697
PGD2	ENSG00000272432	AL031432.3	lncRNA	7.808	-0.0164479	0.687621	-0.02392	0.980916	NA
PGD2	ENSG00000261349	AL031432.2	unprocessed_pseudogene	32.7945	0.171093	0.411994	0.41528	0.677937	NA
PGD2	ENSG00000187010	RHD	protein_coding	57.3856	-0.134111	0.309952	-0.432682	0.665246	NA
PGD2	ENSG00000224183	SDHDP6	processed_pseudogene	23.3536	0.10355	0.358696	0.288683	0.772824	NA
PGD2	ENSG00000185591	SP1	protein_coding	12641.2	0.212639	0.0504994	4.21071	2.55e-05	0.001608
PGD2	ENSG00000188672	RHCE	protein_coding	15.1208	-0.133807	0.68195	-0.196212	0.844444	NA
PGD2	ENSG00000238084	AL031284.1	processed_pseudogene	5.7282	0.0701618	0.96404	0.0727789	0.941982	NA
PGD2	ENSG00000073756	PTGS2	protein_coding	1723	-0.888855	0.211244	-4.20772	2.58e-05	0.00162128
PGD2	ENSG00000172780	RAB43	protein_coding	719.423	-0.458348	0.109134	-4.19984	2.67e-05	0.00166384
PGD2	ENSG00000225643	AL606491.1	lncRNA	5.01167	0.757267	0.767728	0.986374	0.32395	NA
PGD2	ENSG00000102471	NDFIP2	protein_coding	19007.8	-0.414887	0.0987921	-4.19959	2.67e-05	0.00166384
PGD2	ENSG00000233478	AL031280.1	lncRNA	7.57346	-0.766057	1.15381	-0.663935	0.506732	NA
PGD2	ENSG00000197635	DPP4	protein_coding	12033.6	0.338479	0.0807869	4.18977	2.79e-05	0.0017289
PGD2	ENSG00000228172	AL020996.1	lncRNA	43.2239	-0.0106261	0.309302	-0.0343549	0.972594	NA
PGD2	ENSG00000185697	MYBL1	protein_coding	2545.36	0.344841	0.0823598	4.18701	2.83e-05	0.00174149
PGD2	ENSG00000125637	PSD4	protein_coding	30438.5	-0.264165	0.0631448	-4.18348	2.87e-05	0.00176007
PGD2	ENSG00000077782	FGFR1	protein_coding	10962.5	-0.172668	0.0413101	-4.17979	2.92e-05	0.00178012
PGD2	ENSG00000164400	CSF2	protein_coding	2788.89	-0.576732	0.138209	-4.17291	3.01e-05	0.00182587
PGD2	ENSG00000007264	MATK	protein_coding	5122.4	-0.513527	0.123104	-4.1715	3.03e-05	0.00182834
PGD2	ENSG00000158014	SLC30A2	protein_coding	6.12468	0.243948	1.13253	0.2154	0.829455	NA
PGD2	ENSG00000158022	TRIM63	protein_coding	9.30595	1.48139	0.974893	1.51954	0.128627	NA
PGD2	ENSG00000110719	TCIRG1	protein_coding	9345.27	-0.244221	0.0585792	-4.16907	3.06e-05	0.00183025
PGD2	ENSG00000236782	AL391650.1	protein_coding	6.23027	-0.685281	0.902179	-0.759584	0.447503	NA
PGD2	ENSG00000135480	KRT7	protein_coding	1102.99	-0.579326	0.138941	-4.16958	3.05e-05	0.00183025
PGD2	ENSG00000236155	ZPLD2P	transcribed_unprocessed_pseudogene	5.53931	0.213387	1.52911	0.13955	0.889015	NA
PGD2	ENSG00000152315	KCNK13	protein_coding	2189.85	-0.582106	0.139746	-4.16545	3.11e-05	0.00185066
PGD2	ENSG00000095794	CREM	protein_coding	5932.62	-0.410037	0.0984718	-4.164	3.13e-05	0.00185361
PGD2	ENSG00000138964	PARVG	protein_coding	6100.05	-0.214587	0.0516999	-4.15062	3.32e-05	0.00195614
PGD2	ENSG00000130303	BST2	protein_coding	20653.3	-0.291823	0.0703541	-4.14792	3.36e-05	0.00197007
PGD2	ENSG00000176092	CRYBG2	protein_coding	40.0429	-0.336528	0.499157	-0.674193	0.500189	NA
PGD2	ENSG00000176083	ZNF683	protein_coding	30.5724	0.0891769	0.634154	0.140623	0.888168	NA
PGD2	ENSG00000138303	ASCC1	protein_coding	2386.22	-0.214063	0.051698	-4.14064	3.46e-05	0.00202417
PGD2	ENSG00000225891	DHDDS-AS1	lncRNA	6.09447	0.661518	0.979415	0.675422	0.499408	NA
PGD2	ENSG00000184371	CSF1	protein_coding	29012.8	-0.394359	0.095461	-4.1311	3.61e-05	0.00209531
PGD2	ENSG00000125730	C3	protein_coding	385.287	-1.42044	0.343886	-4.13057	3.62e-05	0.00209531
PGD2	ENSG00000260063	AL512408.1	lncRNA	32.9388	1.3e-06	0.489603	2.65e-06	0.999998	NA
PGD2	ENSG00000160712	IL6R	protein_coding	696.388	0.733171	0.177601	4.1282	3.66e-05	0.00210729
PGD2	ENSG00000196923	PDLIM7	protein_coding	1445.73	-0.482819	0.117021	-4.1259	3.69e-05	0.00211775
PGD2	ENSG00000189077	TMEM120A	protein_coding	3828.73	-0.349348	0.0846916	-4.12495	3.71e-05	0.00211775
PGD2	ENSG00000175793	SFN	protein_coding	30.8655	0.929985	0.597242	1.55713	0.119439	NA
PGD2	ENSG00000140030	GPR65	protein_coding	6011.79	-0.297326	0.0721023	-4.12367	3.73e-05	0.00211981
PGD2	ENSG00000132170	PPARG	protein_coding	888.897	-0.640141	0.155388	-4.11964	3.79e-05	0.00212823
PGD2	ENSG00000048028	USP28	protein_coding	6049.61	0.221174	0.0536766	4.1205	3.78e-05	0.00212823
PGD2	ENSG00000172746	RPL12P13	unprocessed_pseudogene	4.23837	0.596556	1.17952	0.505761	0.613025	NA
PGD2	ENSG00000184209	SNRNP35	protein_coding	2494.99	-0.301836	0.073233	-4.12158	3.76e-05	0.00212823
PGD2	ENSG00000214973	CHCHD3P3	processed_pseudogene	19.2172	0.243451	0.517866	0.470105	0.63828	NA
PGD2	ENSG00000225159	NPM1P39	processed_pseudogene	38.2827	0.302713	0.267765	1.13051	0.25826	NA
PGD2	ENSG00000116299	ELAPOR1	protein_coding	2914.79	-0.907239	0.22039	-4.11652	3.85e-05	0.00214759
PGD2	ENSG00000140368	PSTPIP1	protein_coding	6744.73	-0.220736	0.0537322	-4.10807	3.99e-05	0.00221781
PGD2	ENSG00000241547	ACTG1P20	processed_pseudogene	21.232	0.619862	0.458811	1.35102	0.17669	NA
PGD2	ENSG00000198860	TSEN15	protein_coding	3817.14	-0.190961	0.0465596	-4.10142	4.11e-05	0.00227239
PGD2	ENSG00000263069	RNF213-AS1	lncRNA	137.794	0.872644	0.252826	3.45156	0.000557352	0.0141386
PGD2	ENSG00000181773	GPR3	protein_coding	25.4124	-1.60784	0.449672	-3.57559	0.000349444	NA
PGD2	ENSG00000165752	STK32C	protein_coding	3134.62	-0.282379	0.0689058	-4.09804	4.17e-05	0.00229572
PGD2	ENSG00000237429	BX293535.1	lncRNA	15.4269	-0.496553	0.550356	-0.902241	0.366929	NA
PGD2	ENSG00000256235	SMIM3	protein_coding	7681.86	-0.252366	0.0616499	-4.09353	4.25e-05	0.00232616
PGD2	ENSG00000000938	FGR	protein_coding	26.2016	-0.156757	0.511064	-0.306727	0.759051	NA
PGD2	ENSG00000235912	AL031729.1	processed_pseudogene	19.2264	-0.348254	0.505044	-0.689552	0.490476	NA
PGD2	ENSG00000233975	LINC02574	lncRNA	8.67698	-0.291888	0.862222	-0.33853	0.734964	NA
PGD2	ENSG00000142347	MYO1F	protein_coding	43377.5	0.157881	0.0385889	4.09137	4.29e-05	0.00233191
PGD2	ENSG00000225886	AL445490.1	lncRNA	5.0896	0.481639	1.08362	0.444472	0.656702	NA
PGD2	ENSG00000052795	FNIP2	protein_coding	3318.56	0.246271	0.0602382	4.08829	4.35e-05	0.00235287
PGD2	ENSG00000231344	AL020997.1	processed_pseudogene	4.80327	-0.790134	1.14753	-0.688554	0.491104	NA
PGD2	ENSG00000206503	HLA-A	protein_coding	250945	-0.212367	0.0519874	-4.08498	4.41e-05	0.00237636
PGD2	ENSG00000270031	AL020997.3	lncRNA	3.7843	1.43319	1.3102	1.09387	0.27401	NA
PGD2	ENSG00000182173	TSEN54	protein_coding	6983.41	-0.228627	0.0561111	-4.07455	4.61e-05	0.00247474
PGD2	ENSG00000225614	ZNF469	protein_coding	1379.55	-0.484408	0.118936	-4.07285	4.64e-05	0.00248226
PGD2	ENSG00000154978	VOPP1	protein_coding	5705.48	-0.210685	0.0517516	-4.07109	4.68e-05	0.00249042
PGD2	ENSG00000130768	SMPDL3B	protein_coding	6.83571	0.230602	1.11588	0.206656	0.836279	NA
PGD2	ENSG00000120833	SOCS2	protein_coding	1991.99	0.364995	0.0897354	4.06746	4.75e-05	0.00251882
PGD2	ENSG00000138678	GPAT3	protein_coding	17689.3	-0.375249	0.0925917	-4.05273	5.06e-05	0.00267149
PGD2	ENSG00000228589	SPCS2P4	processed_pseudogene	518.559	0.1995	0.127783	1.56124	0.118468	0.403287
PGD2	ENSG00000169403	PTAFR	protein_coding	29.8086	0.105244	0.437043	0.24081	0.809703	NA
PGD2	ENSG00000117143	UAP1	protein_coding	2897.41	0.230027	0.0567981	4.04991	5.12e-05	0.00269251
PGD2	ENSG00000135821	GLUL	protein_coding	9331.29	0.275021	0.0680193	4.04328	5.27e-05	0.0027451
PGD2	ENSG00000270605	AL353622.1	lncRNA	38.3789	-0.392791	0.373022	-1.053	0.292342	NA
PGD2	ENSG00000163961	RNF168	protein_coding	5015.55	0.243889	0.0603319	4.04245	5.29e-05	0.0027451
PGD2	ENSG00000104998	IL27RA	protein_coding	15148.2	-0.381034	0.0943184	-4.03987	5.35e-05	0.00276403
PGD2	ENSG00000115085	ZAP70	protein_coding	17874.5	-0.185988	0.0460844	-4.0358	5.44e-05	0.00280075
PGD2	ENSG00000134901	POGLUT2	protein_coding	3533.82	-0.201349	0.0499059	-4.03457	5.47e-05	0.00280398
PGD2	ENSG00000242125	SNHG3	lncRNA	544.399	0.0740564	0.149967	0.493818	0.621435	0.841612
PGD2	ENSG00000200087	SNORA73B	snoRNA	8.6266	-0.117916	0.680567	-0.173262	0.862446	NA
PGD2	ENSG00000279443	AL513497.1	TEC	25.4171	0.127089	0.521707	0.243602	0.807539	NA
PGD2	ENSG00000072778	ACADVL	protein_coding	29180.9	-0.249094	0.0618568	-4.02694	5.65e-05	0.00288463
PGD2	ENSG00000197989	SNHG12	lncRNA	283.132	0.0361709	0.194742	0.185737	0.852651	0.945865
PGD2	ENSG00000171451	DSEL	protein_coding	79.7813	1.50053	0.373232	4.02037	5.81e-05	0.00295426
PGD2	ENSG00000188060	RAB42	protein_coding	6.3749	0.783508	1.1403	0.687107	0.492015	NA
PGD2	ENSG00000229388	LINC01715	lncRNA	17.4557	0.0781977	0.443493	0.176322	0.860041	NA
PGD2	ENSG00000178860	MSC	protein_coding	8088.95	0.487135	0.121649	4.00443	6.22e-05	0.00314786
PGD2	ENSG00000174792	ODAPH	protein_coding	818.239	0.481202	0.120394	3.99689	6.42e-05	0.00323669
PGD2	ENSG00000116329	OPRD1	protein_coding	23.861	1.54053	0.745313	2.06696	0.0387381	NA
PGD2	ENSG00000143013	LMO4	protein_coding	13070	-0.205577	0.051451	-3.99559	6.45e-05	0.00324151
PGD2	ENSG00000225616	AL138785.1	processed_pseudogene	4.66781	-1.51327	0.987712	-1.5321	0.125498	NA
PGD2	ENSG00000134508	CABLES1	protein_coding	597.917	-0.716857	0.179458	-3.99456	6.48e-05	0.00324254
PGD2	ENSG00000114737	CISH	protein_coding	20026.4	0.331626	0.0831579	3.9879	6.67e-05	0.00330837
PGD2	ENSG00000060656	PTPRU	protein_coding	13.1805	0.442463	0.888777	0.497834	0.618601	NA
PGD2	ENSG00000162510	MATN1	protein_coding	10.2204	0.196787	0.740669	0.265688	0.790479	NA
PGD2	ENSG00000186056	MATN1-AS1	lncRNA	77.3521	0.383484	0.328714	1.16662	0.243365	0.56366
PGD2	ENSG00000103496	STX4	protein_coding	5974.58	-0.224438	0.0562689	-3.98867	6.64e-05	0.00330837
PGD2	ENSG00000087842	PIR	protein_coding	806.354	0.632245	0.158648	3.9852	6.74e-05	0.00331992
PGD2	ENSG00000090104	RGS1	protein_coding	1530.16	-0.608515	0.152665	-3.98595	6.72e-05	0.00331992
PGD2	ENSG00000011422	PLAUR	protein_coding	390.946	-0.726148	0.182375	-3.98163	6.84e-05	0.00335701
PGD2	ENSG00000229447	AC114495.2	processed_pseudogene	3.54325	-1.87062	1.34595	-1.38981	0.164587	NA
PGD2	ENSG00000136153	LMO7	protein_coding	530.689	0.436577	0.109778	3.97689	6.98e-05	0.00341117
PGD2	ENSG00000121769	FABP3	protein_coding	34.3056	0.161929	0.316574	0.511503	0.608999	NA
PGD2	ENSG00000168528	SERINC2	protein_coding	58.6424	-0.113627	0.343902	-0.330404	0.741095	NA
PGD2	ENSG00000215899	AC209007.1	processed_pseudogene	3.91773	-1.26919	1.05474	-1.20332	0.228851	NA
PGD2	ENSG00000284543	LINC01226	lncRNA	5.98581	-1.97501	1.91405	-1.03185	0.302144	NA
PGD2	ENSG00000121764	HCRTR1	protein_coding	3.81704	0.72706	1.42149	0.511478	0.609016	NA
PGD2	ENSG00000163683	SMIM14	protein_coding	4347.59	0.410074	0.103213	3.9731	7.09e-05	0.00345245
PGD2	ENSG00000235790	PEF1-AS1	lncRNA	4.70004	0.72294	1.21546	0.594786	0.551987	NA
PGD2	ENSG00000084636	COL16A1	protein_coding	9.15856	0.28465	1.30468	0.218175	0.827293	NA
PGD2	ENSG00000159784	FAM131B	protein_coding	881.13	-0.314664	0.0793298	-3.96653	7.29e-05	0.00348134
PGD2	ENSG00000134668	SPOCD1	protein_coding	5.4477	-0.0420713	2.04983	-0.0205243	0.983625	NA
PGD2	ENSG00000269967	AL136115.2	lncRNA	3.59546	-0.195293	1.18718	-0.164502	0.869336	NA
PGD2	ENSG00000104635	SLC39A14	protein_coding	7693.9	-0.326632	0.0823392	-3.96691	7.28e-05	0.00348134
PGD2	ENSG00000228634	AL136115.1	lncRNA	4.44609	-0.727138	0.923249	-0.787587	0.430938	NA
PGD2	ENSG00000165185	KIAA1958	protein_coding	890.739	0.421332	0.1062	3.96734	7.27e-05	0.00348134
PGD2	ENSG00000108039	XPNPEP1	protein_coding	3770.8	-0.211335	0.0532705	-3.96721	7.27e-05	0.00348134
PGD2	ENSG00000125505	MBOAT7	protein_coding	26563.1	-0.245448	0.0618614	-3.96771	7.26e-05	0.00348134
PGD2	ENSG00000110876	SELPLG	protein_coding	54455.8	0.185667	0.0468295	3.96474	7.35e-05	0.00349412
PGD2	ENSG00000169194	IL13	protein_coding	15568.6	-0.674298	0.170153	-3.9629	7.4e-05	0.0035079
PGD2	ENSG00000030582	GRN	protein_coding	12525	-0.201992	0.0510522	-3.95657	7.6e-05	0.00358845
PGD2	ENSG00000077585	GPR137B	protein_coding	2462.31	-0.260147	0.0659241	-3.94616	7.94e-05	0.0037071
PGD2	ENSG00000068745	IP6K2	protein_coding	4501.04	-0.177563	0.0449971	-3.9461	7.94e-05	0.0037071
PGD2	ENSG00000220785	MTMR9LP	transcribed_unprocessed_pseudogene	11.1465	-0.280657	0.793595	-0.353653	0.723599	NA
PGD2	ENSG00000183615	FAM167B	protein_coding	36.0125	0.0683015	0.361872	0.188745	0.850293	NA
PGD2	ENSG00000138778	CENPE	protein_coding	2263.7	0.475762	0.120529	3.94728	7.9e-05	0.0037071
PGD2	ENSG00000177508	IRX3	protein_coding	2310.94	0.59942	0.152012	3.94323	8.04e-05	0.00373775
PGD2	ENSG00000155366	RHOC	protein_coding	7912.29	-0.277904	0.0705164	-3.94099	8.11e-05	0.00375885
PGD2	ENSG00000115165	CYTIP	protein_coding	18028	-0.268757	0.0684923	-3.9239	8.71e-05	0.00402094
PGD2	ENSG00000134070	IRAK2	protein_coding	978.235	-0.471177	0.120169	-3.92095	8.82e-05	0.00405078
PGD2	ENSG00000273274	ZBTB8B	protein_coding	5.4755	2.61167	1.99211	1.31101	0.189855	NA
PGD2	ENSG00000172340	SUCLG2	protein_coding	6703.68	-0.194032	0.0495047	-3.91947	8.87e-05	0.00405078
PGD2	ENSG00000180535	BHLHA15	protein_coding	222.929	0.594247	0.151589	3.92013	8.85e-05	0.00405078
PGD2	ENSG00000078900	TP73	protein_coding	780.56	-0.761147	0.194282	-3.91774	8.94e-05	0.00406521
PGD2	ENSG00000122188	LAX1	protein_coding	9293.06	-0.398211	0.101709	-3.91518	9.03e-05	0.00409357
PGD2	ENSG00000128881	TTBK2	protein_coding	1584.77	0.359549	0.0918823	3.91314	9.11e-05	0.00411344
PGD2	ENSG00000117560	FASLG	protein_coding	474.475	-0.945739	0.241962	-3.90863	9.28e-05	0.00417587
PGD2	ENSG00000160097	FNDC5	protein_coding	5.98877	0.00939573	1.17223	0.00801523	0.993605	NA
PGD2	ENSG00000121900	TMEM54	protein_coding	20.8354	0.324769	0.53531	0.606694	0.544054	NA
PGD2	ENSG00000287691	AL031602.2	lncRNA	21.1214	-0.514299	0.367402	-1.39983	0.161565	NA
PGD2	ENSG00000185650	ZFP36L1	protein_coding	19921.5	-0.562159	0.144643	-3.88653	0.000101687	0.00454214
PGD2	ENSG00000217644	AL355864.1	processed_pseudogene	17.218	-0.659643	0.693598	-0.951044	0.341582	NA
PGD2	ENSG00000128040	SPINK2	protein_coding	148.384	-1.27477	0.327982	-3.88671	0.000101612	0.00454214
PGD2	ENSG00000116497	S100PBP	protein_coding	2237.54	0.246912	0.0635482	3.88543	0.00010215	0.00454657
PGD2	ENSG00000278997	AL662907.1	TEC	98.1993	-0.202846	0.20268	-1.00082	0.316916	0.630717
PGD2	ENSG00000179241	LDLRAD3	protein_coding	237.432	-1.32266	0.340657	-3.88267	0.000103315	0.00458215
PGD2	ENSG00000279179	AL662907.2	TEC	21.061	0.0783158	0.531078	0.147466	0.882764	NA
PGD2	ENSG00000177674	AGTRAP	protein_coding	1668.23	-0.583061	0.150213	-3.88155	0.000103792	0.00458702
PGD2	ENSG00000225313	AL513327.1	lncRNA	24.1841	0.112293	0.443629	0.253123	0.800173	NA
PGD2	ENSG00000184293	CLECL1	protein_coding	1172.75	-0.340127	0.0878125	-3.87334	0.000107354	0.00471115
PGD2	ENSG00000125691	RPL23	protein_coding	56151	-0.302446	0.0781691	-3.86912	0.000109227	0.0047766
PGD2	ENSG00000121904	CSMD2	protein_coding	13.8175	-0.353613	1.59256	-0.22204	0.824282	NA
PGD2	ENSG00000178996	SNX18	protein_coding	6935.1	0.244678	0.0633689	3.86116	0.000112848	0.00490066
PGD2	ENSG00000055163	CYFIP2	protein_coding	40265.7	0.19591	0.0507327	3.86161	0.000112641	0.00490066
PGD2	ENSG00000284773	AC114490.2	protein_coding	45.2059	0.384613	0.310901	1.23709	0.216053	NA
PGD2	ENSG00000241014	GPR199P	transcribed_unitary_pseudogene	8.12548	0.860848	0.732995	1.17442	0.240225	NA
PGD2	ENSG00000177096	PHETA2	protein_coding	420.467	-0.427949	0.110978	-3.85615	0.000115186	0.0049849
PGD2	ENSG00000174738	NR1D2	protein_coding	4489.3	0.390771	0.10137	3.85492	0.000115769	0.00499285
PGD2	ENSG00000121895	TMEM156	protein_coding	1233.47	-0.270562	0.0702441	-3.85174	0.000117283	0.00504076
PGD2	ENSG00000118156	ZNF541	protein_coding	134.32	0.727948	0.189181	3.8479	0.000119136	0.00510284
PGD2	ENSG00000229994	RPL5P4	processed_pseudogene	23.0372	-0.483783	0.588545	-0.821999	0.411077	NA
PGD2	ENSG00000166295	ANAPC16	protein_coding	9177.92	-0.188563	0.0491349	-3.83767	0.000124208	0.00530192
PGD2	ENSG00000171159	C9orf16	protein_coding	7479.38	-0.39821	0.103911	-3.83224	0.000126984	0.00538548
PGD2	ENSG00000239636	TFAP2E-AS1	lncRNA	177.181	-0.107592	0.159642	-0.67396	0.500337	0.768195
PGD2	ENSG00000116819	TFAP2E	protein_coding	50.9299	-0.572819	0.29323	-1.95348	0.0507623	NA
PGD2	ENSG00000141560	FN3KRP	protein_coding	3560.57	-0.214881	0.0560848	-3.83137	0.000127434	0.00538548
PGD2	ENSG00000171155	C1GALT1C1	protein_coding	2643.31	-0.277023	0.0723048	-3.83132	0.000127457	0.00538548
PGD2	ENSG00000204381	LAYN	protein_coding	179.27	-1.40608	0.367614	-3.82487	0.000130841	0.00550988
PGD2	ENSG00000250479	CHCHD10	protein_coding	3845.45	-0.350448	0.091657	-3.82347	0.000131588	0.0055227
PGD2	ENSG00000180340	FZD2	protein_coding	158.436	0.711255	0.186085	3.82221	0.000132261	0.00553242
PGD2	ENSG00000169860	P2RY1	protein_coding	271.353	-0.978036	0.255971	-3.82089	0.000132973	0.00554365
PGD2	ENSG00000198843	SELENOT	protein_coding	11877.9	-0.220621	0.0577832	-3.81808	0.000134497	0.00555442
PGD2	ENSG00000171812	COL8A2	protein_coding	4.5639	-0.907986	1.44835	-0.626911	0.530718	NA
PGD2	ENSG00000079385	CEACAM1	protein_coding	1153.02	-0.616354	0.161417	-3.81839	0.000134323	0.00555442
PGD2	ENSG00000140391	TSPAN3	protein_coding	3954.36	-0.185628	0.0486413	-3.81627	0.000135485	0.00555442
PGD2	ENSG00000176635	HORMAD2	protein_coding	98.2675	-0.848237	0.222193	-3.81757	0.000134773	0.00555442
PGD2	ENSG00000100083	GGA1	protein_coding	6600.69	-0.248809	0.0652032	-3.8159	0.00013569	0.00555442
PGD2	ENSG00000185386	MAPK11	protein_coding	824.969	-0.361056	0.0946282	-3.81552	0.000135896	0.00555442
PGD2	ENSG00000197696	NMB	protein_coding	250.964	-0.578469	0.15179	-3.81097	0.00013842	0.00563917
PGD2	ENSG00000116885	OSCP1	protein_coding	40.7868	0.0961752	0.371449	0.258919	0.795698	NA
PGD2	ENSG00000129757	CDKN1C	protein_coding	79.2081	1.21422	0.31934	3.80228	0.000143372	0.00582193
PGD2	ENSG00000119535	CSF3R	protein_coding	5.49863	2.7728	2.12941	1.30215	0.192866	NA
PGD2	ENSG00000163873	GRIK3	protein_coding	5.92132	4.9658	2.65704	1.86892	0.0616333	NA
PGD2	ENSG00000233621	LINC01137	lncRNA	475.391	-0.0921529	0.0992785	-0.928227	0.35329	0.660281
PGD2	ENSG00000143851	PTPN7	protein_coding	37282	-0.520868	0.137087	-3.79954	0.000144965	0.00586758
PGD2	ENSG00000127951	FGL2	protein_coding	686.574	-0.572982	0.150963	-3.79551	0.000147342	0.00594455
PGD2	ENSG00000263675	MIR5581	miRNA	3.59497	-0.463251	0.978548	-0.473407	0.635923	NA
PGD2	ENSG00000122223	CD244	protein_coding	529.526	-0.61823	0.162956	-3.79384	0.000148334	0.00596533
PGD2	ENSG00000237749	AL034379.1	processed_pseudogene	5.02973	0.143389	0.814838	0.175972	0.860316	NA
PGD2	ENSG00000163879	DNALI1	protein_coding	10.4052	-0.189508	0.883991	-0.214378	0.830252	NA
PGD2	ENSG00000006459	KDM7A	protein_coding	4732.29	0.36151	0.0953857	3.78998	0.000150658	0.00603936
PGD2	ENSG00000114450	GNB4	protein_coding	943.231	0.30955	0.0817508	3.78651	0.000152779	0.0060663
PGD2	ENSG00000172575	RASGRP1	protein_coding	18747.6	0.182558	0.0482088	3.78681	0.000152592	0.0060663
PGD2	ENSG00000183317	EPHA10	protein_coding	8.2598	1.71184	1.12669	1.51936	0.128672	NA
PGD2	ENSG00000185800	DMWD	protein_coding	2354.52	-0.431338	0.113915	-3.7865	0.000152785	0.0060663
PGD2	ENSG00000135677	GNS	protein_coding	19238.8	-0.298159	0.0788781	-3.78	0.000156829	0.00620716
PGD2	ENSG00000003056	M6PR	protein_coding	22452.3	-0.439788	0.116447	-3.77672	0.000158909	0.00625951
PGD2	ENSG00000257594	GALNT4	protein_coding	701.993	-0.452564	0.119842	-3.77633	0.000159153	0.00625951
PGD2	ENSG00000113282	CLINT1	protein_coding	13115.1	0.15462	0.0410296	3.76851	0.000164226	0.00641869
PGD2	ENSG00000104154	SLC30A4	protein_coding	969.477	0.327476	0.0869269	3.76726	0.000165052	0.00643085
PGD2	ENSG00000130590	SAMD10	protein_coding	1434.38	-0.37732	0.100381	-3.75887	0.000170685	0.0066297
PGD2	ENSG00000163508	EOMES	protein_coding	13160.6	0.188377	0.0502125	3.75159	0.000175713	0.00680386
PGD2	ENSG00000185668	POU3F1	protein_coding	45.8536	-0.0917023	0.402902	-0.227605	0.819953	NA
PGD2	ENSG00000215895	HSPA5P1	processed_pseudogene	19.1017	0.502195	0.478448	1.04963	0.293887	NA
PGD2	ENSG00000142634	EFHD2	protein_coding	31411.5	-0.255627	0.0682036	-3.74801	0.000178246	0.00684498
PGD2	ENSG00000228436	AL139260.1	lncRNA	38.545	0.366888	0.370632	0.989897	0.322224	NA
PGD2	ENSG00000185000	DGAT1	protein_coding	3052.36	-0.178299	0.0475699	-3.74816	0.00017814	0.00684498
PGD2	ENSG00000158315	RHBDL2	protein_coding	6.53212	0.769567	1.02454	0.751133	0.452573	NA
PGD2	ENSG00000198252	STYX	protein_coding	5641.9	0.199275	0.0531718	3.74777	0.000178417	0.00684498
PGD2	ENSG00000180035	ZNF48	protein_coding	2298.72	-0.21686	0.0578892	-3.74613	0.000179585	0.00686871
PGD2	ENSG00000185022	MAFF	protein_coding	612.03	-0.877185	0.234281	-3.74415	0.000181005	0.00690192
PGD2	ENSG00000183682	BMP8A	protein_coding	24.2895	0.0718073	0.491109	0.146215	0.883752	NA
PGD2	ENSG00000243970	PPIEL	transcribed_unprocessed_pseudogene	57.8726	0.0381984	0.37644	0.101473	0.919175	NA
PGD2	ENSG00000111913	RIPOR2	protein_coding	9026.83	0.261182	0.0698017	3.74177	0.000182726	0.00694636
PGD2	ENSG00000163909	HEYL	protein_coding	4.81263	0.085545	1.50719	0.056758	0.954738	NA
PGD2	ENSG00000116983	HPCAL4	protein_coding	37.3768	-0.0125603	0.523304	-0.0240019	0.980851	NA
PGD2	ENSG00000157500	APPL1	protein_coding	4723.64	0.245073	0.0655214	3.74034	0.000183768	0.00696481
PGD2	ENSG00000116985	BMP8B	protein_coding	62.9409	0.254822	0.324211	0.785975	0.431882	NA
PGD2	ENSG00000198754	OXCT2	protein_coding	9.69558	-0.915955	1.1117	-0.823921	0.409985	NA
PGD2	ENSG00000284719	AL033527.3	lncRNA	4.74945	0.901856	1.22555	0.735881	0.461803	NA
PGD2	ENSG00000198663	C6orf89	protein_coding	16714.3	0.125855	0.0337073	3.73377	0.000188631	0.00710606
PGD2	ENSG00000116990	MYCL	protein_coding	6.5402	-1.25864	1.69397	-0.743009	0.457476	NA
PGD2	ENSG00000134575	ACP2	protein_coding	3145.89	-0.250775	0.0671506	-3.73452	0.000188076	0.00710606
PGD2	ENSG00000228477	AL663070.1	processed_pseudogene	4.13771	-0.204093	1.21413	-0.168099	0.866506	NA
PGD2	ENSG00000188157	AGRN	protein_coding	1033.37	-0.63743	0.170909	-3.72964	0.000191752	0.00713762
PGD2	ENSG00000165030	NFIL3	protein_coding	9919.02	-0.231226	0.0619865	-3.73027	0.000191272	0.00713762
PGD2	ENSG00000166037	CEP57	protein_coding	5571.48	0.170496	0.0456875	3.73178	0.000190131	0.00713762
PGD2	ENSG00000259943	AL050341.2	lncRNA	219.736	-0.101834	0.150994	-0.674424	0.500042	0.768024
PGD2	ENSG00000178927	CYBC1	protein_coding	8807	-0.154928	0.0415354	-3.73003	0.000191456	0.00713762
PGD2	ENSG00000143889	HNRNPLL	protein_coding	6912.22	-0.232513	0.0623714	-3.72788	0.0001931	0.00716646
PGD2	ENSG00000100528	CNIH1	protein_coding	5459.98	-0.282051	0.0757835	-3.72181	0.000197804	0.00731932
PGD2	ENSG00000041353	RAB27B	protein_coding	5088.17	-0.378485	0.101731	-3.72046	0.000198862	0.00733679
PGD2	ENSG00000260920	AL031985.3	lncRNA	82.3258	0.475576	0.246066	1.93272	0.053271	0.26887
PGD2	ENSG00000137752	CASP1	protein_coding	2010.11	-0.212193	0.0570467	-3.71963	0.000199512	0.0073391
PGD2	ENSG00000238287	AL603839.3	lncRNA	13.6911	-0.81777	0.544969	-1.50058	0.133464	NA
PGD2	ENSG00000071054	MAP4K4	protein_coding	15836.9	0.206444	0.0555528	3.71617	0.000202265	0.00741856
PGD2	ENSG00000238186	AL603839.2	lncRNA	11.5818	0.352792	0.58722	0.600783	0.547984	NA
PGD2	ENSG00000136807	CDK9	protein_coding	7992.12	-0.14074	0.0379281	-3.7107	0.000206684	0.00755847
PGD2	ENSG00000153283	CD96	protein_coding	55147.3	-0.245848	0.0663877	-3.70321	0.000212891	0.00775623
PGD2	ENSG00000237899	AL031289.1	lncRNA	8.34897	0.400241	0.689764	0.580258	0.56174	NA
PGD2	ENSG00000272145	NFYC-AS1	lncRNA	25.4333	0.278898	0.462286	0.603302	0.546308	NA
PGD2	ENSG00000180979	LRRC57	protein_coding	1137.47	0.265022	0.0715758	3.70268	0.000213332	0.00775623
PGD2	ENSG00000117013	KCNQ4	protein_coding	8.34802	-0.0965967	0.860862	-0.112209	0.910657	NA
PGD2	ENSG00000141622	RNF165	protein_coding	250.996	0.584202	0.157911	3.69956	0.000215976	0.00782961
PGD2	ENSG00000113758	DBN1	protein_coding	1255.93	-0.420564	0.113802	-3.69556	0.0002194	0.00793073
PGD2	ENSG00000281207	SLFNL1-AS1	lncRNA	10.9458	-1.078	0.696221	-1.54836	0.121536	NA
PGD2	ENSG00000171790	SLFNL1	protein_coding	10.0369	0.220409	0.96666	0.228011	0.819638	NA
PGD2	ENSG00000233276	GPX1	protein_coding	14389.4	-0.30035	0.0813585	-3.69168	0.000222777	0.00800653
PGD2	ENSG00000204060	FOXO6	protein_coding	14.3945	-1.62754	0.778819	-2.08976	0.0366393	NA
PGD2	ENSG00000147535	PLPP5	protein_coding	2480.34	0.231771	0.0627739	3.69216	0.00022236	0.00800653
PGD2	ENSG00000230638	AL445933.1	processed_pseudogene	8.74331	1.04495	1.10271	0.947621	0.343323	NA
PGD2	ENSG00000016391	CHDH	protein_coding	17182.3	0.206583	0.0559975	3.68914	0.000225012	0.00804064
PGD2	ENSG00000227527	AC096540.1	lncRNA	10.6286	-0.613902	0.582885	-1.05321	0.292243	NA
PGD2	ENSG00000181045	SLC26A11	protein_coding	1416.95	0.347629	0.0942233	3.68941	0.000224773	0.00804064
PGD2	ENSG00000066185	ZMYND12	protein_coding	16.0452	1.00928	0.633255	1.5938	0.11098	NA
PGD2	ENSG00000066279	ASPM	protein_coding	6374.94	0.442067	0.119917	3.68645	0.000227404	0.00810297
PGD2	ENSG00000106144	CASP2	protein_coding	7896.22	0.163264	0.04436	3.68044	0.000232834	0.0082729
PGD2	ENSG00000236876	TMSB4XP1	processed_pseudogene	6.08063	0.506858	0.671943	0.754317	0.450659	NA
PGD2	ENSG00000071575	TRIB2	protein_coding	8970.79	-0.154651	0.0420711	-3.67596	0.000236958	0.00839112
PGD2	ENSG00000285728	AC098484.4	lncRNA	28.9805	0.39918	0.513438	0.777465	0.436884	NA
PGD2	ENSG00000168994	PXDC1	protein_coding	2562.09	-0.380333	0.103485	-3.67523	0.000237633	0.00839112
PGD2	ENSG00000127528	KLF2	protein_coding	19648.4	0.415919	0.113186	3.67465	0.000238174	0.00839112
PGD2	ENSG00000153179	RASSF3	protein_coding	7523.25	0.268733	0.0731501	3.67372	0.000239049	0.00839827
PGD2	ENSG00000283580	AC098484.3	protein_coding	4.77558	-0.1211	0.804028	-0.150617	0.880278	NA
PGD2	ENSG00000274386	TMEM269	protein_coding	14.0313	0.351929	0.688747	0.51097	0.609372	NA
PGD2	ENSG00000117620	SLC35A3	protein_coding	2297.22	0.288019	0.0785188	3.66816	0.000244302	0.00855878
PGD2	ENSG00000182809	CRIP2	protein_coding	302.055	0.618284	0.168602	3.66711	0.000245303	0.00856984
PGD2	ENSG00000228192	AL512353.1	lncRNA	67.1311	0.215918	0.268227	0.804981	0.420831	NA
PGD2	ENSG00000185924	RTN4RL1	protein_coding	294.921	0.671493	0.183268	3.66399	0.00024832	0.00865107
PGD2	ENSG00000157796	WDR19	protein_coding	639.911	0.424856	0.116112	3.65901	0.000253193	0.00879634
PGD2	ENSG00000227533	SLC2A1-AS1	lncRNA	30.9587	0.672906	0.446331	1.50764	0.131647	NA
PGD2	ENSG00000121966	CXCR4	protein_coding	16002.5	0.266074	0.0727629	3.65672	0.00025546	0.00882608
PGD2	ENSG00000243710	CFAP57	protein_coding	25.7349	0.776628	0.792779	0.979628	0.32727	NA
PGD2	ENSG00000164663	USP49	protein_coding	1196.17	0.449494	0.122914	3.65699	0.000255192	0.00882608
PGD2	ENSG00000117400	MPL	protein_coding	21.6975	-0.789	0.60176	-1.31115	0.189806	NA
PGD2	ENSG00000234694	AL139289.1	lncRNA	50.7815	0.320979	0.343052	0.935657	0.34945	NA
PGD2	ENSG00000160613	PCSK7	protein_coding	13799.1	-0.138477	0.0378847	-3.65521	0.000256972	0.00885386
PGD2	ENSG00000205693	MANSC4	protein_coding	113.323	1.1796	0.322992	3.65209	0.00026011	0.00890037
PGD2	ENSG00000153207	AHCTF1	protein_coding	4266.14	0.272894	0.0747439	3.65105	0.000261169	0.00890037
PGD2	ENSG00000229431	MED8-AS1	lncRNA	6.13072	0.823413	0.769578	1.06995	0.28464	NA
PGD2	ENSG00000106211	HSPB1	protein_coding	3981.83	-0.417233	0.114259	-3.65163	0.000260583	0.00890037
PGD2	ENSG00000142949	PTPRF	protein_coding	34.5358	0.106206	0.601252	0.176641	0.85979	NA
PGD2	ENSG00000189180	ZNF33A	protein_coding	4247.7	0.257864	0.0706039	3.65227	0.000259933	0.00890037
PGD2	ENSG00000236200	KDM4A-AS1	lncRNA	32.0301	0.373869	0.390474	0.957473	0.338328	NA
PGD2	ENSG00000107372	ZFAND5	protein_coding	12693.9	0.147942	0.0405329	3.64992	0.000262322	0.00891537
PGD2	ENSG00000237950	AL357079.1	lncRNA	17.3339	-0.102686	0.490943	-0.209162	0.834322	NA
PGD2	ENSG00000288573	AL357079.3	lncRNA	23.1074	0.253865	0.539025	0.470971	0.637661	NA
PGD2	ENSG00000155903	RASA2	protein_coding	3829.63	-0.377446	0.103518	-3.64619	0.000266162	0.00902139
PGD2	ENSG00000285649	AL357079.2	lncRNA	4.268	-0.317165	1.04735	-0.302826	0.762023	NA
PGD2	ENSG00000165527	ARF6	protein_coding	38897	-0.178852	0.0490817	-3.64397	0.000268468	0.00907495
PGD2	ENSG00000105204	DYRK1B	protein_coding	2568.66	-0.242296	0.0665204	-3.64243	0.000270081	0.00908037
PGD2	ENSG00000104783	KCNN4	protein_coding	1724.04	-0.386092	0.106048	-3.64073	0.000271868	0.00911596
PGD2	ENSG00000198483	ANKRD35	protein_coding	181.456	-0.664904	0.182884	-3.63567	0.000277263	0.00920287
PGD2	ENSG00000196517	SLC6A9	protein_coding	54.2513	-0.0857413	0.354084	-0.242149	0.808664	NA
PGD2	ENSG00000230615	AL139220.2	lncRNA	34.3012	-0.2232	0.605604	-0.368558	0.712458	NA
PGD2	ENSG00000233514	AL356653.1	processed_pseudogene	3.71884	-0.0320658	1.26539	-0.0253406	0.979783	NA
PGD2	ENSG00000125753	VASP	protein_coding	20425.5	-0.20487	0.0563423	-3.63617	0.000276724	0.00920287
PGD2	ENSG00000169188	APEX2	protein_coding	3255.86	-0.244769	0.0673114	-3.63636	0.000276513	0.00920287
PGD2	ENSG00000233602	ERI3-IT1	lncRNA	4.31852	0.297533	1.43317	0.207605	0.835538	NA
PGD2	ENSG00000134827	TCN1	protein_coding	1029.16	-1.49951	0.41246	-3.63554	0.000277403	0.00920287
PGD2	ENSG00000157873	TNFRSF14	protein_coding	10003.4	-0.169568	0.0466692	-3.63341	0.000279704	0.00921412
PGD2	ENSG00000059728	MXD1	protein_coding	2786.5	0.192321	0.0529347	3.63318	0.000279952	0.00921412
PGD2	ENSG00000060558	GNA15	protein_coding	6025.54	-0.352173	0.0969135	-3.63389	0.00027918	0.00921412
PGD2	ENSG00000225721	AL592166.1	lncRNA	6.32311	0.0585648	0.715754	0.0818225	0.934788	NA
PGD2	ENSG00000259330	INAFM2	protein_coding	1416.81	-0.263253	0.0725562	-3.62826	0.000285341	0.00936682
PGD2	ENSG00000200913	SNORD46	snoRNA	5.11162	-0.618875	0.851603	-0.726718	0.467399	NA
PGD2	ENSG00000234093	RPS15AP11	processed_pseudogene	36.9885	-0.0370476	0.358478	-0.103347	0.917688	NA
PGD2	ENSG00000142959	BEST4	protein_coding	47.304	0.27555	0.281654	0.978327	0.327913	NA
PGD2	ENSG00000155926	SLA	protein_coding	9224.54	-0.218576	0.060258	-3.62733	0.000286368	0.00937592
PGD2	ENSG00000188396	TCTEX1D4	protein_coding	20.5534	0.759914	0.518717	1.46499	0.142925	NA
PGD2	ENSG00000222009	BTBD19	protein_coding	40.6541	-0.573492	0.372547	-1.53938	0.123712	NA
PGD2	ENSG00000117425	PTCH2	protein_coding	8.71623	-0.946984	1.03856	-0.911828	0.361859	NA
PGD2	ENSG00000226499	AL136380.1	processed_pseudogene	11.3399	-0.989956	0.86228	-1.14807	0.250941	NA
PGD2	ENSG00000136816	TOR1B	protein_coding	4133.23	-0.17274	0.0477003	-3.62135	0.00029307	0.00954537
PGD2	ENSG00000175482	POLD4	protein_coding	1059.75	-0.361464	0.0998043	-3.62173	0.000292637	0.00954537
PGD2	ENSG00000143771	CNIH4	protein_coding	3163.05	-0.288995	0.0799645	-3.61404	0.000301463	0.00976788
PGD2	ENSG00000162415	ZSWIM5	protein_coding	32.3373	0.119865	0.532715	0.225007	0.821973	NA
PGD2	ENSG00000281912	LINC01144	lncRNA	19.252	1.26875	0.52757	2.40489	0.0161772	NA
PGD2	ENSG00000140691	ARMC5	protein_coding	2472.78	-0.292486	0.080953	-3.61303	0.00030264	0.00978068
PGD2	ENSG00000132781	MUTYH	protein_coding	57.4858	-0.0152195	0.270416	-0.0562818	0.955117	NA
PGD2	ENSG00000112667	DNPH1	protein_coding	3135.6	-0.407778	0.11298	-3.60931	0.000307017	0.00987111
PGD2	ENSG00000197019	SERTAD1	protein_coding	1883.07	-0.346385	0.0959694	-3.60933	0.000306994	0.00987111
PGD2	ENSG00000055070	SZRD1	protein_coding	19479.9	-0.176631	0.0490493	-3.6011	0.000316877	0.010162
PGD2	ENSG00000128567	PODXL	protein_coding	186.423	0.65225	0.181331	3.59702	0.000321886	0.0102453
PGD2	ENSG00000182325	FBXL6	protein_coding	1873.31	-0.326035	0.0906413	-3.59698	0.000321932	0.0102453
PGD2	ENSG00000168071	CCDC88B	protein_coding	12402.8	-0.209974	0.0583616	-3.59781	0.000320911	0.0102453
PGD2	ENSG00000152894	PTPRK	protein_coding	1888.55	-0.275987	0.0768619	-3.59068	0.000329812	0.0104694
PGD2	ENSG00000159588	CCDC17	protein_coding	22.1666	0.0150629	0.484763	0.0310727	0.975212	NA
PGD2	ENSG00000143816	WNT9A	protein_coding	389.386	0.565979	0.157732	3.58825	0.000332911	0.0105411
PGD2	ENSG00000225447	RPS15AP10	processed_pseudogene	7.79659	0.0603543	0.886313	0.0680959	0.945709	NA
PGD2	ENSG00000234329	AL604028.2	processed_pseudogene	25.0569	0.297054	0.509392	0.583153	0.55979	NA
PGD2	ENSG00000005436	GCFC2	protein_coding	1017.84	0.218377	0.0609255	3.58432	0.000337951	0.0106067
PGD2	ENSG00000165071	TMEM71	protein_coding	3262.93	0.187128	0.0522151	3.58379	0.000338643	0.0106067
PGD2	ENSG00000230896	AL604028.1	lncRNA	53.0231	-0.281305	0.29515	-0.953093	0.340543	NA
PGD2	ENSG00000173153	ESRRA	protein_coding	3151.63	-0.242773	0.0677419	-3.5838	0.000338633	0.0106067
PGD2	ENSG00000185527	PDE6G	protein_coding	271.483	-0.570084	0.15912	-3.58272	0.000340034	0.0106067
PGD2	ENSG00000227857	AL358075.2	lncRNA	5.64254	0.195733	0.921571	0.21239	0.831803	NA
PGD2	ENSG00000089639	GMIP	protein_coding	15316.4	-0.179351	0.0500605	-3.58269	0.000340073	0.0106067
PGD2	ENSG00000205593	DENND6B	protein_coding	1248.53	-0.293275	0.081815	-3.58462	0.000337572	0.0106067
PGD2	ENSG00000136068	FLNB	protein_coding	11896.4	0.390563	0.109069	3.58088	0.000342434	0.0106287
PGD2	ENSG00000182985	CADM1	protein_coding	1558.26	-0.269002	0.0751225	-3.58085	0.000342479	0.0106287
PGD2	ENSG00000002834	LASP1	protein_coding	62554.8	-0.160078	0.0447143	-3.58001	0.000343581	0.0106365
PGD2	ENSG00000117480	FAAH	protein_coding	62.4528	0.342415	0.259127	1.32142	0.186361	NA
PGD2	ENSG00000232022	FAAHP1	transcribed_unprocessed_pseudogene	51.6963	0.112561	0.428838	0.262479	0.792952	NA
PGD2	ENSG00000224863	LINC01398	lncRNA	10.3915	0.330969	0.864215	0.382971	0.701741	NA
PGD2	ENSG00000197587	DMBX1	protein_coding	4.3037	-0.197796	1.90783	-0.103675	0.917427	NA
PGD2	ENSG00000269956	MKNK1-AS1	lncRNA	18.6094	0.0875997	0.608479	0.143965	0.885528	NA
PGD2	ENSG00000164442	CITED2	protein_coding	12117.4	0.217981	0.0609304	3.57754	0.000346844	0.0106662
PGD2	ENSG00000120159	CAAP1	protein_coding	2702.12	-0.212431	0.0593814	-3.5774	0.000347031	0.0106662
PGD2	ENSG00000138835	RGS3	protein_coding	2830.87	-0.357845	0.100031	-3.57735	0.000347097	0.0106662
PGD2	ENSG00000186118	TEX38	protein_coding	4.68848	-0.403428	1.05397	-0.382769	0.701891	NA
PGD2	ENSG00000182544	MFSD5	protein_coding	5767.28	-0.183227	0.051236	-3.57613	0.000348719	0.0106898
PGD2	ENSG00000142973	CYP4B1	protein_coding	6.03617	-0.681579	1.49168	-0.45692	0.647729	NA
PGD2	ENSG00000186222	BLOC1S4	protein_coding	3188.85	-0.257491	0.0720373	-3.57442	0.000351009	0.0107337
PGD2	ENSG00000107362	ABHD17B	protein_coding	4476.4	-0.171081	0.0478828	-3.57291	0.00035303	0.0107691
PGD2	ENSG00000225762	LINC01389	lncRNA	15.4978	0.192321	0.526635	0.365188	0.714971	NA
PGD2	ENSG00000186790	FOXE3	protein_coding	5.78255	-0.448852	1.08573	-0.413411	0.679305	NA
PGD2	ENSG00000237424	FOXD2-AS1	lncRNA	899.285	0.108509	0.0815225	1.33103	0.18318	0.493401
PGD2	ENSG00000105088	OLFM2	protein_coding	923.628	-0.437277	0.122454	-3.57095	0.000355695	0.010824
PGD2	ENSG00000132122	SPATA6	protein_coding	9.03491	-0.622725	1.05395	-0.59085	0.554621	NA
PGD2	ENSG00000235105	AL356968.2	processed_pseudogene	10.0345	0.926694	0.681676	1.35944	0.174009	NA
PGD2	ENSG00000186094	AGBL4	protein_coding	4.49138	-3.42039	2.17034	-1.57597	0.115032	NA
PGD2	ENSG00000162373	BEND5	protein_coding	40.3392	-0.10086	0.438576	-0.229971	0.818115	NA
PGD2	ENSG00000162374	ELAVL4	protein_coding	5.30625	2.87324	2.40666	1.19387	0.232527	NA
PGD2	ENSG00000234080	AL596275.1	processed_pseudogene	5.11916	-0.583285	1.00731	-0.579053	0.562553	NA
PGD2	ENSG00000143126	CELSR2	protein_coding	1166.72	0.418592	0.117303	3.56847	0.000359068	0.0108738
PGD2	ENSG00000230585	PHBP12	processed_pseudogene	7.27814	-0.294883	0.899092	-0.327978	0.742928	NA
PGD2	ENSG00000172725	CORO1B	protein_coding	2760.09	-0.329434	0.092352	-3.56715	0.00036088	0.0109023
PGD2	ENSG00000213478	CFL1P2	processed_pseudogene	8.10741	0.845023	0.787516	1.07302	0.283261	NA
PGD2	ENSG00000203356	LINC01562	lncRNA	10.1125	-0.0492095	0.809252	-0.0608085	0.951512	NA
PGD2	ENSG00000164081	TEX264	protein_coding	7176.54	-0.250885	0.0703765	-3.56489	0.000364011	0.0109346
PGD2	ENSG00000233406	AL162430.1	processed_pseudogene	10.8015	-0.14409	0.623601	-0.231061	0.817267	NA
PGD2	ENSG00000085831	TTC39A	protein_coding	23.7466	0.148951	0.631427	0.235896	0.813513	NA
PGD2	ENSG00000138674	SEC31A	protein_coding	14504.9	0.173708	0.0487258	3.56502	0.000363833	0.0109346
PGD2	ENSG00000232027	AL671986.1	processed_pseudogene	7.56353	0.300833	0.875821	0.343487	0.731232	NA
PGD2	ENSG00000227070	EPS15-AS1	lncRNA	9.98009	0.644571	0.621535	1.03706	0.299706	NA
PGD2	ENSG00000177374	HIC1	protein_coding	7693.8	-0.342576	0.0961081	-3.56448	0.000364574	0.0109346
PGD2	ENSG00000176595	KBTBD11	protein_coding	649.018	0.540208	0.151694	3.56116	0.000369221	0.0110475
PGD2	ENSG00000266993	AL050343.2	lncRNA	12.175	0.521711	0.727313	0.717314	0.473181	NA
PGD2	ENSG00000169213	RAB3B	protein_coding	21.4443	0.187252	0.718549	0.260597	0.794403	NA
PGD2	ENSG00000127415	IDUA	protein_coding	577.866	-0.432583	0.121518	-3.55982	0.000371104	0.0110741
PGD2	ENSG00000073350	LLGL2	protein_coding	1683.59	-0.234343	0.06584	-3.55927	0.000371882	0.0110741
PGD2	ENSG00000059758	CDK17	protein_coding	4211.92	-0.25881	0.0727296	-3.55853	0.000372943	0.0110793
PGD2	ENSG00000168036	CTNNB1	protein_coding	16573.8	-0.19764	0.0555676	-3.55676	0.000375464	0.0111278
PGD2	ENSG00000162777	DENND2D	protein_coding	9534.43	-0.283151	0.079677	-3.55374	0.000379798	0.0112296
PGD2	ENSG00000224680	PLA2G12AP1	processed_pseudogene	8.76341	-0.179004	0.64219	-0.27874	0.780445	NA
PGD2	ENSG00000177697	CD151	protein_coding	6171.72	-0.224367	0.0632743	-3.54594	0.000391219	0.01154
PGD2	ENSG00000164483	SAMD3	protein_coding	3281.24	-0.183949	0.0518957	-3.54459	0.000393224	0.0115632
PGD2	ENSG00000196323	ZBTB44	protein_coding	8631.8	0.217141	0.061267	3.54417	0.000393854	0.0115632
PGD2	ENSG00000115904	SOS1	protein_coding	56921.8	0.221099	0.062454	3.54019	0.000399836	0.0117114
PGD2	ENSG00000182183	SHISAL2A	protein_coding	67.5881	0.477528	0.311483	1.53308	0.125256	NA
PGD2	ENSG00000131378	RFTN1	protein_coding	8577.07	-0.212423	0.0600179	-3.53933	0.000401138	0.0117221
PGD2	ENSG00000178802	MPI	protein_coding	3488.75	0.186206	0.0526362	3.53761	0.000403771	0.0117715
PGD2	ENSG00000228929	RPS13P2	processed_pseudogene	159.971	-0.00780736	0.17711	-0.044082	0.964839	0.987766
PGD2	ENSG00000148481	MINDY3	protein_coding	1230.75	0.27016	0.0764376	3.53438	0.00040873	0.0118883
PGD2	ENSG00000168159	RNF187	protein_coding	23277.1	-0.178046	0.0504636	-3.52821	0.000418375	0.0119803
PGD2	ENSG00000230953	AC099677.1	processed_pseudogene	5.31756	-0.00922045	0.871924	-0.0105748	0.991563	NA
PGD2	ENSG00000144468	RHBDD1	protein_coding	3096.94	-0.165418	0.0468438	-3.53127	0.000413572	0.0119803
PGD2	ENSG00000236360	RRAS2P1	processed_pseudogene	5.37905	0.391295	0.718744	0.544415	0.586156	NA
PGD2	ENSG00000174348	PODN	protein_coding	20.8215	1.35446	0.989499	1.36883	0.171053	NA
PGD2	ENSG00000162383	SLC1A7	protein_coding	13.9149	0.587018	1.3071	0.4491	0.653359	NA
PGD2	ENSG00000204366	ZBTB12	protein_coding	215.762	-0.539535	0.152884	-3.52906	0.000417039	0.0119803
PGD2	ENSG00000136813	ECPAS	protein_coding	10361.8	0.227571	0.064481	3.52927	0.0004167	0.0119803
PGD2	ENSG00000259818	AL606760.3	lncRNA	3.87665	-0.497944	1.71423	-0.290476	0.771452	NA
PGD2	ENSG00000107438	PDLIM1	protein_coding	1052.63	0.384571	0.108977	3.52893	0.000417239	0.0119803
PGD2	ENSG00000226754	AL606760.1	lncRNA	36.3434	0.219776	0.337534	0.651122	0.514968	NA
PGD2	ENSG00000012061	ERCC1	protein_coding	2758.76	-0.214498	0.0607947	-3.52823	0.000418353	0.0119803
PGD2	ENSG00000225675	LINC01771	lncRNA	18.5509	0.0171791	0.461141	0.0372535	0.970283	NA
PGD2	ENSG00000230138	LINC02812	lncRNA	4.06172	-1.44069	1.13659	-1.26756	0.204956	NA
PGD2	ENSG00000100266	PACSIN2	protein_coding	14475.5	-0.244015	0.0691638	-3.52807	0.000418596	0.0119803
PGD2	ENSG00000100055	CYTH4	protein_coding	10589.5	-0.138366	0.0393106	-3.51982	0.000431843	0.0123312
PGD2	ENSG00000211452	DIO1	protein_coding	4.32201	-0.866493	1.46602	-0.591051	0.554486	NA
PGD2	ENSG00000099377	HSD3B7	protein_coding	241.489	-0.535201	0.152151	-3.51756	0.000435533	0.0124082
PGD2	ENSG00000115839	RAB3GAP1	protein_coding	4079.48	-0.223988	0.0637204	-3.51518	0.000439464	0.0124918
PGD2	ENSG00000219102	HNRNPA3P12	processed_pseudogene	7.3815	0.847495	0.821982	1.03104	0.302523	NA
PGD2	ENSG00000088179	PTPN4	protein_coding	8192.68	0.215928	0.0614525	3.51374	0.000441844	0.0125309
PGD2	ENSG00000280378	AL353898.3	TEC	9.66045	1.12827	0.723691	1.55904	0.118986	NA
PGD2	ENSG00000163519	TRAT1	protein_coding	7876.21	0.244975	0.0697462	3.51238	0.000444116	0.0125545
PGD2	ENSG00000108798	ABI3	protein_coding	3651.61	-0.364912	0.103903	-3.51204	0.000444684	0.0125545
PGD2	ENSG00000113658	SMAD5	protein_coding	5669.35	0.231604	0.0659583	3.51137	0.000445802	0.0125578
PGD2	ENSG00000183864	TOB2	protein_coding	10872.5	-0.141882	0.0404375	-3.50868	0.000450336	0.012657
PGD2	ENSG00000198711	SSBP3-AS1	lncRNA	26.9776	0.794042	0.558719	1.42118	0.155264	NA
PGD2	ENSG00000225632	AL161644.1	lncRNA	5.48851	-2.81655	1.52866	-1.84249	0.0654029	NA
PGD2	ENSG00000162390	ACOT11	protein_coding	18.692	0.700177	0.684684	1.02263	0.306483	NA
PGD2	ENSG00000145703	IQGAP2	protein_coding	21139.3	0.216603	0.0618056	3.50458	0.000457321	0.0128245
PGD2	ENSG00000117090	SLAMF1	protein_coding	7918.51	-0.252135	0.0720411	-3.49987	0.000465488	0.0129825
PGD2	ENSG00000172215	CXCR6	protein_coding	17052.1	-0.73854	0.211075	-3.49894	0.00046711	0.0129825
PGD2	ENSG00000162398	LEXM	protein_coding	16.5304	0.935905	0.830715	1.12663	0.259901	NA
PGD2	ENSG00000166501	PRKCB	protein_coding	13546.8	0.187523	0.0535911	3.49914	0.000466766	0.0129825
PGD2	ENSG00000162399	BSND	protein_coding	9.46023	1.07542	1.45866	0.737262	0.460963	NA
PGD2	ENSG00000167264	DUS2	protein_coding	1607.25	-0.239731	0.0684939	-3.50004	0.000465192	0.0129825
PGD2	ENSG00000149084	HSD17B12	protein_coding	1424.12	-0.337932	0.096599	-3.4983	0.000468238	0.012985
PGD2	ENSG00000234810	AL603840.1	lncRNA	5.19421	0.172117	1.83471	0.0938112	0.925259	NA
PGD2	ENSG00000260971	AC119674.1	lncRNA	4.66774	-1.36697	2.16163	-0.63238	0.527138	NA
PGD2	ENSG00000162409	PRKAA2	protein_coding	6.10178	-1.03838	1.71882	-0.604127	0.545759	NA
PGD2	ENSG00000173406	DAB1	protein_coding	56.7205	0.208635	0.642639	0.324654	0.745443	NA
PGD2	ENSG00000100911	PSME2	protein_coding	12465.7	-0.335735	0.0960118	-3.49681	0.000470849	0.0130286
PGD2	ENSG00000286918	AL035411.3	lncRNA	19.9394	-0.369812	0.426052	-0.867997	0.385396	NA
PGD2	ENSG00000185839	AL035411.1	processed_pseudogene	45.0805	-0.479401	0.338686	-1.41547	0.156929	NA
PGD2	ENSG00000100599	RIN3	protein_coding	5032.97	0.244601	0.0699849	3.49505	0.000473965	0.0130858
PGD2	ENSG00000283445	AL136985.3	lncRNA	5.21363	-1.59782	1.58937	-1.00531	0.314747	NA
PGD2	ENSG00000124767	GLO1	protein_coding	31485.5	-0.202113	0.0578404	-3.49432	0.000475271	0.013093
PGD2	ENSG00000234807	LINC01135	lncRNA	15.7833	-0.0540034	0.59538	-0.0907041	0.927728	NA
PGD2	ENSG00000232453	LINC02777	lncRNA	9.23023	-0.753844	0.694162	-1.08598	0.27749	NA
PGD2	ENSG00000237352	LINC01358	lncRNA	51.9128	-0.458351	0.399477	-1.14738	0.251226	NA
PGD2	ENSG00000224609	HSD52	lncRNA	4.80278	0.618238	1.63922	0.377155	0.706059	NA
PGD2	ENSG00000013375	PGM3	protein_coding	761.427	0.263759	0.0755453	3.49141	0.000480486	0.0131338
PGD2	ENSG00000134709	HOOK1	protein_coding	5.00783	-2.9901	1.82148	-1.64158	0.100677	NA
PGD2	ENSG00000226476	LINC01748	lncRNA	7.69223	-0.545498	1.577	-0.345908	0.729412	NA
PGD2	ENSG00000118496	FBXO30	protein_coding	3613.57	0.222579	0.0637691	3.49039	0.000482316	0.0131338
PGD2	ENSG00000237928	NFIA-AS2	lncRNA	4.43818	1.38686	2.229	0.62219	0.533817	NA
PGD2	ENSG00000056558	TRAF1	protein_coding	21598.9	-0.294953	0.0844891	-3.49102	0.000481186	0.0131338
PGD2	ENSG00000196693	ZNF33B	protein_coding	2479.51	0.291149	0.0833725	3.49214	0.000479161	0.0131338
PGD2	ENSG00000132854	KANK4	protein_coding	4.35464	-0.837878	1.93424	-0.433183	0.664882	NA
PGD2	ENSG00000121274	TENT4B	protein_coding	2676.11	0.223821	0.0641325	3.48998	0.000483054	0.0131338
PGD2	ENSG00000130402	ACTN4	protein_coding	86991.8	-0.142001	0.0406727	-3.49132	0.000480645	0.0131338
PGD2	ENSG00000235545	AC103923.1	lncRNA	5.01256	1.07176	0.831034	1.28967	0.197165	NA
PGD2	ENSG00000118922	KLF12	protein_coding	6463.21	0.314219	0.0901083	3.48713	0.000488239	0.013246
PGD2	ENSG00000224209	LINC00466	lncRNA	4.73225	-1.2968	1.92481	-0.673727	0.500485	NA
PGD2	ENSG00000227500	SCAMP4	protein_coding	3730.15	-0.173092	0.0496814	-3.48404	0.000493899	0.0133706
PGD2	ENSG00000234745	HLA-B	protein_coding	397232	-0.178458	0.0512382	-3.4829	0.000496007	0.0133861
PGD2	ENSG00000068366	ACSL4	protein_coding	15754.3	-0.381373	0.109527	-3.482	0.000497686	0.0133861
PGD2	ENSG00000116652	DLEU2L	lncRNA	7.84708	0.508782	0.840047	0.605659	0.544741	NA
PGD2	ENSG00000166886	NAB2	protein_coding	1607.73	-0.79784	0.229223	-3.48064	0.000500226	0.0134256
PGD2	ENSG00000244256	RN7SL130P	misc_RNA	11.1688	0.260943	0.663754	0.393132	0.694222	NA
PGD2	ENSG00000070526	ST6GALNAC1	protein_coding	95.3722	1.00853	0.289949	3.4783	0.000504606	0.0134853
PGD2	ENSG00000158966	CACHD1	protein_coding	4.87151	1.6579	1.88168	0.881075	0.378277	NA
PGD2	ENSG00000011485	PPP5C	protein_coding	6231.8	-0.194009	0.0557683	-3.47884	0.000503584	0.0134853
PGD2	ENSG00000175040	CHST2	protein_coding	4229.88	-0.474542	0.136524	-3.4759	0.000509143	0.0134952
PGD2	ENSG00000226891	LINC01359	lncRNA	5.17128	-0.074036	1.41111	-0.0524666	0.958157	NA
PGD2	ENSG00000112984	KIF20A	protein_coding	3261.71	0.270584	0.0778436	3.47599	0.000508966	0.0134952
PGD2	ENSG00000080503	SMARCA2	protein_coding	21208.5	-0.254291	0.0731382	-3.47686	0.000507316	0.0134952
PGD2	ENSG00000100426	ZBED4	protein_coding	6242.95	0.156137	0.0449208	3.47582	0.000509294	0.0134952
PGD2	ENSG00000075651	PLD1	protein_coding	4009.88	0.353452	0.101709	3.47513	0.0005106	0.0135012
PGD2	ENSG00000100346	CACNA1I	protein_coding	1802.58	0.405103	0.11666	3.4725	0.000515626	0.0136053
PGD2	ENSG00000118473	SGIP1	protein_coding	8.9613	1.4026	1.33729	1.04884	0.294253	NA
PGD2	ENSG00000152763	DNAI4	protein_coding	30.5648	0.655811	0.437916	1.49757	0.134244	NA
PGD2	ENSG00000174695	TMEM167A	protein_coding	9919.85	-0.15785	0.0454917	-3.46987	0.000520717	0.0136162
PGD2	ENSG00000172197	MBOAT1	protein_coding	2596.37	-0.24815	0.0714941	-3.47092	0.000518687	0.0136162
PGD2	ENSG00000162594	IL23R	protein_coding	19.3772	-1.64224	0.980182	-1.67545	0.0938466	NA
PGD2	ENSG00000129696	TTI2	protein_coding	1536.84	-0.224536	0.0646999	-3.47043	0.000519628	0.0136162
PGD2	ENSG00000133321	PLAAT4	protein_coding	8296.37	-0.29772	0.0858114	-3.46947	0.000521482	0.0136162
PGD2	ENSG00000087589	CASS4	protein_coding	8988.3	-0.293144	0.0844706	-3.47037	0.000519741	0.0136162
PGD2	ENSG00000172380	GNG12	protein_coding	3.81751	-0.0841206	2.17436	-0.0386874	0.96914	NA
PGD2	ENSG00000116729	WLS	protein_coding	3.9182	-2.73666	1.83689	-1.48983	0.136268	NA
PGD2	ENSG00000229133	RPS7P4	processed_pseudogene	4.82204	-0.268192	0.939575	-0.28544	0.775307	NA
PGD2	ENSG00000129465	RIPK3	protein_coding	1901.56	-0.196253	0.0565925	-3.46784	0.000524668	0.0136441
PGD2	ENSG00000233589	AL138789.1	lncRNA	4.88756	0.758997	0.972811	0.78021	0.435267	NA
PGD2	ENSG00000234264	DEPDC1-AS1	lncRNA	6.01306	-0.497319	0.809846	-0.614091	0.539155	NA
PGD2	ENSG00000223883	LINC01707	lncRNA	4.58133	0.584669	3.11563	0.187657	0.851146	NA
PGD2	ENSG00000033122	LRRC7	protein_coding	31.3862	-0.187772	0.695643	-0.269925	0.787218	NA
PGD2	ENSG00000184009	ACTG1	protein_coding	374776	-0.307717	0.0888315	-3.46405	0.000532101	0.0137784
PGD2	ENSG00000178607	ERN1	protein_coding	72939.9	0.444116	0.128255	3.46276	0.000534664	0.0138162
PGD2	ENSG00000070501	POLB	protein_coding	2380.93	-0.240284	0.0694625	-3.45919	0.000541809	0.0138913
PGD2	ENSG00000197568	HHLA3	lncRNA	441.742	-0.0517129	0.114726	-0.450752	0.652168	0.857818
PGD2	ENSG00000178896	EXOSC4	protein_coding	879.092	-0.345717	0.0999363	-3.45938	0.000541427	0.0138913
PGD2	ENSG00000182871	COL18A1	protein_coding	327.008	-0.750013	0.216824	-3.45909	0.000542012	0.0138913
PGD2	ENSG00000235079	ZRANB2-AS1	lncRNA	4.02078	0.480124	1.1934	0.402315	0.687452	NA
PGD2	ENSG00000181789	COPG1	protein_coding	22068.8	0.112882	0.0326486	3.45748	0.000545254	0.0139118
PGD2	ENSG00000207721	MIR186	miRNA	6.49919	0.286526	0.72879	0.393152	0.694207	NA
PGD2	ENSG00000229956	ZRANB2-AS2	lncRNA	26.6611	-0.021846	0.636776	-0.0343072	0.972632	NA
PGD2	ENSG00000172260	NEGR1	protein_coding	6.75428	4.20591	2.10229	2.00063	0.0454324	NA
PGD2	ENSG00000233994	GDI2P2	processed_pseudogene	6.56872	0.508064	0.700229	0.725568	0.468104	NA
PGD2	ENSG00000286863	AL513166.1	lncRNA	4.3225	-1.0402	2.23604	-0.465196	0.641791	NA
PGD2	ENSG00000255587	RAB44	protein_coding	125.345	-1.04414	0.302034	-3.45704	0.000546151	0.0139118
PGD2	ENSG00000169217	CD2BP2	protein_coding	12469.8	-0.199747	0.0578804	-3.45103	0.000558443	0.0141386
PGD2	ENSG00000259030	FPGT-TNNI3K	protein_coding	5.40208	-1.00181	1.54829	-0.647045	0.517603	NA
PGD2	ENSG00000178965	ERICH3	protein_coding	4.8653	2.80316	1.80633	1.55185	0.120698	NA
PGD2	ENSG00000155304	HSPA13	protein_coding	10881.9	0.216768	0.0627997	3.45173	0.000557009	0.0141386
PGD2	ENSG00000119899	SLC17A5	protein_coding	4015.23	-0.42153	0.122214	-3.44911	0.000562434	0.0141822
PGD2	ENSG00000137968	SLC44A5	protein_coding	16.4449	-2.04241	1.2848	-1.58967	0.111909	NA
PGD2	ENSG00000128923	MINDY2	protein_coding	2599.27	0.265701	0.0770269	3.44946	0.000561709	0.0141822
PGD2	ENSG00000211456	SACM1L	protein_coding	8806.85	-0.173183	0.050258	-3.44589	0.000569189	0.0143236
PGD2	ENSG00000184005	ST6GALNAC3	protein_coding	4.2994	-1.54342	2.98113	-0.517732	0.604645	NA
PGD2	ENSG00000226415	TPI1P1	processed_pseudogene	230.098	-0.184426	0.143891	-1.28171	0.199945	0.514338
PGD2	ENSG00000117069	ST6GALNAC5	protein_coding	4.2969	-3.37622	3.73628	-0.903632	0.366191	NA
PGD2	ENSG00000125257	ABCC4	protein_coding	4010.23	-0.2515	0.0730501	-3.44284	0.00057564	0.0144569
PGD2	ENSG00000226084	AC113935.1	processed_pseudogene	428.143	0.325577	0.72135	0.451345	0.651741	0.857818
PGD2	ENSG00000154027	AK5	protein_coding	21.2377	0.184588	0.649854	0.284045	0.776376	NA
PGD2	ENSG00000143971	ETAA1	protein_coding	1064.59	0.23306	0.0677101	3.44202	0.000577377	0.0144715
PGD2	ENSG00000175463	TBC1D10C	protein_coding	17335.5	-0.19375	0.0563314	-3.43947	0.00058285	0.0145794
PGD2	ENSG00000168246	UBTD2	protein_coding	2467.16	0.35725	0.103968	3.43616	0.000590031	0.0146853
PGD2	ENSG00000219201	AC138392.1	processed_pseudogene	224.485	-0.0940933	0.196062	-0.479916	0.631287	0.845514
PGD2	ENSG00000235613	NSRP1P1	processed_pseudogene	4.91028	0.25586	1.06711	0.239769	0.810509	NA
PGD2	ENSG00000235927	NEXN-AS1	lncRNA	3.97792	-0.33964	1.80408	-0.188263	0.850671	NA
PGD2	ENSG00000162614	NEXN	protein_coding	45.968	0.319086	0.540171	0.590714	0.554712	NA
PGD2	ENSG00000070882	OSBPL3	protein_coding	6935.39	-0.267484	0.0778461	-3.43606	0.000590231	0.0146853
PGD2	ENSG00000005486	RHBDD2	protein_coding	18591.2	-0.198047	0.0576407	-3.43589	0.000590604	0.0146853
PGD2	ENSG00000137960	GIPC2	protein_coding	4.91722	1.4513	1.46474	0.990818	0.321774	NA
PGD2	ENSG00000285928	AC103591.4	lncRNA	10.4312	0.427939	0.766491	0.558309	0.576634	NA
PGD2	ENSG00000137959	IFI44L	protein_coding	55.9009	-0.413877	0.495722	-0.834896	0.403776	NA
PGD2	ENSG00000160991	ORAI2	protein_coding	13066	-0.176011	0.051267	-3.43322	0.000596457	0.0147767
PGD2	ENSG00000235400	AC104837.1	processed_pseudogene	9.68518	0.371971	0.574932	0.646982	0.517644	NA
PGD2	ENSG00000117114	ADGRL2	protein_coding	60.5614	-1.15804	0.887701	-1.30453	0.192052	NA
PGD2	ENSG00000227288	ARID3BP1	processed_pseudogene	59.6595	0.350621	0.294918	1.18888	0.234488	NA
PGD2	ENSG00000233290	AL157944.1	lncRNA	5.49321	3.06813	1.87459	1.63669	0.101694	NA
PGD2	ENSG00000230817	LINC01362	lncRNA	4.89606	0.0638126	1.1691	0.0545829	0.956471	NA
PGD2	ENSG00000233008	LINC01725	lncRNA	11.6104	-0.83171	1.17461	-0.708075	0.478898	NA
PGD2	ENSG00000257093	DENND11	protein_coding	7813.94	0.211761	0.0616913	3.4326	0.000597828	0.0147767
PGD2	ENSG00000271576	AL359504.1	lncRNA	12.1049	0.912054	0.703365	1.2967	0.194734	NA
PGD2	ENSG00000125384	PTGER2	protein_coding	19885.4	0.185792	0.0541237	3.43274	0.00059752	0.0147767
PGD2	ENSG00000226970	NEDD8P1	processed_pseudogene	18.5719	-0.0517443	0.590007	-0.0877012	0.930114	NA
PGD2	ENSG00000203943	SAMD13	protein_coding	6.17553	-0.077912	1.19187	-0.0653695	0.94788	NA
PGD2	ENSG00000115539	PDCL3	protein_coding	1510.52	-0.390266	0.11384	-3.42819	0.000607621	0.0149892
PGD2	ENSG00000184557	SOCS3	protein_coding	909.623	0.376819	0.109941	3.42745	0.000609275	0.0150004
PGD2	ENSG00000285851	AL359762.3	lncRNA	10.3844	1.33015	0.768216	1.73147	0.0833674	NA
PGD2	ENSG00000122432	SPATA1	protein_coding	15.6759	0.0052898	0.650921	0.00812665	0.993516	NA
PGD2	ENSG00000163818	LZTFL1	protein_coding	1319.02	0.409507	0.11963	3.42312	0.000619063	0.0151991
PGD2	ENSG00000284882	AL359762.1	lncRNA	30.9517	0.0325996	0.381994	0.0853406	0.931991	NA
PGD2	ENSG00000169508	GPR183	protein_coding	6836.51	0.344747	0.100721	3.42281	0.000619774	0.0151991
PGD2	ENSG00000171517	LPAR3	protein_coding	5.22133	1.38952	1.55432	0.893969	0.371338	NA
PGD2	ENSG00000168394	TAP1	protein_coding	39326.2	-0.234563	0.0685473	-3.42192	0.000621809	0.0152191
PGD2	ENSG00000134198	TSPAN2	protein_coding	652.992	0.447378	0.130785	3.4207	0.000624595	0.0152574
PGD2	ENSG00000204524	ZNF805	protein_coding	1027.58	0.301847	0.0883017	3.41836	0.000629993	0.0153593
PGD2	ENSG00000097096	SYDE2	protein_coding	40.5925	-0.181053	0.381848	-0.47415	0.635393	NA
PGD2	ENSG00000060491	OGFR	protein_coding	8766.08	-0.16396	0.0480655	-3.41119	0.00064681	0.0157386
PGD2	ENSG00000008513	ST3GAL1	protein_coding	27695.7	0.138246	0.0405705	3.40754	0.000655504	0.0158883
PGD2	ENSG00000223653	AL078459.1	lncRNA	5.92051	-0.588438	1.00508	-0.585465	0.558235	NA
PGD2	ENSG00000135114	OASL	protein_coding	1654.31	-0.386557	0.113426	-3.40801	0.000654383	0.0158883
PGD2	ENSG00000171502	COL24A1	protein_coding	5.63909	1.97417	1.83873	1.07366	0.282976	NA
PGD2	ENSG00000137936	BCAR3	protein_coding	2957.84	-0.253092	0.0743701	-3.40314	0.000666166	0.0161155
PGD2	ENSG00000016490	CLCA1	protein_coding	4.71205	-1.34248	1.70079	-0.789328	0.429921	NA
PGD2	ENSG00000261737	CLCA4-AS1	lncRNA	135.575	-0.208431	0.203098	-1.02626	0.30477	0.618892
PGD2	ENSG00000068912	ERLEC1	protein_coding	6977.93	0.144961	0.0426326	3.40024	0.000673268	0.0162246
PGD2	ENSG00000230721	AL049597.1	processed_pseudogene	4.20578	1.19452	1.01565	1.17612	0.239549	NA
PGD2	ENSG00000076641	PAG1	protein_coding	21314.2	0.236959	0.069689	3.40024	0.000673269	0.0162246
PGD2	ENSG00000106348	IMPDH1	protein_coding	6709.96	0.164028	0.0482663	3.3984	0.000677802	0.0163024
PGD2	ENSG00000267272	LINC01140	lncRNA	7.35095	0.231606	1.09209	0.212076	0.832048	NA
PGD2	ENSG00000118985	ELL2	protein_coding	2495.16	0.279235	0.082191	3.39739	0.000680316	0.0163315
PGD2	ENSG00000237505	PKN2-AS1	lncRNA	24.2886	0.246234	0.726509	0.338928	0.734664	NA
PGD2	ENSG00000135127	BICDL1	protein_coding	2470.2	-0.430647	0.12681	-3.39601	0.000683754	0.0163826
PGD2	ENSG00000241975	ELOCP19	processed_pseudogene	15.288	1.42581	0.690647	2.06445	0.0389747	NA
PGD2	ENSG00000027869	SH2D2A	protein_coding	11771.1	-0.35458	0.104428	-3.39545	0.000685147	0.0163846
PGD2	ENSG00000204525	HLA-C	protein_coding	259914	-0.201639	0.0594339	-3.39266	0.000692184	0.0165213
PGD2	ENSG00000101665	SMAD7	protein_coding	2145.62	-0.28647	0.0845024	-3.39009	0.000698703	0.0166451
PGD2	ENSG00000102580	DNAJC3	protein_coding	14613.5	0.158688	0.0468405	3.38783	0.000704472	0.0167506
PGD2	ENSG00000255150	EID3	protein_coding	380.841	-0.503841	0.148882	-3.38416	0.000713954	0.0169439
PGD2	ENSG00000234518	PTGES3P1	processed_pseudogene	124.204	-0.00510692	0.216356	-0.0236042	0.981168	0.993579
PGD2	ENSG00000111371	SLC38A1	protein_coding	50971.5	0.209217	0.0619374	3.37788	0.000730472	0.0173031
PGD2	ENSG00000213512	GBP7	protein_coding	15.1996	-0.25515	0.505888	-0.504361	0.614008	NA
PGD2	ENSG00000170442	KRT86	protein_coding	185.426	-0.73609	0.218155	-3.37416	0.000740414	0.0175054
PGD2	ENSG00000284734	AC099063.4	lncRNA	91.37	0.117834	0.26141	0.450764	0.65216	0.857818
PGD2	ENSG00000115525	ST3GAL5	protein_coding	1912.79	-0.239179	0.0709489	-3.37114	0.000748571	0.0176649
PGD2	ENSG00000183347	GBP6	protein_coding	26.593	-0.607437	0.510439	-1.19003	0.234035	NA
PGD2	ENSG00000225492	GBP1P1	transcribed_unprocessed_pseudogene	15.2203	0.41583	0.9274	0.448382	0.653877	NA
PGD2	ENSG00000286548	AL596214.1	lncRNA	11.9519	0.1934	0.963504	0.200726	0.840913	NA
PGD2	ENSG00000177311	ZBTB38	protein_coding	6410.82	0.206756	0.0613944	3.36767	0.00075807	0.0178553
PGD2	ENSG00000231999	LRRC8C-DT	lncRNA	408.986	-0.0410408	0.127615	-0.321598	0.747757	0.903668
PGD2	ENSG00000230735	AC093423.2	lncRNA	3.88382	-1.71449	1.09719	-1.56262	0.118142	NA
PGD2	ENSG00000135722	FBXL8	protein_coding	884.905	0.369654	0.109788	3.36699	0.000759928	0.0178654
PGD2	ENSG00000231613	AC099568.1	lncRNA	3.65956	1.09518	1.68759	0.648961	0.516364	NA
PGD2	ENSG00000272931	LRRC8D-DT	lncRNA	68.1002	0.206031	0.274223	0.751326	0.452456	0.733965
PGD2	ENSG00000144283	PKP4	protein_coding	2445.58	0.20948	0.0623244	3.36112	0.000776275	0.0182155
PGD2	ENSG00000228175	GEMIN8P4	processed_pseudogene	22.2932	0.2847	0.490538	0.580383	0.561656	NA
PGD2	ENSG00000197448	GSTK1	protein_coding	25528.6	0.212931	0.0634023	3.35841	0.00078393	0.0183607
PGD2	ENSG00000233593	LINC02609	lncRNA	8.70033	-1.89616	1.41639	-1.33873	0.18066	NA
PGD2	ENSG00000232882	PHKA1P1	processed_pseudogene	6.12328	0.402493	0.926969	0.434204	0.664141	NA
PGD2	ENSG00000114455	HHLA2	protein_coding	122.149	0.708156	0.210911	3.35761	0.000786207	0.0183796
PGD2	ENSG00000162669	HFM1	protein_coding	3.83355	1.54818	2.2872	0.676888	0.498477	NA
PGD2	ENSG00000100417	PMM1	protein_coding	1874.18	-0.258816	0.0771019	-3.3568	0.000788497	0.0183987
PGD2	ENSG00000241318	WDR82P2	processed_pseudogene	6.46487	-1.37755	1.06102	-1.29833	0.194175	NA
PGD2	ENSG00000203914	HSP90B3P	processed_pseudogene	7.8029	-0.250509	0.842991	-0.297167	0.766339	NA
PGD2	ENSG00000197858	GPAA1	protein_coding	9583.33	-0.258595	0.0771513	-3.35179	0.000802908	0.0187001
PGD2	ENSG00000137948	BRDT	protein_coding	6.62301	0.523164	1.18446	0.441691	0.658713	NA
PGD2	ENSG00000172031	EPHX4	protein_coding	22.3995	-0.0648023	0.483051	-0.134152	0.893282	NA
PGD2	ENSG00000230667	SETSIP	protein_coding	8.90409	-0.0340151	0.587616	-0.0578866	0.953839	NA
PGD2	ENSG00000164576	SAP30L	protein_coding	4221.12	0.124319	0.0371056	3.3504	0.000806947	0.0187245
PGD2	ENSG00000273487	AC104836.1	lncRNA	6.013	1.01474	1.07173	0.946829	0.343726	NA
PGD2	ENSG00000175294	CATSPER1	protein_coding	103.253	-1.26682	0.378084	-3.35063	0.000806281	0.0187245
PGD2	ENSG00000141506	PIK3R5	protein_coding	6915.54	0.14211	0.0424263	3.34958	0.000809343	0.0187453
PGD2	ENSG00000244165	P2RY11	protein_coding	260.001	-0.533802	0.159465	-3.34745	0.000815582	0.0188549
PGD2	ENSG00000160113	NR2F6	protein_coding	670.074	-0.382834	0.11439	-3.34676	0.000817627	0.0188673
PGD2	ENSG00000058056	USP13	protein_coding	774.41	0.318243	0.0951169	3.34581	0.000820425	0.018897
PGD2	ENSG00000090447	TFAP4	protein_coding	884.814	0.379364	0.11345	3.3439	0.000826088	0.0189924
PGD2	ENSG00000207523	SNORA66	snoRNA	7.53122	0.582006	0.695659	0.836626	0.402803	NA
PGD2	ENSG00000229052	AL449283.1	transcribed_processed_pseudogene	4.32088	-0.942988	1.4871	-0.634114	0.526006	NA
PGD2	ENSG00000287797	AC093577.1	lncRNA	74.1344	0.0156305	0.341695	0.045744	0.963514	0.987752
PGD2	ENSG00000116127	ALMS1	protein_coding	1949.98	0.41773	0.124951	3.34316	0.000828304	0.0190084
PGD2	ENSG00000172671	ZFAND4	protein_coding	1219.51	0.225788	0.0676116	3.33948	0.000839349	0.0192266
PGD2	ENSG00000184232	OAF	protein_coding	505.608	-0.456354	0.136725	-3.33774	0.000844622	0.019312
PGD2	ENSG00000223745	CCDC18-AS1	lncRNA	318.713	0.159518	0.160544	0.993608	0.320414	0.634075
PGD2	ENSG00000170017	ALCAM	protein_coding	918.975	0.333115	0.0998636	3.3357	0.000850851	0.019419
PGD2	ENSG00000137942	FNBP1L	protein_coding	56.1552	-0.159496	0.42987	-0.371032	0.710614	NA
PGD2	ENSG00000136040	PLXNC1	protein_coding	1482.97	0.390057	0.116954	3.33513	0.000852602	0.0194235
PGD2	ENSG00000224093	BCAR3-AS1	lncRNA	3.65153	0.18879	1.39306	0.135522	0.892199	NA
PGD2	ENSG00000260464	AL049796.1	lncRNA	15.2164	0.00342821	0.557381	0.00615056	0.995093	NA
PGD2	ENSG00000150961	SEC24D	protein_coding	13263.3	0.14114	0.0423889	3.32965	0.000869548	0.0196662
PGD2	ENSG00000167851	CD300A	protein_coding	2989.6	-0.372921	0.111998	-3.3297	0.000869385	0.0196662
PGD2	ENSG00000198691	ABCA4	protein_coding	7.51686	1.58163	1.44244	1.0965	0.27286	NA
PGD2	ENSG00000137962	ARHGAP29	protein_coding	9.87693	3.18263	1.56268	2.03665	0.0416854	NA
PGD2	ENSG00000148660	CAMK2G	protein_coding	6126.14	0.222217	0.0667672	3.32824	0.000873961	0.0197304
PGD2	ENSG00000224081	SLC44A3-AS1	transcribed_processed_pseudogene	81.7643	0.114924	0.423777	0.27119	0.786245	0.918081
PGD2	ENSG00000137414	FAM8A1	protein_coding	2746.35	0.214083	0.0643564	3.32652	0.000879371	0.0198167
PGD2	ENSG00000117519	CNN3	protein_coding	52.1093	0.606032	0.356009	1.70229	0.0887007	NA
PGD2	ENSG00000164244	PRRC1	protein_coding	7593.84	0.169204	0.0509323	3.32214	0.000893301	0.0200584
PGD2	ENSG00000152078	TLCD4	protein_coding	9.12009	1.37401	1.3665	1.0055	0.314657	NA
PGD2	ENSG00000271092	TLCD4-RWDD3	protein_coding	6.8432	-0.39448	0.742373	-0.531378	0.595157	NA
PGD2	ENSG00000211584	SLC48A1	protein_coding	980.903	0.424172	0.12774	3.32058	0.00089831	0.0201347
PGD2	ENSG00000228852	AC092802.2	lncRNA	7.04287	0.436571	1.03692	0.421026	0.673736	NA
PGD2	ENSG00000228502	EEF1A1P11	processed_pseudogene	77.812	0.176759	0.274881	0.64304	0.520198	0.781422
PGD2	ENSG00000137970	RPL7P9	processed_pseudogene	428.124	-0.0850433	0.240269	-0.35395	0.723376	0.891842
PGD2	ENSG00000154359	LONRF1	protein_coding	605.466	0.271366	0.0818199	3.31663	0.000911118	0.0203488
PGD2	ENSG00000162413	KLHL21	protein_coding	9313.77	0.227442	0.0686992	3.3107	0.000930633	0.0206739
PGD2	ENSG00000232878	DPYD-AS1	lncRNA	3.70555	-0.801362	1.14829	-0.697877	0.485254	NA
PGD2	ENSG00000228057	SEC63P1	processed_pseudogene	56.6034	0.394272	0.256344	1.53806	0.124034	NA
PGD2	ENSG00000225206	MIR137HG	lncRNA	12.3524	0.922788	0.926504	0.995989	0.319255	NA
PGD2	ENSG00000065882	TBC1D1	protein_coding	4798.72	-0.204999	0.0619195	-3.31073	0.000930521	0.0206739
PGD2	ENSG00000232825	AL445433.2	lncRNA	3.99973	2.37495	2.15866	1.1002	0.271246	NA
PGD2	ENSG00000227034	AL445433.1	processed_pseudogene	5.3083	0.542169	0.873877	0.620418	0.534983	NA
PGD2	ENSG00000099260	PALMD	protein_coding	6.56215	-0.350608	1.87337	-0.187153	0.85154	NA
PGD2	ENSG00000008517	IL32	protein_coding	274635	-0.220523	0.0666025	-3.31104	0.000929508	0.0206739
PGD2	ENSG00000157014	TATDN2	protein_coding	5678.79	-0.181877	0.0549686	-3.30875	0.000937135	0.0207447
PGD2	ENSG00000228084	AC118553.1	lncRNA	5.19749	0.529625	0.905087	0.585165	0.558437	NA
PGD2	ENSG00000075624	ACTB	protein_coding	854341	-0.294739	0.0890699	-3.30908	0.000936026	0.0207447
PGD2	ENSG00000283761	AC118553.2	protein_coding	22.5974	-0.056877	0.361594	-0.157295	0.875012	NA
PGD2	ENSG00000146285	SCML4	protein_coding	738.051	0.451461	0.136534	3.30659	0.000944386	0.0208683
PGD2	ENSG00000068489	PRR11	protein_coding	4492.55	0.279033	0.0844335	3.30476	0.000950569	0.0209678
PGD2	ENSG00000221988	PPT2	protein_coding	549.389	-0.304736	0.0922411	-3.30368	0.000954231	0.0210116
PGD2	ENSG00000122477	LRRC39	protein_coding	10.844	0.862318	0.652802	1.32095	0.186518	NA
PGD2	ENSG00000082212	ME2	protein_coding	6139.66	0.149262	0.0452132	3.30128	0.000962437	0.021155
PGD2	ENSG00000224616	RTCA-AS1	lncRNA	174.286	0.16192	0.274693	0.589457	0.555555	0.803553
PGD2	ENSG00000185947	ZNF267	protein_coding	3193.38	-0.266087	0.0806255	-3.30029	0.000965865	0.0211863
PGD2	ENSG00000105619	TFPT	protein_coding	3188.59	-0.254145	0.0770164	-3.29988	0.000967248	0.0211863
PGD2	ENSG00000234332	BCAS2P2	processed_pseudogene	275.12	0.57703	0.183153	3.15054	0.00162971	0.0303497
PGD2	ENSG00000181656	GPR88	protein_coding	4.28514	0.394105	1.41208	0.279096	0.780171	NA
PGD2	ENSG00000162692	VCAM1	protein_coding	21.2803	0.237885	0.984595	0.241607	0.809085	NA
PGD2	ENSG00000008300	CELSR3	protein_coding	709.672	0.367785	0.111519	3.29796	0.00097391	0.0212949
PGD2	ENSG00000171100	MTM1	protein_coding	4160.26	-0.142677	0.0432709	-3.29731	0.000976171	0.0213071
PGD2	ENSG00000116337	AMPD2	protein_coding	3749.25	-0.189046	0.0573763	-3.29484	0.000984766	0.0214436
PGD2	ENSG00000235795	AC093157.2	lncRNA	28.3318	0.0131552	0.366236	0.0359199	0.971346	NA
PGD2	ENSG00000233184	AC093157.1	lncRNA	175.154	0.604241	0.208168	2.90266	0.00370005	0.0545714
PGD2	ENSG00000225938	AL109741.1	lncRNA	84.5963	0.0776307	0.235716	0.32934	0.741899	0.901129
PGD2	ENSG00000126432	PRDX5	protein_coding	16236.1	-0.27118	0.0823122	-3.29453	0.000985854	0.0214436
PGD2	ENSG00000226715	LINC01709	lncRNA	8.75346	1.08715	0.775166	1.40247	0.160776	NA
PGD2	ENSG00000183298	RPSAP19	processed_pseudogene	7.60216	0.188368	0.998075	0.188731	0.850303	NA
PGD2	ENSG00000060718	COL11A1	protein_coding	6.90889	-1.01467	1.46675	-0.69178	0.489075	NA
PGD2	ENSG00000111912	NCOA7	protein_coding	6241.79	0.226492	0.0687969	3.29218	0.000994142	0.0215863
PGD2	ENSG00000240038	AMY2B	protein_coding	23.1354	0.308545	0.596707	0.517079	0.605101	NA
PGD2	ENSG00000215869	AC092506.1	transcribed_processed_pseudogene	5.199	0.427453	1.43492	0.297892	0.765786	NA
PGD2	ENSG00000232952	AL512844.1	processed_pseudogene	13.0073	1.00116	0.745133	1.34359	0.17908	NA
PGD2	ENSG00000237480	AL355306.2	lncRNA	5.67225	0.93441	2.01152	0.464529	0.642269	NA
PGD2	ENSG00000154814	OXNAD1	protein_coding	1008.93	-0.332163	0.100924	-3.29122	0.00099753	0.0216042
PGD2	ENSG00000162631	NTNG1	protein_coding	8.54984	2.75579	1.53491	1.79541	0.0725887	NA
PGD2	ENSG00000224550	NDUFA4P1	processed_pseudogene	7.19586	1.20022	0.693842	1.72981	0.0836638	NA
PGD2	ENSG00000138744	NAAA	protein_coding	3711.58	0.214111	0.0650602	3.29097	0.000998419	0.0216042
PGD2	ENSG00000111786	SRSF9	protein_coding	10717.8	-0.218228	0.0663284	-3.29011	0.00100148	0.0216329
PGD2	ENSG00000280186	AL359258.3	TEC	8.35699	0.345807	0.858181	0.402954	0.686982	NA
PGD2	ENSG00000196427	NBPF4	protein_coding	4.83825	-0.15414	1.4152	-0.108918	0.913268	NA
PGD2	ENSG00000241361	SLC25A24P1	transcribed_unprocessed_pseudogene	14.6249	-1.68549	0.923514	-1.82509	0.0679879	NA
PGD2	ENSG00000152620	NADK2	protein_coding	1610.35	0.256661	0.0780289	3.2893	0.00100437	0.0216465
PGD2	ENSG00000175567	UCP2	protein_coding	46428.6	-0.172729	0.0525178	-3.28897	0.00100556	0.0216465
PGD2	ENSG00000285923	AL160171.1	lncRNA	11.0267	-0.112802	0.735385	-0.153392	0.878089	NA
PGD2	ENSG00000104047	DTWD1	protein_coding	700.008	0.40367	0.122779	3.28779	0.00100977	0.0216996
PGD2	ENSG00000146007	ZMAT2	protein_coding	12659.2	-0.172604	0.052544	-3.28493	0.00102007	0.0217483
PGD2	ENSG00000069493	CLEC2D	protein_coding	11321.6	-0.287283	0.0874453	-3.28529	0.00101878	0.0217483
PGD2	ENSG00000136003	ISCU	protein_coding	9740.89	-0.219048	0.0666605	-3.28602	0.00101613	0.0217483
PGD2	ENSG00000129195	PIMREG	protein_coding	820.92	0.401671	0.122284	3.28475	0.00102073	0.0217483
PGD2	ENSG00000244716	BX679664.3	processed_pseudogene	39.1749	0.0367139	0.343114	0.107002	0.914787	NA
PGD2	ENSG00000117602	RCAN3	protein_coding	6977.3	0.26348	0.080296	3.28135	0.0010331	0.0219745
PGD2	ENSG00000273382	TMEM167B-DT	lncRNA	123.729	0.474101	0.191316	2.4781	0.0132083	0.124231
PGD2	ENSG00000121957	GPSM2	protein_coding	2037.7	0.235519	0.0718017	3.28013	0.00103759	0.0220325
PGD2	ENSG00000172164	SNTB1	protein_coding	6135.65	-0.21543	0.0656928	-3.27936	0.00104043	0.0220554
PGD2	ENSG00000107819	SFXN3	protein_coding	4816.18	-0.224853	0.0685776	-3.27881	0.00104245	0.0220607
PGD2	ENSG00000181444	ZNF467	protein_coding	105.83	0.719778	0.219717	3.27593	0.00105315	0.0222496
PGD2	ENSG00000186891	TNFRSF18	protein_coding	3363.04	-0.733073	0.223836	-3.27505	0.00105644	0.0222814
PGD2	ENSG00000161671	EMC10	protein_coding	9379.73	-0.161312	0.049303	-3.27185	0.00106847	0.0224973
PGD2	ENSG00000166783	MARF1	protein_coding	13047.9	0.216589	0.0662158	3.27096	0.00107183	0.02253
PGD2	ENSG00000143028	SYPL2	protein_coding	7.99567	-0.314045	1.09087	-0.287885	0.773435	NA
PGD2	ENSG00000156273	BACH1	protein_coding	3791.8	0.272759	0.0834368	3.26905	0.0010791	0.0226448
PGD2	ENSG00000114125	RNF7	protein_coding	4337.84	-0.212261	0.0649625	-3.26744	0.00108526	0.0227346
PGD2	ENSG00000105835	NAMPT	protein_coding	12304.8	-0.211359	0.0646956	-3.26698	0.00108701	0.0227346
PGD2	ENSG00000156097	GPR61	protein_coding	10.7437	0.0495257	0.686398	0.072153	0.94248	NA
PGD2	ENSG00000105879	CBLL1	protein_coding	6770.5	0.178463	0.0546468	3.26576	0.00109171	0.0227779
PGD2	ENSG00000134183	GNAT2	protein_coding	10.872	0.149284	0.735474	0.202977	0.839153	NA
PGD2	ENSG00000175602	CCDC85B	protein_coding	9123.87	-0.376806	0.115402	-3.26516	0.00109402	0.0227779
PGD2	ENSG00000168675	LDLRAD4	protein_coding	1878.36	-0.359677	0.11016	-3.26502	0.00109455	0.0227779
PGD2	ENSG00000213366	GSTM2	protein_coding	35.6738	0.331099	0.345438	0.958491	0.337815	NA
PGD2	ENSG00000134201	GSTM5	protein_coding	5.79623	-0.0266438	1.48235	-0.017974	0.98566	NA
PGD2	ENSG00000107130	NCS1	protein_coding	1989.73	-0.429394	0.131538	-3.2644	0.00109696	0.0227902
PGD2	ENSG00000110536	PTPMT1	protein_coding	553.411	-0.330192	0.101263	-3.26074	0.00111121	0.0229911
PGD2	ENSG00000135503	ACVR1B	protein_coding	209.042	-0.757527	0.232335	-3.2605	0.00111215	0.0229911
PGD2	ENSG00000088543	C3orf18	protein_coding	3154.97	0.22984	0.0705443	3.25809	0.00112165	0.0231135
PGD2	ENSG00000258634	AL160006.1	lncRNA	337.027	0.0791946	0.135405	0.58487	0.558635	0.805307
PGD2	ENSG00000197106	SLC6A17	protein_coding	4.00799	0.130034	1.77953	0.0730721	0.941749	NA
PGD2	ENSG00000224965	LINC02586	lncRNA	4.16202	0.527609	1.11593	0.472799	0.636357	NA
PGD2	ENSG00000124813	RUNX2	protein_coding	5646.83	0.208803	0.0640882	3.25806	0.00112176	0.0231135
PGD2	ENSG00000227963	RBM15-AS1	lncRNA	18.3142	0.0567377	0.40208	0.14111	0.887783	NA
PGD2	ENSG00000156467	UQCRB	protein_coding	19783.9	-0.296563	0.0910658	-3.25657	0.00112765	0.0231966
PGD2	ENSG00000224699	LAMTOR5-AS1	lncRNA	71.9061	-0.275921	0.330573	-0.834674	0.403901	0.700249
PGD2	ENSG00000168679	SLC16A4	protein_coding	21.7831	0.463739	0.519309	0.892991	0.371862	NA
PGD2	ENSG00000273373	AL355488.1	lncRNA	27.6946	0.837002	0.58026	1.44246	0.149172	NA
PGD2	ENSG00000061676	NCKAP1	protein_coding	579.923	0.308054	0.0946697	3.25399	0.00113797	0.0233705
PGD2	ENSG00000142961	MOB3C	protein_coding	5322.35	-0.21924	0.0674574	-3.25005	0.00115383	0.023524
PGD2	ENSG00000259834	AL365361.1	lncRNA	2092.75	0.504583	0.0957284	5.27098	1.36e-07	2.83e-05
PGD2	ENSG00000024526	DEPDC1	protein_coding	1510.47	0.330105	0.101576	3.24982	0.00115477	0.023524
PGD2	ENSG00000158710	TAGLN2	protein_coding	55928.9	-0.172458	0.0530638	-3.25	0.00115403	0.023524
PGD2	ENSG00000261654	AL360270.2	lncRNA	42.5641	0.210192	0.376616	0.558106	0.576772	NA
PGD2	ENSG00000232811	AL360270.1	lncRNA	74.4683	0.183589	0.237927	0.771617	0.440341	0.725414
PGD2	ENSG00000166938	DIS3L	protein_coding	3635.28	0.139339	0.0428642	3.2507	0.0011512	0.023524
PGD2	ENSG00000273010	AL360270.3	lncRNA	22.7085	-0.254922	0.474227	-0.537553	0.590885	NA
PGD2	ENSG00000127526	SLC35E1	protein_coding	12320.7	-0.216309	0.0665607	-3.2498	0.00115485	0.023524
PGD2	ENSG00000072274	TFRC	protein_coding	18850.1	0.302208	0.0930617	3.2474	0.00116467	0.0236607
PGD2	ENSG00000154229	PRKCA	protein_coding	12083.2	0.219728	0.067668	3.24714	0.0011657	0.0236607
PGD2	ENSG00000114554	PLXNA1	protein_coding	4711.62	-0.404358	0.124695	-3.24279	0.00118366	0.0239095
PGD2	ENSG00000173947	PIFO	protein_coding	11.4152	0.972654	0.87207	1.11534	0.264705	NA
PGD2	ENSG00000085465	OVGP1	protein_coding	26.0932	0.486813	0.550009	0.885099	0.376103	NA
PGD2	ENSG00000260948	AL390195.2	lncRNA	29.8143	0.700925	0.436074	1.60735	0.107977	NA
PGD2	ENSG00000233337	UBE2FP3	processed_pseudogene	10.5464	0.580149	0.591015	0.981614	0.32629	NA
PGD2	ENSG00000243960	AL390195.1	lncRNA	6.70048	-1.10023	0.864668	-1.27243	0.203221	NA
PGD2	ENSG00000113269	RNF130	protein_coding	407.518	-0.495761	0.152921	-3.24195	0.00118716	0.0239095
PGD2	ENSG00000187601	MAGEH1	protein_coding	1720	-0.213223	0.0657697	-3.24197	0.00118706	0.0239095
PGD2	ENSG00000116977	LGALS8	protein_coding	15259.9	-0.222523	0.068675	-3.24024	0.00119431	0.0240149
PGD2	ENSG00000121933	TMIGD3	protein_coding	9.82979	-0.164015	0.712322	-0.230254	0.817894	NA
PGD2	ENSG00000282608	ADORA3	protein_coding	41.4221	0.245286	0.425623	0.576298	0.564414	NA
PGD2	ENSG00000009790	TRAF3IP3	protein_coding	22013.7	-0.202103	0.0624494	-3.23627	0.00121103	0.024312
PGD2	ENSG00000231346	LINC01160	lncRNA	72.3691	-0.529964	0.275923	-1.9207	0.0547698	0.272585
PGD2	ENSG00000197930	ERO1A	protein_coding	25103.6	0.147561	0.0457401	3.22608	0.00125497	0.0251537
PGD2	ENSG00000284830	AL049557.1	lncRNA	3.9525	0.030245	1.13903	0.0265532	0.978816	NA
PGD2	ENSG00000182518	FAM104B	protein_coding	574.727	-0.380976	0.118146	-3.22463	0.00126137	0.0252415
PGD2	ENSG00000171385	KCND3	protein_coding	25.1823	-2.27891	0.69624	-3.27316	0.00106351	NA
PGD2	ENSG00000144635	DYNC1LI1	protein_coding	3623.67	0.131707	0.040882	3.22164	0.00127458	0.0254245
PGD2	ENSG00000134245	WNT2B	protein_coding	20.2466	0.710991	0.734151	0.968453	0.332818	NA
PGD2	ENSG00000014123	UFL1	protein_coding	5876.67	0.155993	0.0484138	3.22207	0.00127266	0.0254245
PGD2	ENSG00000188305	PEAK3	protein_coding	450.561	-0.496119	0.154028	-3.22098	0.00127754	0.025443
PGD2	ENSG00000025796	SEC63	protein_coding	10633.2	0.142375	0.0442131	3.22021	0.00128098	0.0254554
PGD2	ENSG00000225075	AL603832.1	lncRNA	3.55067	1.28362	1.26879	1.01169	0.311688	NA
PGD2	ENSG00000111536	IL26	protein_coding	6029.9	-0.676387	0.210063	-3.21993	0.00128224	0.0254554
PGD2	ENSG00000155367	PPM1J	protein_coding	4.28743	1.54003	1.4985	1.02771	0.304085	NA
PGD2	ENSG00000152409	JMY	protein_coding	2773.24	0.284481	0.0884677	3.21564	0.00130153	0.0257974
PGD2	ENSG00000226419	SLC16A1-AS1	lncRNA	133.394	0.126072	0.273556	0.460862	0.644897	0.854151
PGD2	ENSG00000238198	LRIG2-DT	lncRNA	25.0684	-0.358087	0.496526	-0.721184	0.470796	NA
PGD2	ENSG00000173083	HPSE	protein_coding	1265.51	-0.442688	0.137762	-3.21342	0.00131165	0.025957
PGD2	ENSG00000142459	EVI5L	protein_coding	1682.88	-0.256986	0.0800296	-3.21114	0.00132211	0.0261226
PGD2	ENSG00000232499	AL391058.1	processed_pseudogene	12.6621	-0.490915	0.501368	-0.97915	0.327506	NA
PGD2	ENSG00000111266	DUSP16	protein_coding	20734.2	-0.173613	0.054095	-3.2094	0.00133011	0.0262392
PGD2	ENSG00000232450	AL133517.1	transcribed_processed_pseudogene	28.7772	-0.106605	0.443759	-0.240232	0.81015	NA
PGD2	ENSG00000154473	BUB3	protein_coding	14139.5	-0.119044	0.0371148	-3.20745	0.00133916	0.0263762
PGD2	ENSG00000231128	AL137856.1	lncRNA	12.0563	1.40551	0.636919	2.20673	0.0273328	NA
PGD2	ENSG00000179104	TMTC2	protein_coding	624.009	0.273543	0.0853133	3.20633	0.00134438	0.0264374
PGD2	ENSG00000226167	AP4B1-AS1	lncRNA	21.9101	0.932863	0.494745	1.88554	0.0593566	NA
PGD2	ENSG00000188761	BCL2L15	protein_coding	32.3466	0.0609921	0.509615	0.119683	0.904734	NA
PGD2	ENSG00000125772	GPCPD1	protein_coding	1950.96	0.258772	0.0807373	3.20511	0.00135009	0.0265081
PGD2	ENSG00000108946	PRKAR1A	protein_coding	35336.2	-0.174817	0.0545563	-3.20435	0.00135369	0.026537
PGD2	ENSG00000235527	HIPK1-AS1	lncRNA	16.4105	-0.473339	0.682593	-0.693443	0.488032	NA
PGD2	ENSG00000125826	RBCK1	protein_coding	8117.35	-0.173332	0.0541037	-3.2037	0.00135676	0.0265556
PGD2	ENSG00000203668	CHML	protein_coding	904.207	0.320247	0.100066	3.20035	0.00137261	0.0267819
PGD2	ENSG00000236480	PKMP1	processed_pseudogene	12.1264	0.762318	0.646373	1.17938	0.238248	NA
PGD2	ENSG00000242247	ARFGAP3	protein_coding	7343.35	0.190315	0.0594646	3.20048	0.00137201	0.0267819
PGD2	ENSG00000100731	PCNX1	protein_coding	20562.1	0.21373	0.0668046	3.19933	0.00137747	0.026835
PGD2	ENSG00000141526	SLC16A3	protein_coding	7683.25	-0.225591	0.0705898	-3.19581	0.00139441	0.0271227
PGD2	ENSG00000138764	CCNG2	protein_coding	25031.7	-0.211764	0.0663178	-3.19317	0.0014072	0.027329
PGD2	ENSG00000198833	UBE2J1	protein_coding	10555.7	0.150622	0.0471828	3.1923	0.00141144	0.0273688
PGD2	ENSG00000100983	GSS	protein_coding	4090.33	-0.186269	0.0584465	-3.187	0.00143759	0.0278327
PGD2	ENSG00000105323	HNRNPUL1	protein_coding	54495.4	0.112739	0.0354009	3.18465	0.00144928	0.0280156
PGD2	ENSG00000177551	NHLH2	protein_coding	4.27585	1.68085	3.13723	0.535776	0.592113	NA
PGD2	ENSG00000163393	SLC22A15	protein_coding	24.5034	-0.253048	0.689711	-0.366891	0.7137	NA
PGD2	ENSG00000096070	BRPF3	protein_coding	2942.01	0.243337	0.0764453	3.18315	0.00145684	0.028075
PGD2	ENSG00000203865	ATP1A1-AS1	lncRNA	318.202	0.199255	0.16696	1.19343	0.232699	0.552008
PGD2	ENSG00000233154	LINC01762	lncRNA	12.8915	0.189551	0.653998	0.289834	0.771944	NA
PGD2	ENSG00000224950	AL390066.1	lncRNA	71.8292	0.350439	0.382708	0.915682	0.359834	0.666238
PGD2	ENSG00000286276	AL390066.2	lncRNA	13.2967	1.19757	0.707152	1.69351	0.0903584	NA
PGD2	ENSG00000198740	ZNF652	protein_coding	4248.36	0.271899	0.0854078	3.18354	0.00145488	0.028075
PGD2	ENSG00000177173	NAP1L4P1	processed_pseudogene	27.3377	0.00744474	0.482785	0.0154204	0.987697	NA
PGD2	ENSG00000137642	SORL1	protein_coding	70723.1	0.339561	0.106791	3.17969	0.00147431	0.0283681
PGD2	ENSG00000113851	CRBN	protein_coding	5166.94	0.186784	0.058874	3.1726	0.0015108	0.0290254
PGD2	ENSG00000225079	FTH1P22	processed_pseudogene	3.9177	0.208851	1.13949	0.183285	0.854575	NA
PGD2	ENSG00000134247	PTGFRN	protein_coding	65.3038	-0.0233904	0.496317	-0.047128	0.962411	NA
PGD2	ENSG00000165929	TC2N	protein_coding	24594	0.248166	0.0782916	3.16977	0.00152562	0.0292652
PGD2	ENSG00000236137	AL445231.1	lncRNA	23.9338	-0.185566	0.447903	-0.414299	0.678655	NA
PGD2	ENSG00000280071	GATD3B	protein_coding	198.4	-0.505532	0.159527	-3.16895	0.00152993	0.0293029
PGD2	ENSG00000134253	TRIM45	protein_coding	37.1682	0.269424	0.422592	0.637551	0.523766	NA
PGD2	ENSG00000068650	ATP11A	protein_coding	4721.78	0.261636	0.082578	3.16835	0.00153304	0.0293177
PGD2	ENSG00000279513	AL157902.2	TEC	5.36828	2.2473	1.05809	2.12393	0.0336759	NA
PGD2	ENSG00000082213	C5orf22	protein_coding	7601	-0.197728	0.0624713	-3.1651	0.00155032	0.0296029
PGD2	ENSG00000228217	PNRC2P1	processed_pseudogene	29.902	-0.731014	0.371004	-1.97037	0.0487962	NA
PGD2	ENSG00000172889	EGFL7	protein_coding	142.419	-0.713834	0.22568	-3.16303	0.00156136	0.0297682
PGD2	ENSG00000189319	FAM53B	protein_coding	8876.95	-0.202373	0.0640363	-3.16029	0.0015761	0.0299579
PGD2	ENSG00000155761	SPAG17	protein_coding	6.30901	1.77181	1.23403	1.43578	0.151064	NA
PGD2	ENSG00000197586	ENTPD6	protein_coding	2560.13	-0.183079	0.0579281	-3.16045	0.00157528	0.0299579
PGD2	ENSG00000231365	WARS2-AS1	lncRNA	588.537	0.0279447	0.10936	0.255528	0.798315	0.923809
PGD2	ENSG00000163606	CD200R1	protein_coding	8283.91	-0.217079	0.0687035	-3.15965	0.00157957	0.0299782
PGD2	ENSG00000160951	PTGER1	protein_coding	84.3913	-0.654461	0.207229	-3.15815	0.00158776	0.0300425
PGD2	ENSG00000141458	NPC1	protein_coding	5204.35	0.185299	0.0586729	3.15818	0.0015876	0.0300425
PGD2	ENSG00000204632	HLA-G	protein_coding	2099.19	-0.264116	0.0836689	-3.15668	0.00159575	0.0301482
PGD2	ENSG00000223804	AC244669.1	transcribed_unprocessed_pseudogene	151.151	-0.195184	0.16685	-1.16982	0.242075	0.561792
PGD2	ENSG00000270231	NBPF8	transcribed_unprocessed_pseudogene	458.453	-0.537052	0.195418	-2.74822	0.00599199	0.074347
PGD2	ENSG00000270392	PFN1P2	transcribed_processed_pseudogene	14.2112	-0.452773	0.817782	-0.55366	0.579812	NA
PGD2	ENSG00000275131	PDE4DIPP2	transcribed_unprocessed_pseudogene	226.793	-0.513854	0.313384	-1.63969	0.101069	0.373624
PGD2	ENSG00000286106	NOTCH2NLR	protein_coding	3.95486	0.0932834	1.0861	0.0858882	0.931555	NA
PGD2	ENSG00000155957	TMBIM4	protein_coding	1392.8	-0.311236	0.0986228	-3.15582	0.00160047	0.0301751
PGD2	ENSG00000287979	AC253572.1	lncRNA	27.3275	-0.416288	0.359665	-1.15743	0.247095	NA
PGD2	ENSG00000281741	AC241377.2	TEC	87.4071	0.122562	0.260007	0.47138	0.637369	0.85003
PGD2	ENSG00000226067	LINC00623	lncRNA	2061.96	-0.119504	0.0905613	-1.31959	0.186972	0.49818
PGD2	ENSG00000285215	AC241377.3	transcribed_unprocessed_pseudogene	7.73613	-0.708621	0.870631	-0.813916	0.415693	NA
PGD2	ENSG00000134242	PTPN22	protein_coding	9791.02	-0.137498	0.0435864	-3.1546	0.00160718	0.0302057
PGD2	ENSG00000168152	THAP9	protein_coding	181.467	0.536292	0.170016	3.15437	0.00160846	0.0302057
PGD2	ENSG00000227082	LINC02798	lncRNA	6.60135	-2.70328	1.36808	-1.97596	0.048159	NA
PGD2	ENSG00000272583	AL592494.2	lncRNA	65.1686	-0.151478	0.271572	-0.557781	0.576994	NA
PGD2	ENSG00000231752	EMBP1	transcribed_unprocessed_pseudogene	506.33	0.0550702	0.152953	0.360047	0.718812	0.88987
PGD2	ENSG00000232721	AC239800.2	lncRNA	6.19482	-0.400175	1.48081	-0.27024	0.786976	NA
PGD2	ENSG00000242352	FAM91A3P	transcribed_processed_pseudogene	10.3606	1.12478	0.859131	1.30921	0.190464	NA
PGD2	ENSG00000273213	H3-2	protein_coding	14.0707	-0.440642	1.10545	-0.39861	0.690181	NA
PGD2	ENSG00000263513	FAM72C	protein_coding	45.3589	0.177748	0.286509	0.620392	0.535	NA
PGD2	ENSG00000270872	SRGAP2D	unprocessed_pseudogene	26.1632	-0.190702	0.479256	-0.397913	0.690694	NA
PGD2	ENSG00000207205	RNVU1-15	snRNA	9.96643	0.0429057	0.60259	0.0712021	0.943237	NA
PGD2	ENSG00000233586	AC246785.2	processed_pseudogene	12.9761	0.665103	0.675798	0.984174	0.32503	NA
PGD2	ENSG00000116711	PLA2G4A	protein_coding	2398.1	-0.385492	0.122252	-3.15325	0.00161466	0.0302767
PGD2	ENSG00000275291	RNVU1-26	snRNA	4.18768	-2.25239	1.22785	-1.83441	0.0665927	NA
PGD2	ENSG00000123933	MXD4	protein_coding	11378.3	-0.196857	0.062487	-3.15036	0.00163069	0.0303497
PGD2	ENSG00000204386	NEU1	protein_coding	6983.05	-0.178556	0.0566743	-3.15056	0.00162956	0.0303497
PGD2	ENSG00000272419	LINC01145	transcribed_unprocessed_pseudogene	659.015	0.00673666	0.0988574	0.0681453	0.94567	0.982432
PGD2	ENSG00000281571	AC241585.2	TEC	167.279	-0.273328	0.200401	-1.3639	0.172599	0.479279
PGD2	ENSG00000223612	AC241585.1	processed_pseudogene	526.449	0.022664	0.113324	0.199993	0.841486	0.941933
PGD2	ENSG00000276216	AC245014.3	lncRNA	6.26669	0.423938	0.740718	0.572333	0.567096	NA
PGD2	ENSG00000236140	AC245014.1	lncRNA	5.17764	0.64624	0.95002	0.680238	0.496354	NA
PGD2	ENSG00000162825	NBPF20	protein_coding	31.2802	-0.0320797	0.408626	-0.0785062	0.937425	NA
PGD2	ENSG00000272150	NBPF25P	transcribed_unprocessed_pseudogene	29.2911	-0.603386	0.414464	-1.45582	0.145442	NA
PGD2	ENSG00000165282	PIGO	protein_coding	3189.83	-0.16771	0.0532336	-3.15045	0.0016302	0.0303497
PGD2	ENSG00000174827	PDZK1	protein_coding	9.41061	0.90887	0.665746	1.36519	0.172193	NA
PGD2	ENSG00000117281	CD160	protein_coding	21.6949	0.878484	0.53459	1.64329	0.100324	NA
PGD2	ENSG00000153113	CAST	protein_coding	14760.9	0.129996	0.0412876	3.14856	0.00164079	0.0304924
PGD2	ENSG00000072736	NFATC3	protein_coding	26150.6	-0.260565	0.0827743	-3.1479	0.00164447	0.0305154
PGD2	ENSG00000083123	BCKDHB	protein_coding	3239.86	-0.191074	0.0607541	-3.14504	0.00166063	0.0307241
PGD2	ENSG00000163599	CTLA4	protein_coding	1025.47	-0.744137	0.236591	-3.14525	0.00165944	0.0307241
PGD2	ENSG00000099840	IZUMO4	protein_coding	242.31	-0.467412	0.148648	-3.14442	0.00166417	0.030744
PGD2	ENSG00000143127	ITGA10	protein_coding	25.8295	0.744478	0.563363	1.32149	0.186338	NA
PGD2	ENSG00000161791	FMNL3	protein_coding	7327.96	-0.226217	0.0719645	-3.14345	0.00166968	0.0308004
PGD2	ENSG00000277972	CISD3	protein_coding	1912.22	-0.292953	0.0932239	-3.14246	0.00167535	0.0308594
PGD2	ENSG00000211451	GNRHR2	transcribed_unitary_pseudogene	103.312	-0.290898	0.271944	-1.0697	0.284756	0.599301
PGD2	ENSG00000234222	LIX1L-AS1	lncRNA	18.4505	0.331637	0.455501	0.72807	0.466571	NA
PGD2	ENSG00000189067	LITAF	protein_coding	16982	0.185537	0.059143	3.13708	0.00170637	0.0313846
PGD2	ENSG00000196639	HRH1	protein_coding	2776.53	-0.32367	0.103231	-3.13539	0.00171625	0.03152
PGD2	ENSG00000187866	FAM122A	protein_coding	2990.89	-0.163453	0.0521588	-3.13375	0.00172588	0.0316122
PGD2	ENSG00000130803	ZNF317	protein_coding	5048.73	0.130376	0.0416047	3.13367	0.00172632	0.0316122
PGD2	ENSG00000233396	LINC01719	lncRNA	23.2785	0.143294	0.462564	0.309782	0.756726	NA
PGD2	ENSG00000182670	TTC3	protein_coding	10809.5	0.213909	0.0682875	3.13248	0.00173335	0.0316944
PGD2	ENSG00000264343	NOTCH2NLA	protein_coding	15.1865	0.217437	0.678508	0.320463	0.748617	NA
PGD2	ENSG00000276509	AC239799.1	lncRNA	7.03627	-0.979844	1.13657	-0.862104	0.38863	NA
PGD2	ENSG00000277406	SEC22B4P	transcribed_unprocessed_pseudogene	53.5722	0.258408	0.313078	0.825381	0.409155	NA
PGD2	ENSG00000287978	AC245407.2	lncRNA	126.956	0.384611	0.255048	1.50799	0.131556	0.425549
PGD2	ENSG00000276975	HYDIN2	transcribed_unprocessed_pseudogene	5.87524	0.974271	1.7364	0.561087	0.574738	NA
PGD2	ENSG00000162104	ADCY9	protein_coding	3808.81	0.15208	0.0485999	3.12922	0.00175273	0.032002
PGD2	ENSG00000227242	AC244394.2	unprocessed_pseudogene	13.6338	-1.08414	1.05254	-1.03003	0.302997	NA
PGD2	ENSG00000201142	RNU1-151P	snRNA	4.87973	0.0625216	1.15288	0.054231	0.956751	NA
PGD2	ENSG00000230832	SSBL4P	processed_pseudogene	8.31304	-0.16562	0.794835	-0.20837	0.83494	NA
PGD2	ENSG00000129968	ABHD17A	protein_coding	9866.79	-0.218621	0.0698873	-3.1282	0.00175881	0.0320663
PGD2	ENSG00000180867	PDIA3P1	transcribed_processed_pseudogene	502.391	0.196525	0.112939	1.74009	0.0818428	0.337936
PGD2	ENSG00000178685	PARP10	protein_coding	6974.14	-0.193383	0.0619367	-3.12226	0.00179466	0.0326722
PGD2	ENSG00000226015	CCT8P1	processed_pseudogene	62.4924	0.141503	0.309463	0.457253	0.64749	NA
PGD2	ENSG00000114354	TFG	protein_coding	4667.75	0.121589	0.0389516	3.12153	0.00179913	0.032706
PGD2	ENSG00000278811	LINC00624	lncRNA	15.563	0.773206	0.707288	1.0932	0.274307	NA
PGD2	ENSG00000116406	EDEM3	protein_coding	4775.04	0.258722	0.0828946	3.12109	0.00180183	0.0327075
PGD2	ENSG00000135439	AGAP2	protein_coding	10838.4	-0.174478	0.0559606	-3.11787	0.00182162	0.0330189
PGD2	ENSG00000198721	ECI2	protein_coding	2461.19	-0.193994	0.0622379	-3.11698	0.00182715	0.0330712
PGD2	ENSG00000215859	PDZK1P1	transcribed_unprocessed_pseudogene	7.71776	0.77961	0.984778	0.79166	0.428559	NA
PGD2	ENSG00000125868	DSTN	protein_coding	11252.1	0.208115	0.0667893	3.116	0.00183323	0.0331333
PGD2	ENSG00000198658	ABHD17AP1	unprocessed_pseudogene	23.4699	-0.0513404	0.462509	-0.111004	0.911613	NA
PGD2	ENSG00000274020	LINC01138	lncRNA	319.77	-0.00922051	0.117046	-0.0787766	0.93721	0.979747
PGD2	ENSG00000272824	AC245100.5	lncRNA	4.12239	0.404148	1.12494	0.359263	0.719399	NA
PGD2	ENSG00000207340	RNVU1-1	snRNA	5.4536	0.523948	1.02643	0.510459	0.60973	NA
PGD2	ENSG00000231551	PDE4DIPP6	transcribed_unprocessed_pseudogene	121.456	0.246261	0.238078	1.03437	0.300963	0.614654
PGD2	ENSG00000225871	AC245100.2	processed_pseudogene	14.98	1.02102	0.735184	1.3888	0.164894	NA
PGD2	ENSG00000280649	AC245100.6	TEC	498.727	-0.012688	0.136468	-0.0929746	0.925924	0.975598
PGD2	ENSG00000274210	RNVU1-27	snRNA	6.33789	0.223875	0.873204	0.256383	0.797655	NA
PGD2	ENSG00000170854	RIOX2	protein_coding	2722.09	0.229016	0.0735716	3.11283	0.00185306	0.0332991
PGD2	ENSG00000286019	NOTCH2NLB	protein_coding	4.31642	2.43417	1.07064	2.27357	0.0229918	NA
PGD2	ENSG00000166002	SMCO4	protein_coding	3397.63	-0.300301	0.0964606	-3.11319	0.00185074	0.0332991
PGD2	ENSG00000136378	ADAMTS7	protein_coding	423.628	-0.812454	0.260969	-3.11322	0.00185057	0.0332991
PGD2	ENSG00000274265	AC245297.3	lncRNA	275.771	-0.141555	0.16483	-0.858789	0.390457	0.691021
PGD2	ENSG00000286219	NOTCH2NLC	protein_coding	25.842	-0.283405	0.451931	-0.627099	0.530594	NA
PGD2	ENSG00000271383	NBPF19	protein_coding	5.27444	0.205086	1.09817	0.186752	0.851855	NA
PGD2	ENSG00000277147	LINC00869	transcribed_unprocessed_pseudogene	1259.79	0.226044	0.115273	1.96095	0.0498852	0.259208
PGD2	ENSG00000275557	AC242842.1	lncRNA	175.611	0.181812	0.14659	1.24028	0.214873	0.532122
PGD2	ENSG00000203814	H2BC18	protein_coding	16.2656	-0.27404	0.611097	-0.448439	0.653837	NA
PGD2	ENSG00000183598	H3C13	protein_coding	4.12465	-0.00943136	1.35772	-0.00694645	0.994458	NA
PGD2	ENSG00000270882	H4C14	protein_coding	25.1584	0.215602	0.428209	0.503497	0.614615	NA
PGD2	ENSG00000220323	H2BC19P	transcribed_unprocessed_pseudogene	89.6689	0.384262	0.29693	1.29411	0.195626	0.508441
PGD2	ENSG00000261716	H2BC20P	transcribed_unprocessed_pseudogene	383.073	0.170585	0.146067	1.16786	0.242864	0.563126
PGD2	ENSG00000130522	JUND	protein_coding	29375.9	-0.228346	0.0733489	-3.11315	0.00185099	0.0332991
PGD2	ENSG00000184260	H2AC20	protein_coding	49.432	-0.187799	0.278163	-0.675141	0.499586	NA
PGD2	ENSG00000115204	MPV17	protein_coding	3915.9	-0.191917	0.0616762	-3.11168	0.00186025	0.0333371
PGD2	ENSG00000239713	APOBEC3G	protein_coding	6072.12	-0.182861	0.0587668	-3.11164	0.0018605	0.0333371
PGD2	ENSG00000166902	MRPL16	protein_coding	4326.47	-0.21049	0.0677106	-3.10866	0.00187935	0.0335367
PGD2	ENSG00000014914	MTMR11	protein_coding	44.8162	0.338475	0.429224	0.788576	0.43036	NA
PGD2	ENSG00000131748	STARD3	protein_coding	5950.22	-0.137677	0.0442888	-3.10861	0.00187968	0.0335367
PGD2	ENSG00000285184	AC244033.2	lncRNA	37.2655	0.488784	0.351229	1.39164	0.164032	NA
PGD2	ENSG00000164346	NSA2	protein_coding	9146.95	-0.176649	0.0568894	-3.10513	0.00190198	0.0338862
PGD2	ENSG00000170011	MYRIP	protein_coding	130.917	-0.911356	0.293547	-3.10463	0.00190515	0.0338943
PGD2	ENSG00000115657	ABCB6	protein_coding	157.645	0.511364	0.164764	3.10362	0.00191169	0.0339624
PGD2	ENSG00000118298	CA14	protein_coding	44.0986	-0.351053	0.405176	-0.86642	0.38626	NA
PGD2	ENSG00000001036	FUCA2	protein_coding	2573.39	-0.174868	0.0564404	-3.09828	0.0019465	0.0344828
PGD2	ENSG00000168685	IL7R	protein_coding	31096.3	0.320653	0.103618	3.09457	0.001971	0.0348181
PGD2	ENSG00000159208	CIART	protein_coding	6.08899	0.90189	0.987941	0.912898	0.361296	NA
PGD2	ENSG00000184205	TSPYL2	protein_coding	2200.7	-0.287803	0.0930272	-3.09376	0.00197641	0.0348644
PGD2	ENSG00000163029	SMC6	protein_coding	4500.19	0.199459	0.0645053	3.09214	0.0019872	0.0349563
PGD2	ENSG00000141293	SKAP1	protein_coding	14889.8	-0.17346	0.0560927	-3.09238	0.0019856	0.0349563
PGD2	ENSG00000213186	TRIM59	protein_coding	3470.27	0.160742	0.0520412	3.08875	0.00201002	0.035308
PGD2	ENSG00000143369	ECM1	protein_coding	54.9325	0.372658	0.334905	1.11273	0.265826	NA
PGD2	ENSG00000228126	FALEC	lncRNA	5.22173	-1.12765	0.919143	-1.22684	0.219881	NA
PGD2	ENSG00000143382	ADAMTSL4	protein_coding	20.2978	0.692821	0.575571	1.20371	0.228702	NA
PGD2	ENSG00000203804	ADAMTSL4-AS1	lncRNA	3.86387	1.08025	1.00541	1.07444	0.282627	NA
PGD2	ENSG00000129534	MIS18BP1	protein_coding	6086.55	0.185699	0.0601548	3.08702	0.00202172	0.0354637
PGD2	ENSG00000175931	UBE2O	protein_coding	5581.06	0.18481	0.0598964	3.08548	0.00203221	0.0355977
PGD2	ENSG00000109016	DHRS7B	protein_coding	928.542	-0.258848	0.0840118	-3.08109	0.00206245	0.0360771
PGD2	ENSG00000129521	EGLN3	protein_coding	85745.8	-0.149423	0.0485165	-3.07983	0.00207117	0.0361789
PGD2	ENSG00000159388	BTG2	protein_coding	20329.1	-0.331875	0.108085	-3.07049	0.0021371	0.0371818
PGD2	ENSG00000125898	FAM110A	protein_coding	4885.85	-0.211231	0.0687952	-3.07043	0.0021375	0.0371818
PGD2	ENSG00000169679	BUB1	protein_coding	5513.14	0.241959	0.078836	3.06914	0.00214673	0.0372098
PGD2	ENSG00000106089	STX1A	protein_coding	435.418	-0.482948	0.157356	-3.06915	0.00214669	0.0372098
PGD2	ENSG00000231073	AL590133.1	lncRNA	5.48365	-0.978052	0.848748	-1.15235	0.249179	NA
PGD2	ENSG00000180628	PCGF5	protein_coding	8820.81	0.179473	0.05848	3.06896	0.00214803	0.0372098
PGD2	ENSG00000173852	DPY19L1	protein_coding	7907.69	-0.15649	0.051028	-3.06675	0.00216399	0.0373827
PGD2	ENSG00000102879	CORO1A	protein_coding	116232	-0.241908	0.0788744	-3.067	0.00216217	0.0373827
PGD2	ENSG00000163141	BNIPL	protein_coding	16.7054	0.125808	0.515758	0.243929	0.807286	NA
PGD2	ENSG00000204186	ZDBF2	protein_coding	1800.37	0.350798	0.114519	3.06322	0.00218971	0.0377747
PGD2	ENSG00000159023	EPB41	protein_coding	21415.1	0.233324	0.0761971	3.06211	0.00219779	0.037862
PGD2	ENSG00000147168	IL2RG	protein_coding	25109.5	-0.240227	0.0784831	-3.06087	0.00220695	0.0379675
PGD2	ENSG00000150347	ARID5B	protein_coding	10499.2	0.213943	0.0699105	3.06024	0.00221159	0.037995
PGD2	ENSG00000261168	AL592424.1	lncRNA	6.37664	0.425158	1.27231	0.334164	0.738256	NA
PGD2	ENSG00000157379	DHRS1	protein_coding	1482.56	-0.215197	0.070428	-3.05555	0.00224646	0.038541
PGD2	ENSG00000198585	NUDT16	protein_coding	4265.64	-0.137906	0.0451513	-3.05429	0.0022559	0.0386501
PGD2	ENSG00000156471	PTDSS1	protein_coding	32737.3	-0.11876	0.0388934	-3.05346	0.00226219	0.0386898
PGD2	ENSG00000137478	FCHSD2	protein_coding	1617.89	0.237703	0.0778547	3.05317	0.00226441	0.0386898
PGD2	ENSG00000163157	TMOD4	protein_coding	25.8485	-0.328633	0.524356	-0.626737	0.530831	NA
PGD2	ENSG00000162739	SLAMF6	protein_coding	9097.94	-0.21579	0.0707296	-3.05091	0.00228149	0.0387698
PGD2	ENSG00000187097	ENTPD5	protein_coding	1019.91	0.262404	0.0859986	3.05126	0.00227884	0.0387698
PGD2	ENSG00000067225	PKM	protein_coding	166772	-0.289159	0.0947481	-3.05187	0.00227419	0.0387698
PGD2	ENSG00000232671	ZNF687-AS1	lncRNA	20.8345	-0.544768	0.437083	-1.24637	0.212627	NA
PGD2	ENSG00000101193	GID8	protein_coding	7927.93	-0.102764	0.033682	-3.05102	0.00228069	0.0387698
PGD2	ENSG00000197728	RPS26	protein_coding	12442	-0.317854	0.104227	-3.04964	0.00229114	0.038881
PGD2	ENSG00000084073	ZMPSTE24	protein_coding	6930.15	-0.154479	0.0506866	-3.04773	0.00230578	0.0390764
PGD2	ENSG00000237976	RFX5-AS1	lncRNA	28.2436	-0.17173	0.382215	-0.449302	0.653214	NA
PGD2	ENSG00000109861	CTSC	protein_coding	30011.7	-0.162556	0.0534232	-3.04279	0.00234398	0.03967
PGD2	ENSG00000104880	ARHGEF18	protein_coding	11867.1	0.162579	0.0534815	3.03992	0.00236642	0.0399957
PGD2	ENSG00000145569	OTULINL	protein_coding	7008	-0.171703	0.0565009	-3.03895	0.00237404	0.0400164
PGD2	ENSG00000135709	KIAA0513	protein_coding	836.999	0.309973	0.101987	3.03934	0.002371	0.0400164
PGD2	ENSG00000223861	AL365436.1	processed_pseudogene	6.52366	0.287448	0.935913	0.307131	0.758743	NA
PGD2	ENSG00000163328	GPR155	protein_coding	2494.5	0.320168	0.105389	3.03797	0.00238175	0.0400922
PGD2	ENSG00000159409	CELF3	protein_coding	7.80582	0.618546	1.4231	0.434647	0.663818	NA
PGD2	ENSG00000205089	CCNI2	protein_coding	722.897	-0.329445	0.108471	-3.03718	0.00238805	0.0401443
PGD2	ENSG00000169442	CD52	protein_coding	63335.6	-0.265344	0.0874033	-3.03586	0.00239847	0.0401613
PGD2	ENSG00000249602	AL589765.4	lncRNA	84.4717	-0.121088	0.217522	-0.556672	0.577751	0.816398
PGD2	ENSG00000268288	AL589765.5	lncRNA	4.76602	0.197569	0.867938	0.227631	0.819933	NA
PGD2	ENSG00000111877	MCM9	protein_coding	1517.48	0.206364	0.0679762	3.03584	0.0023987	0.0401613
PGD2	ENSG00000203288	TDRKH-AS1	lncRNA	53.7996	0.148927	0.340202	0.437761	0.661559	NA
PGD2	ENSG00000213171	LINGO4	protein_coding	5.44326	3.21428	1.65933	1.9371	0.0527332	NA
PGD2	ENSG00000272047	GTF2H5	protein_coding	1614.58	-0.270364	0.0890548	-3.03593	0.00239795	0.0401613
PGD2	ENSG00000144655	CSRNP1	protein_coding	2601.9	-0.230345	0.0758862	-3.0354	0.00240221	0.0401663
PGD2	ENSG00000201134	Y_RNA	misc_RNA	80.9726	-0.245762	0.230012	-1.06847	0.285306	0.599517
PGD2	ENSG00000234614	C2CD4D-AS1	lncRNA	453.789	-0.164879	0.122817	-1.34248	0.179442	0.488524
PGD2	ENSG00000089094	KDM2B	protein_coding	5650.06	0.15251	0.0502564	3.03464	0.0024082	0.0402128
PGD2	ENSG00000079277	MKNK1	protein_coding	4870.39	-0.214795	0.070999	-3.02532	0.00248368	0.0414178
PGD2	ENSG00000285651	AL450992.2	lncRNA	7.17719	1.14714	1.12365	1.02091	0.307299	NA
PGD2	ENSG00000160584	SIK3	protein_coding	5145.83	0.153469	0.0508461	3.01831	0.00254192	0.0422763
PGD2	ENSG00000148225	WDR31	protein_coding	98.367	0.623003	0.206439	3.01786	0.0025457	0.0422829
PGD2	ENSG00000159450	TCHH	protein_coding	10.5826	-0.747327	1.1018	-0.678277	0.497596	NA
PGD2	ENSG00000237975	FLG-AS1	lncRNA	7.74364	0.316466	1.67932	0.188449	0.850525	NA
PGD2	ENSG00000197915	HRNR	protein_coding	4.92865	-2.19059	2.01455	-1.08738	0.276867	NA
PGD2	ENSG00000143631	FLG	protein_coding	4.4988	0.873151	2.13656	0.408671	0.682781	NA
PGD2	ENSG00000143520	FLG2	protein_coding	4.55385	3.49195	2.37422	1.47078	0.141351	NA
PGD2	ENSG00000238279	BX470102.1	lncRNA	24.7646	-0.305031	0.395264	-0.771715	0.440283	NA
PGD2	ENSG00000115993	TRAK2	protein_coding	8286.99	0.170701	0.056591	3.01639	0.00255805	0.0424317
PGD2	ENSG00000054967	RELT	protein_coding	865.659	-0.26138	0.0867734	-3.01221	0.00259351	0.0429061
PGD2	ENSG00000065802	ASB1	protein_coding	3920.4	-0.118755	0.0394444	-3.0107	0.00260645	0.0430632
PGD2	ENSG00000188015	S100A3	protein_coding	11.012	0.277674	0.630441	0.440444	0.659615	NA
PGD2	ENSG00000165757	JCAD	protein_coding	260.148	-0.687512	0.228426	-3.00978	0.00261438	0.0431374
PGD2	ENSG00000189171	S100A13	protein_coding	38.8395	-0.332429	0.312897	-1.06242	0.288044	NA
PGD2	ENSG00000160678	S100A1	protein_coding	13.2305	0.896707	0.673377	1.33166	0.182974	NA
PGD2	ENSG00000272030	AL162258.2	lncRNA	5.78201	0.232044	0.932328	0.248887	0.803448	NA
PGD2	ENSG00000122643	NT5C3A	protein_coding	1931.91	-0.192619	0.0640545	-3.00711	0.00263746	0.0434607
PGD2	ENSG00000171596	NMUR1	protein_coding	1951.58	-0.435098	0.14479	-3.00504	0.0026555	0.0437004
PGD2	ENSG00000076944	STXBP2	protein_coding	4905.09	-0.165656	0.0551343	-3.00459	0.00265938	0.0437068
PGD2	ENSG00000169418	NPR1	protein_coding	4.15418	0.247186	1.89749	0.13027	0.896353	NA
PGD2	ENSG00000139438	FAM222A	protein_coding	126.104	-0.696485	0.232032	-3.00168	0.00268497	0.0439541
PGD2	ENSG00000072609	CHFR	protein_coding	6460.89	-0.0919571	0.0306306	-3.00213	0.00268098	0.0439541
PGD2	ENSG00000013364	MVP	protein_coding	27046.5	-0.199744	0.0665356	-3.00206	0.0026816	0.0439541
PGD2	ENSG00000223599	AL513523.1	processed_pseudogene	11.015	0.0363324	0.657688	0.0552425	0.955945	NA
PGD2	ENSG00000284738	AL358472.5	lncRNA	17.4852	0.0928455	0.580382	0.159973	0.872902	NA
PGD2	ENSG00000078808	SDF4	protein_coding	21924.3	-0.150297	0.0500949	-3.00025	0.00269758	0.0441028
PGD2	ENSG00000100100	PIK3IP1	protein_coding	20220.8	-0.235378	0.0784867	-2.99896	0.00270905	0.0442324
PGD2	ENSG00000157570	TSPAN18	protein_coding	946.035	0.325322	0.10856	2.9967	0.00272916	0.0445028
PGD2	ENSG00000282386	AL358472.4	lncRNA	29.1178	0.321136	0.336636	0.953954	0.340107	NA
PGD2	ENSG00000273026	AL358472.3	lncRNA	12.3206	0.00091684	0.681216	0.00134589	0.998926	NA
PGD2	ENSG00000100503	NIN	protein_coding	12736.5	0.211643	0.0707039	2.99337	0.00275918	0.0448753
PGD2	ENSG00000126106	TMEM53	protein_coding	285.937	-0.370943	0.124018	-2.99104	0.00278029	0.0451598
PGD2	ENSG00000272654	AL358472.2	lncRNA	65.819	0.173558	0.294277	0.589779	0.555339	NA
PGD2	ENSG00000143545	RAB13	protein_coding	27.443	-0.688459	0.681605	-1.01006	0.312469	NA
PGD2	ENSG00000087301	TXNDC16	protein_coding	1039.95	0.283706	0.0949103	2.9892	0.00279707	0.0453735
PGD2	ENSG00000143552	NUP210L	protein_coding	8.43538	-0.738398	1.34324	-0.549715	0.582515	NA
PGD2	ENSG00000131018	SYNE1	protein_coding	12324.7	0.228822	0.0766007	2.98721	0.0028154	0.0455066
PGD2	ENSG00000163263	C1orf189	protein_coding	4.97299	0.385584	0.993939	0.387935	0.698064	NA
PGD2	ENSG00000160972	PPP1R16A	protein_coding	549.433	-0.258477	0.0865305	-2.98712	0.00281619	0.0455066
PGD2	ENSG00000172081	MOB3A	protein_coding	37180.1	-0.146125	0.0489103	-2.9876	0.00281174	0.0455066
PGD2	ENSG00000136026	CKAP4	protein_coding	5689.26	0.499403	0.167254	2.98589	0.0028275	0.0456304
PGD2	ENSG00000101265	RASSF2	protein_coding	15260.8	-0.243204	0.0814741	-2.98504	0.00283539	0.0456399
PGD2	ENSG00000226855	RPSAP17	processed_pseudogene	9.24566	0.209416	0.838496	0.249751	0.80278	NA
PGD2	ENSG00000228013	IL6R-AS1	lncRNA	6.18756	2.59802	1.41589	1.8349	0.0665201	NA
PGD2	ENSG00000239282	CASTOR1	protein_coding	422.711	-0.362752	0.121514	-2.98527	0.00283324	0.0456399
PGD2	ENSG00000169291	SHE	protein_coding	5.39108	1.54843	1.47361	1.05077	0.293364	NA
PGD2	ENSG00000010318	PHF7	protein_coding	672.534	0.283286	0.0949249	2.98432	0.00284214	0.0456898
PGD2	ENSG00000160716	CHRNB2	protein_coding	4.67942	-2.64859	1.73587	-1.5258	0.127059	NA
PGD2	ENSG00000127585	FBXL16	protein_coding	2175.1	0.279357	0.0936411	2.98327	0.00285183	0.0457868
PGD2	ENSG00000143603	KCNN3	protein_coding	11.6506	2.1598	1.22273	1.76638	0.0773327	NA
PGD2	ENSG00000104613	INTS10	protein_coding	3633.95	0.159919	0.0536818	2.97901	0.00289179	0.0463443
PGD2	ENSG00000138175	ARL3	protein_coding	1710.94	-0.265984	0.0892929	-2.97878	0.00289397	0.0463443
PGD2	ENSG00000268154	Metazoa_SRP	misc_RNA	12.1894	0.23427	0.669777	0.349773	0.726509	NA
PGD2	ENSG00000138031	ADCY3	protein_coding	2606.06	-0.375569	0.126154	-2.97707	0.0029102	0.0463981
PGD2	ENSG00000271380	AL451085.2	lncRNA	59.4627	0.391749	0.277146	1.41351	0.157506	NA
PGD2	ENSG00000154165	GPR15	protein_coding	76865.3	-0.175619	0.0589844	-2.97738	0.00290722	0.0463981
PGD2	ENSG00000167261	DPEP2	protein_coding	2184.04	0.39594	0.132999	2.97702	0.00291063	0.0463981
PGD2	ENSG00000264349	MIR4258	miRNA	7.25625	-0.245612	0.641871	-0.382651	0.701979	NA
PGD2	ENSG00000171223	JUNB	protein_coding	10167.9	-0.250091	0.0840118	-2.97686	0.00291217	0.0463981
PGD2	ENSG00000161714	PLCD3	protein_coding	725.247	-0.407899	0.137135	-2.97443	0.00293532	0.0467075
PGD2	ENSG00000163354	DCST2	protein_coding	6.47708	1.46058	1.24467	1.17346	0.240611	NA
PGD2	ENSG00000163357	DCST1	protein_coding	4.86819	0.617217	1.15439	0.534671	0.592878	NA
PGD2	ENSG00000232093	DCST1-AS1	lncRNA	21.7982	0.0501222	0.497698	0.100708	0.919782	NA
PGD2	ENSG00000092841	MYL6	protein_coding	63371.5	-0.245228	0.0825098	-2.97211	0.0029576	0.0470022
PGD2	ENSG00000177700	POLR2L	protein_coding	5741.9	-0.321512	0.108226	-2.97074	0.00297084	0.0471526
PGD2	ENSG00000050393	MCUR1	protein_coding	2738.79	0.154156	0.0519496	2.96741	0.00300317	0.0475451
PGD2	ENSG00000169242	EFNA1	protein_coding	4.44178	1.05402	1.45708	0.723378	0.469448	NA
PGD2	ENSG00000154319	FAM167A	protein_coding	768.658	-0.482274	0.162512	-2.96762	0.00300119	0.0475451
PGD2	ENSG00000136738	STAM	protein_coding	10695.2	-0.121345	0.0409174	-2.96561	0.00302085	0.0475969
PGD2	ENSG00000110711	AIP	protein_coding	17942.2	-0.172279	0.0580941	-2.96553	0.00302166	0.0475969
PGD2	ENSG00000165506	DNAAF2	protein_coding	1390.5	-0.209758	0.0707278	-2.96571	0.0030199	0.0475969
PGD2	ENSG00000196187	TMEM63A	protein_coding	3177.07	0.325999	0.109967	2.96452	0.00303157	0.047633
PGD2	ENSG00000231064	THBS3-AS1	lncRNA	4.67411	1.74464	1.1362	1.5355	0.12466	NA
PGD2	ENSG00000102401	ARMCX3	protein_coding	4672.5	0.134868	0.0454899	2.96479	0.00302894	0.047633
PGD2	ENSG00000133606	MKRN1	protein_coding	21350.2	0.155119	0.0523591	2.96261	0.00305047	0.0478699
PGD2	ENSG00000160766	GBAP1	transcribed_unprocessed_pseudogene	157.712	-0.0818821	0.169244	-0.483811	0.62852	0.844713
PGD2	ENSG00000236675	MTX1P1	unprocessed_pseudogene	285.234	0.248554	0.115974	2.14319	0.0320975	0.20661
PGD2	ENSG00000126787	DLGAP5	protein_coding	4514.67	0.25028	0.0845123	2.96146	0.00306184	0.0479881
PGD2	ENSG00000102554	KLF5	protein_coding	1092.58	0.295799	0.0999181	2.96042	0.00307224	0.0480907
PGD2	ENSG00000170734	POLH	protein_coding	4189.57	0.278636	0.0941455	2.95963	0.00308005	0.0481527
PGD2	ENSG00000101849	TBL1X	protein_coding	19678.1	-0.152971	0.0516993	-2.95887	0.00308769	0.048212
PGD2	ENSG00000088298	EDEM2	protein_coding	6679.69	0.186951	0.0632402	2.95621	0.00311445	0.0485691
PGD2	ENSG00000143627	PKLR	protein_coding	4.66325	0.33974	1.21367	0.279929	0.779532	NA
PGD2	ENSG00000155313	USP25	protein_coding	6055.28	0.141987	0.0480492	2.95504	0.00312628	0.048693
PGD2	ENSG00000225855	RUSC1-AS1	lncRNA	59.4048	0.0975232	0.303868	0.320939	0.748257	NA
PGD2	ENSG00000070087	PFN2	protein_coding	175.618	0.575276	0.194801	2.95314	0.00314557	0.0487506
PGD2	ENSG00000173273	TNKS	protein_coding	3514.42	0.238674	0.0808059	2.95368	0.00314013	0.0487506
PGD2	ENSG00000235919	ASH1L-AS1	lncRNA	80.2807	0.106439	0.199746	0.532874	0.59412	0.826162
PGD2	ENSG00000111652	COPS7A	protein_coding	2677.1	-0.128238	0.0434205	-2.95339	0.00314301	0.0487506
PGD2	ENSG00000246203	AL353807.3	unprocessed_pseudogene	15.0093	0.465391	0.47529	0.979173	0.327494	NA
PGD2	ENSG00000287839	AL353807.5	lncRNA	102.782	-0.292211	0.25221	-1.1586	0.246618	0.56804
PGD2	ENSG00000197714	ZNF460	protein_coding	155.704	0.533261	0.180529	2.95388	0.00313808	0.0487506
PGD2	ENSG00000135211	TMEM60	protein_coding	2901.42	-0.195021	0.0660857	-2.95103	0.00316712	0.0490238
PGD2	ENSG00000203761	MSTO2P	unprocessed_pseudogene	81.2264	0.124832	0.251801	0.495756	0.620067	0.840851
PGD2	ENSG00000185963	BICD2	protein_coding	6732.5	0.16419	0.0556919	2.94818	0.0031965	0.0494174
PGD2	ENSG00000125633	CCDC93	protein_coding	4078.33	0.158449	0.0537562	2.94755	0.00320299	0.0494565
PGD2	ENSG00000154153	RETREG1	protein_coding	462.34	0.337156	0.114442	2.94607	0.00321835	0.0496128
PGD2	ENSG00000087253	LPCAT2	protein_coding	1925.62	-0.281274	0.0954827	-2.94582	0.00322104	0.0496128
PGD2	ENSG00000072571	HMMR	protein_coding	3273.79	0.282875	0.09611	2.94324	0.00324794	0.0498606
PGD2	ENSG00000273002	ARHGEF2-AS2	lncRNA	52.1187	0.0246724	0.346413	0.0712227	0.943221	NA
PGD2	ENSG00000285677	AL355388.1	lncRNA	17.3334	-0.460395	0.405942	-1.13414	0.256735	NA
PGD2	ENSG00000151287	TEX30	protein_coding	2304.4	-0.245132	0.0832896	-2.94313	0.00324909	0.0498606
PGD2	ENSG00000135723	FHOD1	protein_coding	4735.31	-0.167426	0.0568761	-2.9437	0.00324313	0.0498606
PGD2	ENSG00000128872	TMOD2	protein_coding	497.12	0.463325	0.157543	2.94095	0.00327206	0.0501247
PGD2	ENSG00000254726	MEX3A	protein_coding	49.0959	-0.455324	0.562687	-0.809196	0.418403	NA
PGD2	ENSG00000221946	FXYD7	protein_coding	401.993	-0.533456	0.181402	-2.94074	0.00327431	0.0501247
PGD2	ENSG00000108924	HLF	protein_coding	1425.65	0.436853	0.148622	2.93934	0.00328907	0.050289
PGD2	ENSG00000132819	RBM38	protein_coding	9044.51	-0.186594	0.0635113	-2.93797	0.00330368	0.0504508
PGD2	ENSG00000139629	GALNT6	protein_coding	3119.8	-0.302724	0.103066	-2.93719	0.00331197	0.0505157
PGD2	ENSG00000165272	AQP3	protein_coding	2931.55	0.286072	0.0974172	2.93657	0.00331866	0.0505559
PGD2	ENSG00000132581	SDF2	protein_coding	4767.65	-0.185248	0.0631286	-2.93446	0.00334128	0.0508387
PGD2	ENSG00000139083	ETV6	protein_coding	3351.13	-0.207172	0.070624	-2.93345	0.00335218	0.0509103
PGD2	ENSG00000110934	BIN2	protein_coding	18067.7	0.117217	0.0399612	2.93327	0.00335413	0.0509103
PGD2	ENSG00000176978	DPP7	protein_coding	14764.2	-0.182512	0.0622762	-2.93068	0.0033822	0.0512121
PGD2	ENSG00000163467	TSACC	protein_coding	16.7431	0.182457	0.453941	0.40194	0.687728	NA
PGD2	ENSG00000125462	MIR9-1HG	lncRNA	112.772	0.0550417	0.266173	0.206789	0.836175	0.939171
PGD2	ENSG00000105355	PLIN3	protein_coding	5111.71	-0.179025	0.0610808	-2.93095	0.0033793	0.0512121
PGD2	ENSG00000083168	KAT6A	protein_coding	17525.8	0.176224	0.0601608	2.92921	0.00339821	0.051353
PGD2	ENSG00000187049	TMEM216	protein_coding	1109.94	-0.217388	0.0742174	-2.92908	0.00339972	0.051353
PGD2	ENSG00000166526	ZNF3	protein_coding	2279.18	0.16803	0.0573907	2.92782	0.00341344	0.0514326
PGD2	ENSG00000160818	GPATCH4	protein_coding	35.6896	-0.268533	0.285909	-0.939224	0.347616	NA
PGD2	ENSG00000272068	AL365181.2	lncRNA	36.5237	0.0866932	0.304708	0.284513	0.776018	NA
PGD2	ENSG00000132692	BCAN	protein_coding	37.9845	0.225518	0.365755	0.616583	0.53751	NA
PGD2	ENSG00000272405	AL365181.3	lncRNA	335.637	-0.026791	0.161963	-0.165415	0.868618	0.952753
PGD2	ENSG00000229953	AL590666.2	lncRNA	71.8595	0.270412	0.20957	1.29032	0.196941	0.509789
PGD2	ENSG00000132688	NES	protein_coding	3.95056	1.2067	2.18777	0.551565	0.581246	NA
PGD2	ENSG00000143320	CRABP2	protein_coding	9.76077	-0.173983	0.848125	-0.205138	0.837464	NA
PGD2	ENSG00000223356	AL590666.1	lncRNA	5.37082	-0.696285	0.890236	-0.782135	0.434135	NA
PGD2	ENSG00000172175	MALT1	protein_coding	4128.67	0.212387	0.0725409	2.92783	0.00341337	0.0514326
PGD2	ENSG00000028137	TNFRSF1B	protein_coding	41953.5	-0.198983	0.0680272	-2.92505	0.00344397	0.0515373
PGD2	ENSG00000145391	SETD7	protein_coding	1917.11	0.295036	0.100868	2.92497	0.00344489	0.0515373
PGD2	ENSG00000106591	MRPL32	protein_coding	2763.74	-0.189397	0.0647371	-2.92564	0.0034375	0.0515373
PGD2	ENSG00000137486	ARRB1	protein_coding	6756	-0.162734	0.0556295	-2.92532	0.00344106	0.0515373
PGD2	ENSG00000130755	GMFG	protein_coding	30015.9	-0.222656	0.0760982	-2.92591	0.00343451	0.0515373
PGD2	ENSG00000119979	DENND10	protein_coding	1483.55	0.222223	0.0760398	2.92246	0.00347277	0.0518924
PGD2	ENSG00000027644	INSRR	protein_coding	29.833	-1.32349	1.44965	-0.912972	0.361257	NA
PGD2	ENSG00000187800	PEAR1	protein_coding	4.58313	1.18217	2.3247	0.508525	0.611085	NA
PGD2	ENSG00000129595	EPB41L4A	protein_coding	690.75	0.291229	0.0999436	2.91394	0.00356902	0.0532671
PGD2	ENSG00000237842	SMU1P1	processed_pseudogene	7.36158	0.548989	0.696764	0.787912	0.430748	NA
PGD2	ENSG00000116128	BCL9	protein_coding	4132.46	0.221127	0.0759427	2.91176	0.00359404	0.0534403
PGD2	ENSG00000143297	FCRL5	protein_coding	7.11146	4.52437	2.00473	2.25685	0.0240176	NA
PGD2	ENSG00000188177	ZC3H6	protein_coding	1497.8	0.24932	0.0856347	2.91144	0.00359772	0.0534403
PGD2	ENSG00000183853	KIRREL1	protein_coding	4.29803	-1.48672	2.21924	-0.66992	0.502909	NA
PGD2	ENSG00000227295	ELL2P1	processed_pseudogene	4.73147	0.527214	1.05791	0.498352	0.618236	NA
PGD2	ENSG00000231434	HSP90AA3P	processed_pseudogene	7.10329	0.786331	0.778185	1.01047	0.312272	NA
PGD2	ENSG00000163554	SPTA1	protein_coding	12.0243	1.05566	1.04784	1.00746	0.313713	NA
PGD2	ENSG00000140365	COMMD4	protein_coding	3887.35	-0.227763	0.078205	-2.91238	0.00358684	0.0534403
PGD2	ENSG00000213859	KCTD11	protein_coding	1071.44	-0.238059	0.0818058	-2.91005	0.00361367	0.0536135
PGD2	ENSG00000174485	DENND4A	protein_coding	5993.86	0.182587	0.0628223	2.9064	0.00365616	0.0541796
PGD2	ENSG00000080546	SESN1	protein_coding	2953.86	-0.197722	0.0680544	-2.90536	0.00366833	0.0542956
PGD2	ENSG00000158714	SLAMF8	protein_coding	5.00285	-2.38231	1.33285	-1.78738	0.0738762	NA
PGD2	ENSG00000272668	AL590560.3	lncRNA	32.1686	0.746066	0.786192	0.948961	0.34264	NA
PGD2	ENSG00000213085	CFAP45	protein_coding	31.965	-0.109235	0.378709	-0.28844	0.77301	NA
PGD2	ENSG00000140284	SLC27A2	protein_coding	2715.63	-0.236564	0.0814346	-2.90495	0.00367306	0.0543014
PGD2	ENSG00000085552	IGSF9	protein_coding	9.78915	1.04109	1.04568	0.995606	0.319442	NA
PGD2	ENSG00000177807	KCNJ10	protein_coding	8.77515	-1.95312	1.11062	-1.75859	0.0786476	NA
PGD2	ENSG00000158882	TOMM40L	protein_coding	1913.77	-0.195403	0.0674017	-2.89908	0.00374261	0.05511
PGD2	ENSG00000166311	SMPD1	protein_coding	6945.85	-0.153557	0.0529719	-2.89885	0.00374538	0.05511
PGD2	ENSG00000151929	BAG3	protein_coding	743.522	0.288127	0.0994527	2.89712	0.00376602	0.0553485
PGD2	ENSG00000115661	STK16	protein_coding	3660.28	-0.161797	0.055904	-2.89419	0.00380138	0.0554273
PGD2	ENSG00000227741	AL121987.2	lncRNA	7.17589	-1.37863	0.990227	-1.39224	0.16385	NA
PGD2	ENSG00000173950	XXYLT1	protein_coding	1038.14	-0.210259	0.0726383	-2.8946	0.00379645	0.0554273
PGD2	ENSG00000025039	RRAGD	protein_coding	334.371	0.423594	0.146255	2.89626	0.00377635	0.0554273
PGD2	ENSG00000258465	AL139011.2	protein_coding	5.90455	0.530434	0.742105	0.714768	0.474752	NA
PGD2	ENSG00000228606	AL139011.1	lncRNA	103.031	0.223453	0.219659	1.01727	0.309024	0.62298
PGD2	ENSG00000224261	RPSAP18	processed_pseudogene	12.1369	-0.321145	0.617263	-0.520273	0.602873	NA
PGD2	ENSG00000148158	SNX30	protein_coding	2278.05	0.238934	0.0825248	2.89529	0.00378803	0.0554273
PGD2	ENSG00000148337	CIZ1	protein_coding	9721.26	0.143799	0.0496875	2.89406	0.00380297	0.0554273
PGD2	ENSG00000235082	SUMO1P3	processed_pseudogene	30.2389	-0.0407745	0.463318	-0.0880054	0.929872	NA
PGD2	ENSG00000048471	SNX29	protein_coding	3170.39	0.171178	0.0591547	2.89373	0.0038069	0.0554273
PGD2	ENSG00000171786	NHLH1	protein_coding	9.21305	3.0271	1.10032	2.75111	0.00593933	NA
PGD2	ENSG00000162738	VANGL2	protein_coding	6.72713	0.517705	1.3516	0.38303	0.701697	NA
PGD2	ENSG00000159202	UBE2Z	protein_coding	14145.7	-0.137637	0.0475697	-2.89337	0.00381127	0.0554273
PGD2	ENSG00000234425	AL138930.1	lncRNA	7.05992	0.352025	0.728056	0.483514	0.628731	NA
PGD2	ENSG00000068354	TBC1D25	protein_coding	3954.19	0.146493	0.0506281	2.89352	0.00380953	0.0554273
PGD2	ENSG00000162490	DRAXIN	protein_coding	88.9991	-1.21612	0.420395	-2.89282	0.00381806	0.0554616
PGD2	ENSG00000235101	SETP9	transcribed_processed_pseudogene	7.53996	0.194578	0.920946	0.21128	0.832669	NA
PGD2	ENSG00000228863	AL121985.1	lncRNA	25.4018	0.0643354	0.495757	0.129772	0.896747	NA
PGD2	ENSG00000174032	SLC25A30	protein_coding	2376.38	0.204947	0.0708816	2.89139	0.00383536	0.0556484
PGD2	ENSG00000146757	ZNF92	protein_coding	1451.8	0.172726	0.0597598	2.89033	0.00384836	0.0556929
PGD2	ENSG00000136827	TOR1A	protein_coding	6384.29	-0.149217	0.0516219	-2.89057	0.00384542	0.0556929
PGD2	ENSG00000198805	PNP	protein_coding	7476.02	-0.228471	0.0790642	-2.88969	0.00385624	0.0556929
PGD2	ENSG00000213080	AL354714.2	processed_pseudogene	32.3112	0.0905439	0.490855	0.184462	0.853651	NA
PGD2	ENSG00000198910	L1CAM	protein_coding	3072.76	0.30189	0.104463	2.88992	0.00385343	0.0556929
PGD2	ENSG00000270149	AL591806.2	protein_coding	6.3684	-0.161624	0.669832	-0.24129	0.80933	NA
PGD2	ENSG00000197608	ZNF841	protein_coding	865.327	0.393173	0.136093	2.889	0.00386465	0.0557499
PGD2	ENSG00000102804	TSC22D1	protein_coding	1779.4	0.235901	0.0817409	2.88596	0.00390222	0.056227
PGD2	ENSG00000179981	TSHZ1	protein_coding	3976.45	0.215261	0.0746002	2.88553	0.00390753	0.0562388
PGD2	ENSG00000143217	NECTIN4	protein_coding	9.23621	-1.47963	1.01216	-1.46185	0.143782	NA
PGD2	ENSG00000189233	NUGGC	protein_coding	1653.33	-0.229178	0.0794406	-2.8849	0.00391538	0.0562869
PGD2	ENSG00000004487	KDM1A	protein_coding	7941.09	0.143296	0.0497068	2.88283	0.00394123	0.0565935
PGD2	ENSG00000119673	ACOT2	protein_coding	2160.54	-0.224865	0.0780348	-2.8816	0.00395658	0.0567487
PGD2	ENSG00000110104	CCDC86	protein_coding	17161.4	-0.196467	0.0682118	-2.88024	0.00397369	0.0568856
PGD2	ENSG00000063587	ZNF275	protein_coding	2404.51	0.184813	0.0641994	2.87873	0.00399282	0.0570722
PGD2	ENSG00000224985	AL590714.1	lncRNA	150.124	-0.324695	0.150614	-2.1558	0.0310989	0.203109
PGD2	ENSG00000168575	SLC20A2	protein_coding	2751.94	-0.14824	0.0515187	-2.8774	0.00400971	0.0571978
PGD2	ENSG00000127311	HELB	protein_coding	1481.66	0.358106	0.124458	2.87731	0.00401075	0.0571978
PGD2	ENSG00000010278	CD9	protein_coding	4104.33	-0.304202	0.105929	-2.87176	0.00408193	0.0581465
PGD2	ENSG00000158859	ADAMTS4	protein_coding	42.5916	0.562593	0.453893	1.23948	0.215167	NA
PGD2	ENSG00000125245	GPR18	protein_coding	575.797	-0.3182	0.110954	-2.86786	0.00413259	0.0588012
PGD2	ENSG00000173275	ZNF449	protein_coding	463.281	0.39501	0.137856	2.86539	0.00416498	0.0591948
PGD2	ENSG00000058799	YIPF1	protein_coding	2178.36	-0.166761	0.058236	-2.86354	0.00418942	0.0594261
PGD2	ENSG00000143257	NR1I3	protein_coding	31.6067	0.270781	0.370451	0.73095	0.464809	NA
PGD2	ENSG00000248485	PCP4L1	protein_coding	5.95931	-0.600698	0.957018	-0.627676	0.530216	NA
PGD2	ENSG00000111348	ARHGDIB	protein_coding	99375.2	-0.170182	0.0594399	-2.86309	0.00419526	0.0594261
PGD2	ENSG00000133131	MORC4	protein_coding	705.903	0.342089	0.119483	2.86308	0.00419551	0.0594261
PGD2	ENSG00000172292	CERS6	protein_coding	3046.36	-0.255733	0.0893348	-2.86264	0.00420127	0.0594404
PGD2	ENSG00000288670	AL592295.6	lncRNA	79.2516	0.58448	0.27023	2.1629	0.0305489	0.201472
PGD2	ENSG00000283696	AL592295.4	lncRNA	225.246	0.118999	0.13794	0.862687	0.38831	0.689171
PGD2	ENSG00000288093	AL592295.5	lncRNA	51.8341	-0.19101	0.286112	-0.667606	0.504385	NA
PGD2	ENSG00000283360	AL592295.3	lncRNA	5.73555	-1.14066	0.828456	-1.37685	0.168558	NA
PGD2	ENSG00000215840	AL592295.1	processed_pseudogene	17.7214	0.106256	0.500388	0.212348	0.831836	NA
PGD2	ENSG00000283317	AL831711.1	lncRNA	14.8628	0.0576981	0.553773	0.104191	0.917018	NA
PGD2	ENSG00000143226	FCGR2A	protein_coding	9.37924	0.545956	1.05803	0.516012	0.605846	NA
PGD2	ENSG00000155324	GRAMD2B	protein_coding	1318.08	-0.285909	0.0999286	-2.86113	0.00422132	0.0596294
PGD2	ENSG00000203747	FCGR3A	protein_coding	23.0874	-1.57247	0.939291	-1.67411	0.0941099	NA
PGD2	ENSG00000225217	HSPA7	unprocessed_pseudogene	3.84164	0.650475	1.6313	0.398745	0.690081	NA
PGD2	ENSG00000072694	FCGR2B	protein_coding	53.2586	-0.285973	0.390164	-0.732955	0.463586	NA
PGD2	ENSG00000162746	FCRLB	protein_coding	62.8546	0.494691	0.266594	1.85559	0.0635117	NA
PGD2	ENSG00000188483	IER5L	protein_coding	135.307	-0.682248	0.238472	-2.86092	0.00422416	0.0596294
PGD2	ENSG00000226889	AL359541.1	lncRNA	3.92697	-2.39603	1.02734	-2.33226	0.0196868	NA
PGD2	ENSG00000145882	PCYOX1L	protein_coding	2434.15	0.177511	0.0620617	2.86023	0.00423329	0.0596908
PGD2	ENSG00000229808	AL391825.1	transcribed_processed_pseudogene	23.1196	0.410704	0.50351	0.815681	0.414683	NA
PGD2	ENSG00000162745	OLFML2B	protein_coding	4.46508	-0.912824	1.31182	-0.695848	0.486524	NA
PGD2	ENSG00000198929	NOS1AP	protein_coding	6.22692	1.13465	1.33335	0.850976	0.394783	NA
PGD2	ENSG00000239887	C1orf226	protein_coding	4.03996	2.34389	1.52055	1.54148	0.123201	NA
PGD2	ENSG00000012983	MAP4K5	protein_coding	1796.76	0.230915	0.0808328	2.8567	0.00428073	0.0601858
PGD2	ENSG00000137806	NDUFAF1	protein_coding	1521.59	-0.218414	0.0764571	-2.85668	0.00428092	0.0601858
PGD2	ENSG00000136451	VEZF1	protein_coding	6736.34	0.114176	0.03997	2.85654	0.00428283	0.0601858
PGD2	ENSG00000162733	DDR2	protein_coding	30.199	0.558604	0.506946	1.1019	0.270505	NA
PGD2	ENSG00000138688	KIAA1109	protein_coding	5950.16	0.396922	0.139081	2.85389	0.00431868	0.0606215
PGD2	ENSG00000143248	RGS5	protein_coding	63.1414	-0.330674	0.318063	-1.03965	0.298502	NA
PGD2	ENSG00000232995	RGS5	lncRNA	33.1071	0.517755	0.419636	1.23382	0.21727	NA
PGD2	ENSG00000166848	TERF2IP	protein_coding	17116.4	-0.12346	0.0432679	-2.8534	0.00432547	0.0606487
PGD2	ENSG00000185630	PBX1	protein_coding	13.2129	-0.267663	1.39969	-0.19123	0.848346	NA
PGD2	ENSG00000236206	AL356441.1	lncRNA	4.31202	1.69262	1.17657	1.4386	0.150264	NA
PGD2	ENSG00000107175	CREB3	protein_coding	5138.4	-0.155384	0.0544949	-2.85135	0.00435341	0.060972
PGD2	ENSG00000147454	SLC25A37	protein_coding	506.162	0.306225	0.107485	2.84901	0.00438556	0.0612852
PGD2	ENSG00000215838	AL451074.1	transcribed_processed_pseudogene	4.96629	-0.172331	1.27473	-0.135191	0.892461	NA
PGD2	ENSG00000156504	FAM122B	protein_coding	3976.42	0.119326	0.0418817	2.84912	0.00438399	0.0612852
PGD2	ENSG00000224358	TMCO1-AS1	lncRNA	21.8743	0.222245	0.53586	0.414744	0.678329	NA
PGD2	ENSG00000131171	SH3BGRL	protein_coding	14093.5	-0.1394	0.0489555	-2.84749	0.00440655	0.0614412
PGD2	ENSG00000236364	AL358115.1	lncRNA	11.6205	0.00231438	0.532702	0.0043446	0.996534	NA
PGD2	ENSG00000188859	FAM78B	protein_coding	8.02924	-0.368692	0.967453	-0.381095	0.703133	NA
PGD2	ENSG00000215835	AL596087.1	processed_pseudogene	41.3768	0.470556	0.636232	0.739598	0.459544	NA
PGD2	ENSG00000144746	ARL6IP5	protein_coding	45639.3	-0.136353	0.0479906	-2.84125	0.0044937	0.0623781
PGD2	ENSG00000125870	SNRPB2	protein_coding	7005.03	-0.208482	0.0733695	-2.84153	0.00448972	0.0623781
PGD2	ENSG00000225171	DUTP6	processed_pseudogene	4.86496	-0.92983	0.917292	-1.01367	0.310741	NA
PGD2	ENSG00000185658	BRWD1	protein_coding	5685.39	0.233973	0.0823405	2.84153	0.00448983	0.0623781
PGD2	ENSG00000143194	MAEL	protein_coding	5.69264	-3.41943	1.29396	-2.64261	0.00822697	NA
PGD2	ENSG00000143167	GPA33	protein_coding	31.4957	-0.632162	1.12708	-0.560883	0.574877	NA
PGD2	ENSG00000117859	OSBPL9	protein_coding	6256.38	0.128742	0.0453308	2.84005	0.0045106	0.062412
PGD2	ENSG00000138443	ABI2	protein_coding	3138.4	-0.166289	0.0585377	-2.84071	0.0045013	0.062412
PGD2	ENSG00000287218	AL359962.3	lncRNA	13.4544	0.306785	0.670351	0.457649	0.647205	NA
PGD2	ENSG00000227776	AKR1D1P1	processed_pseudogene	7.44753	-0.482463	0.9475	-0.509196	0.610615	NA
PGD2	ENSG00000171444	MCC	protein_coding	1481.03	-0.328215	0.115592	-2.83943	0.00451947	0.0624586
PGD2	ENSG00000241666	AL031733.2	lncRNA	87.1879	-0.0219918	0.228252	-0.0963489	0.923243	0.975255
PGD2	ENSG00000146963	LUC7L2	protein_coding	3228.14	-0.165423	0.0582751	-2.83865	0.00453046	0.0625413
PGD2	ENSG00000162909	CAPN2	protein_coding	35685.1	0.0827735	0.0291843	2.83623	0.00456497	0.0629482
PGD2	ENSG00000143199	ADCY10	protein_coding	6.80584	-0.703161	1.31262	-0.535691	0.592172	NA
PGD2	ENSG00000250762	Z99943.2	unprocessed_pseudogene	6.13908	-0.222808	0.808155	-0.275699	0.782779	NA
PGD2	ENSG00000054523	KIF1B	protein_coding	5114.69	0.227673	0.0803113	2.83488	0.00458422	0.0630784
PGD2	ENSG00000007968	E2F2	protein_coding	6497.69	0.266039	0.0938453	2.83487	0.00458449	0.0630784
PGD2	ENSG00000224837	GCSHP5	processed_pseudogene	4.62687	0.433689	0.935166	0.463756	0.642822	NA
PGD2	ENSG00000143147	GPR161	protein_coding	28.5667	-0.677205	0.670472	-1.01004	0.312475	NA
PGD2	ENSG00000093144	ECHDC1	protein_coding	4221.44	-0.157341	0.0555135	-2.83429	0.00459277	0.0631228
PGD2	ENSG00000198055	GRK6	protein_coding	21423.1	-0.104969	0.0370602	-2.8324	0.00462004	0.0633584
PGD2	ENSG00000065308	TRAM2	protein_coding	4532.2	0.196394	0.0693351	2.83254	0.00461796	0.0633584
PGD2	ENSG00000126226	PCID2	protein_coding	3100.08	-0.167006	0.0590287	-2.82923	0.00466595	0.0639179
PGD2	ENSG00000197601	FAR1	protein_coding	4823.91	0.163851	0.057924	2.82873	0.00467329	0.0639483
PGD2	ENSG00000229757	AL031736.2	processed_pseudogene	4.57073	-0.887644	1.76687	-0.502384	0.615398	NA
PGD2	ENSG00000205542	TMSB4X	protein_coding	332335	-0.224609	0.0794436	-2.82727	0.00469464	0.0641704
PGD2	ENSG00000132109	TRIM21	protein_coding	4960.14	-0.191177	0.0676361	-2.82655	0.00470522	0.0642447
PGD2	ENSG00000168566	SNRNP48	protein_coding	1359.9	0.139886	0.0494992	2.82602	0.00471308	0.0642819
PGD2	ENSG00000117477	CCDC181	protein_coding	12.2063	0.604039	0.713813	0.846215	0.397433	NA
PGD2	ENSG00000132953	XPO4	protein_coding	3186.11	0.23707	0.0839371	2.82438	0.00473725	0.0645411
PGD2	ENSG00000213062	Z99572.1	lncRNA	41.962	0.168721	0.428464	0.393781	0.693742	NA
PGD2	ENSG00000198734	F5	protein_coding	25.1609	0.4244	0.807231	0.525748	0.599063	NA
PGD2	ENSG00000174175	SELP	protein_coding	7.13215	-0.453292	1.21554	-0.372915	0.709212	NA
PGD2	ENSG00000175592	FOSL1	protein_coding	152.268	-0.931352	0.329942	-2.82278	0.00476098	0.0647939
PGD2	ENSG00000172586	CHCHD1	protein_coding	2512.34	-0.295691	0.104774	-2.82218	0.00476985	0.064844
PGD2	ENSG00000108840	HDAC5	protein_coding	5515.42	0.235192	0.0833565	2.82152	0.00477969	0.0649073
PGD2	ENSG00000139641	ESYT1	protein_coding	73515.6	-0.178779	0.0634135	-2.81925	0.00481357	0.0652964
PGD2	ENSG00000162999	DUSP19	protein_coding	85.1575	0.604517	0.214632	2.81653	0.00485456	0.0656405
PGD2	ENSG00000231407	GORAB-AS1	lncRNA	7.21649	0.436553	1.05379	0.41427	0.678676	NA
PGD2	ENSG00000164039	BDH2	protein_coding	1453.81	-0.191076	0.0678662	-2.81548	0.00487042	0.0656405
PGD2	ENSG00000116132	PRRX1	protein_coding	4.10435	1.68748	2.26072	0.746433	0.455406	NA
PGD2	ENSG00000231424	BX284613.2	lncRNA	5.16011	-1.96131	2.20412	-0.889835	0.373555	NA
PGD2	ENSG00000010932	FMO1	protein_coding	12.7841	0.674054	0.647679	1.04072	0.298004	NA
PGD2	ENSG00000076258	FMO4	protein_coding	54.0117	0.658636	0.373274	1.76448	0.0776507	NA
PGD2	ENSG00000285665	TOP1P1	processed_pseudogene	33.2866	-0.0930535	0.355949	-0.261424	0.793766	NA
PGD2	ENSG00000124762	CDKN1A	protein_coding	5723.08	-0.322815	0.11464	-2.8159	0.00486401	0.0656405
PGD2	ENSG00000034971	MYOC	protein_coding	5.20427	0.898817	1.37225	0.654994	0.512472	NA
PGD2	ENSG00000233328	PFN1P1	processed_pseudogene	41.4813	-0.24682	0.41315	-0.59741	0.550234	NA
PGD2	ENSG00000230364	RPL4P3	processed_pseudogene	6.04359	-0.194194	0.924542	-0.210043	0.833634	NA
PGD2	ENSG00000164975	SNAPC3	protein_coding	3064.39	0.157116	0.0557816	2.81664	0.00485293	0.0656405
PGD2	ENSG00000103254	ANTKMT	protein_coding	1364.45	-0.335512	0.119163	-2.81559	0.00486881	0.0656405
PGD2	ENSG00000197959	DNM3	protein_coding	62.1362	-0.196541	0.299464	-0.656309	0.511625	NA
PGD2	ENSG00000178904	DPY19L3	protein_coding	1027.54	0.242213	0.0860209	2.81574	0.00486645	0.0656405
PGD2	ENSG00000030110	BAK1	protein_coding	5943.42	-0.214831	0.0763352	-2.81432	0.0048881	0.0658079
PGD2	ENSG00000214357	NEURL1B	protein_coding	328.958	0.467356	0.166091	2.81386	0.00489506	0.0658307
PGD2	ENSG00000229785	SLC25A38P1	processed_pseudogene	4.41515	-0.883374	1.03121	-0.856639	0.391644	NA
PGD2	ENSG00000230849	GOT2P2	processed_pseudogene	5.99859	-0.1049	1.44205	-0.0727438	0.94201	NA
PGD2	ENSG00000053108	FSTL4	protein_coding	1251.52	-0.365789	0.130046	-2.81276	0.00491177	0.0658495
PGD2	ENSG00000203739	PRDX6-AS1	lncRNA	348.732	-0.234356	0.1114	-2.10374	0.0354012	0.217574
PGD2	ENSG00000123066	MED13L	protein_coding	7288.16	0.241592	0.0858765	2.81325	0.00490434	0.0658495
PGD2	ENSG00000068400	GRIPAP1	protein_coding	5898.63	-0.160556	0.0570939	-2.81214	0.00492133	0.0659005
PGD2	ENSG00000162923	WDR26	protein_coding	20358.3	-0.119701	0.0425743	-2.81159	0.00492978	0.0659112
PGD2	ENSG00000124203	ZNF831	protein_coding	2779.52	-0.222574	0.0791686	-2.8114	0.00493267	0.0659112
PGD2	ENSG00000234741	GAS5	lncRNA	8156.2	-0.201354	0.109966	-1.83106	0.067092	0.304139
PGD2	ENSG00000270084	GAS5-AS1	lncRNA	38.5595	0.328874	0.400706	0.820736	0.411796	NA
PGD2	ENSG00000086065	CHMP5	protein_coding	4263.69	-0.17149	0.0610339	-2.80975	0.00495796	0.0661338
PGD2	ENSG00000117601	SERPINC1	protein_coding	7.97885	0.290856	0.73066	0.398073	0.690577	NA
PGD2	ENSG00000168002	POLR2G	protein_coding	4225.27	-0.168511	0.0599763	-2.80963	0.0049599	0.0661338
PGD2	ENSG00000227373	RABGAP1L-DT	lncRNA	82.1538	0.0218945	0.271181	0.0807375	0.935651	0.979318
PGD2	ENSG00000106367	AP1S1	protein_coding	4793.45	-0.177846	0.0633094	-2.80915	0.00496724	0.0661611
PGD2	ENSG00000287697	Z99127.3	lncRNA	4.91743	0.101374	1.04503	0.0970052	0.922722	NA
PGD2	ENSG00000163428	LRRC58	protein_coding	5349.53	0.187424	0.066799	2.80579	0.00501932	0.0665991
PGD2	ENSG00000138768	USO1	protein_coding	11766	0.111102	0.0395993	2.80566	0.00502142	0.0665991
PGD2	ENSG00000120332	TNN	protein_coding	5.38515	2.98128	1.7463	1.7072	0.0877852	NA
PGD2	ENSG00000059915	PSD	protein_coding	253.058	-0.476737	0.169866	-2.80656	0.0050074	0.0665991
PGD2	ENSG00000116147	TNR	protein_coding	8.99292	3.90746	1.61291	2.42262	0.0154091	NA
PGD2	ENSG00000230777	RPS29P5	processed_pseudogene	3.85996	-0.514295	1.20997	-0.425049	0.670801	NA
PGD2	ENSG00000235194	PPP1R3E	protein_coding	689.274	0.294104	0.104811	2.80605	0.00501525	0.0665991
PGD2	ENSG00000228686	AL590723.1	lncRNA	11.9565	0.237996	0.593787	0.40081	0.68856	NA
PGD2	ENSG00000236021	AL591043.2	lncRNA	13.5035	1.1057	0.694111	1.59297	0.111167	NA
PGD2	ENSG00000116183	PAPPA2	protein_coding	8.48368	0.723498	1.42359	0.50822	0.611299	NA
PGD2	ENSG00000152092	ASTN1	protein_coding	6.4801	2.08079	2.67743	0.777161	0.437064	NA
PGD2	ENSG00000242193	CRYZL2P	transcribed_unitary_pseudogene	4.82284	3.06545	1.8015	1.7016	0.0888295	NA
PGD2	ENSG00000075391	RASAL2	protein_coding	51.7143	-0.521308	0.872135	-0.597738	0.550014	NA
PGD2	ENSG00000213058	AL365357.1	processed_pseudogene	480.543	-0.274491	0.249964	-1.09813	0.27215	0.589997
PGD2	ENSG00000213057	C1orf220	lncRNA	3.95912	1.04266	1.4752	0.706789	0.479698	NA
PGD2	ENSG00000116191	RALGPS2	protein_coding	19.0813	0.833222	0.925007	0.900774	0.367709	NA
PGD2	ENSG00000213699	SLC35F6	protein_coding	3979.41	-0.175581	0.0626144	-2.80416	0.00504473	0.0668373
PGD2	ENSG00000143457	GOLPH3L	protein_coding	3647.86	0.130811	0.0466654	2.80317	0.00506024	0.0669719
PGD2	ENSG00000198520	ARMH1	protein_coding	173.891	-0.697386	0.248988	-2.80088	0.00509629	0.067269
PGD2	ENSG00000163913	IFT122	protein_coding	987.6	0.219292	0.0783173	2.80004	0.00510958	0.067269
PGD2	ENSG00000162779	AXDND1	protein_coding	6.7998	1.96845	1.28301	1.53424	0.12497	NA
PGD2	ENSG00000236539	HNRNPA1P54	processed_pseudogene	7.79247	-1.37481	1.14019	-1.20577	0.227906	NA
PGD2	ENSG00000113070	HBEGF	protein_coding	142.261	-0.679337	0.242616	-2.80005	0.00510947	0.067269
PGD2	ENSG00000272906	AL353708.3	lncRNA	9.34481	0.225752	0.735531	0.306924	0.758901	NA
PGD2	ENSG00000164332	UBLCP1	protein_coding	4166.36	-0.162164	0.0578985	-2.80084	0.00509704	0.067269
PGD2	ENSG00000260360	AL353708.1	lncRNA	17.3534	0.745615	0.505731	1.47433	0.140393	NA
PGD2	ENSG00000198863	RUNDC1	protein_coding	2732.22	-0.136219	0.0486414	-2.80048	0.00510271	0.067269
PGD2	ENSG00000145022	TCTA	protein_coding	3722.08	-0.161373	0.0576518	-2.79909	0.00512461	0.0673251
PGD2	ENSG00000121454	LHX4	protein_coding	35.1166	0.501168	0.570056	0.879155	0.379317	NA
PGD2	ENSG00000105321	CCDC9	protein_coding	2779.25	-0.179769	0.0642232	-2.79913	0.00512405	0.0673251
PGD2	ENSG00000074695	LMAN1	protein_coding	21300.1	0.131471	0.0470132	2.79647	0.00516646	0.0677326
PGD2	ENSG00000142669	SH3BGRL3	protein_coding	61756.4	-0.223416	0.0799128	-2.79574	0.00517806	0.0678136
PGD2	ENSG00000243155	AL162431.1	lncRNA	18.6775	0.14522	0.507187	0.286324	0.77463	NA
PGD2	ENSG00000143815	LBR	protein_coding	16940.9	0.138142	0.0494428	2.79398	0.0052064	0.0681135
PGD2	ENSG00000100385	IL2RB	protein_coding	43282.3	-0.36799	0.131741	-2.79328	0.00521762	0.0681889
PGD2	ENSG00000130940	CASZ1	protein_coding	1422.63	0.199487	0.0714311	2.79271	0.00522677	0.0682372
PGD2	ENSG00000198216	CACNA1E	protein_coding	14.9799	1.84129	1.16994	1.57384	0.115525	NA
PGD2	ENSG00000228918	LINC01344	lncRNA	4.55969	-0.274503	1.67578	-0.163806	0.869884	NA
PGD2	ENSG00000231684	EIF1P3	processed_pseudogene	5.55681	0.428343	0.893336	0.479488	0.631592	NA
PGD2	ENSG00000167925	GHDC	protein_coding	4377.6	-0.175842	0.0629812	-2.79197	0.00523877	0.0682985
PGD2	ENSG00000121446	RGSL1	protein_coding	6.99026	1.07155	1.64829	0.650099	0.515628	NA
PGD2	ENSG00000039650	PNKP	protein_coding	2367.4	-0.203839	0.0730149	-2.79175	0.00524239	0.0682985
PGD2	ENSG00000130787	HIP1R	protein_coding	3215.33	-0.17419	0.0624421	-2.78962	0.00527692	0.0686768
PGD2	ENSG00000135824	RGS8	protein_coding	4.1963	0.876197	2.43623	0.359653	0.719106	NA
PGD2	ENSG00000067829	IDH3G	protein_coding	5045.85	-0.167616	0.060143	-2.78696	0.00532052	0.0691723
PGD2	ENSG00000287808	AL355999.1	lncRNA	18.1165	0.139386	0.641443	0.217301	0.827974	NA
PGD2	ENSG00000159921	GNE	protein_coding	3092.23	0.193353	0.0693983	2.78614	0.00533399	0.0692755
PGD2	ENSG00000135862	LAMC1	protein_coding	13.3001	0.26158	1.0856	0.240955	0.80959	NA
PGD2	ENSG00000157064	NMNAT2	protein_coding	4.11996	-1.97479	2.27648	-0.867473	0.385683	NA
PGD2	ENSG00000232860	SMG7-AS1	lncRNA	31.3294	0.0308145	0.418402	0.0736481	0.94129	NA
PGD2	ENSG00000154429	CCSAP	protein_coding	4253.76	0.199311	0.0715528	2.78551	0.00534428	0.069337
PGD2	ENSG00000213719	CLIC1	protein_coding	65109.1	-0.158352	0.0568748	-2.78422	0.00536569	0.0694706
PGD2	ENSG00000286966	AL137800.1	lncRNA	4.58827	1.23101	1.24829	0.986151	0.324059	NA
PGD2	ENSG00000020256	ZFP64	protein_coding	1543.71	0.152274	0.0546901	2.7843	0.00536437	0.0694706
PGD2	ENSG00000109065	NAT9	protein_coding	1091.99	-0.210587	0.0756695	-2.78298	0.00538621	0.0695922
PGD2	ENSG00000147394	ZNF185	protein_coding	220.169	0.449803	0.16161	2.78327	0.00538147	0.0695922
PGD2	ENSG00000104343	UBE2W	protein_coding	1987.35	-0.171802	0.0617709	-2.78127	0.00541461	0.069887
PGD2	ENSG00000286655	AL158011.1	lncRNA	5.03464	1.07002	1.27526	0.839063	0.401434	NA
PGD2	ENSG00000163590	PPM1L	protein_coding	1434.16	0.288459	0.103738	2.78066	0.00542486	0.0699472
PGD2	ENSG00000285847	AL713852.1	lncRNA	4.35018	2.03398	1.82964	1.11168	0.266276	NA
PGD2	ENSG00000112902	SEMA5A	protein_coding	8858.38	0.265234	0.0954489	2.7788	0.00545601	0.0702764
PGD2	ENSG00000159433	STARD9	protein_coding	1419.48	0.493784	0.17786	2.77625	0.00549902	0.0707574
PGD2	ENSG00000154640	BTG3	protein_coding	3230.24	-0.158102	0.0569615	-2.7756	0.00550997	0.0708255
PGD2	ENSG00000140259	MFAP1	protein_coding	6737.76	-0.138994	0.0500841	-2.77521	0.00551661	0.070838
PGD2	ENSG00000181104	F2R	protein_coding	6694.65	-0.214402	0.0772837	-2.77422	0.00553348	0.0709355
PGD2	ENSG00000231084	RPL22P24	processed_pseudogene	40.0997	0.0934632	0.322279	0.290007	0.771811	NA
PGD2	ENSG00000279838	AL356273.3	TEC	35.2894	0.718481	0.413277	1.7385	0.0821232	NA
PGD2	ENSG00000117308	GALE	protein_coding	1215.62	-0.285386	0.102963	-2.77175	0.00557565	0.0710408
PGD2	ENSG00000273004	AL078644.1	lncRNA	18.3565	-0.202328	0.516747	-0.391541	0.695397	NA
PGD2	ENSG00000261729	AL133383.1	lncRNA	3.67099	-2.56885	1.43372	-1.79174	0.0731749	NA
PGD2	ENSG00000143341	HMCN1	protein_coding	28.4918	-0.14991	0.713693	-0.210049	0.83363	NA
PGD2	ENSG00000116690	PRG4	protein_coding	4.51479	0.45544	1.36431	0.333823	0.738513	NA
PGD2	ENSG00000154305	MIA3	protein_coding	6327.6	0.176297	0.0636047	2.77176	0.00557545	0.0710408
PGD2	ENSG00000074054	CLASP1	protein_coding	7749.01	0.171919	0.0620357	2.77129	0.00558352	0.0710408
PGD2	ENSG00000229739	PDC-AS1	lncRNA	12.4881	0.930276	0.767627	1.21188	0.225557	NA
PGD2	ENSG00000021355	SERPINB1	protein_coding	8520.26	-0.143093	0.0515972	-2.77327	0.00554957	0.0710408
PGD2	ENSG00000273129	PACERR	lncRNA	8.1745	-0.524325	0.879707	-0.596022	0.55116	NA
PGD2	ENSG00000074266	EED	protein_coding	4914.7	-0.195878	0.0706778	-2.77142	0.0055813	0.0710408
PGD2	ENSG00000230426	LINC01036	lncRNA	107.214	0.118572	0.276153	0.429371	0.667653	0.865737
PGD2	ENSG00000115306	SPTBN1	protein_coding	12060.8	0.250167	0.0902874	2.77078	0.00559215	0.0710563
PGD2	ENSG00000285280	AL390957.1	lncRNA	10.7291	-0.434115	1.14991	-0.377522	0.705786	NA
PGD2	ENSG00000226723	AL513175.1	processed_pseudogene	7.60542	0.481608	0.719254	0.669594	0.503116	NA
PGD2	ENSG00000198171	DDRGK1	protein_coding	8934.05	-0.185813	0.067067	-2.77055	0.0055961	0.0710563
PGD2	ENSG00000127074	RGS13	protein_coding	12.4114	-1.25191	0.82382	-1.51963	0.128603	NA
PGD2	ENSG00000231767	RPS27AP5	protein_coding	40.9336	-0.629787	0.395226	-1.59349	0.111051	NA
PGD2	ENSG00000100461	RBM23	protein_coding	9366.67	-0.102755	0.037108	-2.76908	0.00562147	0.071306
PGD2	ENSG00000150527	MIA2	protein_coding	3991.93	-0.136121	0.0491709	-2.76832	0.0056346	0.0714001
PGD2	ENSG00000136720	HS6ST1	protein_coding	2790.01	-0.240545	0.0869172	-2.76752	0.00564847	0.0715035
PGD2	ENSG00000198315	ZKSCAN8	protein_coding	4250.97	0.173891	0.0628556	2.76652	0.00566583	0.0716506
PGD2	ENSG00000160326	SLC2A6	protein_coding	507.359	-0.353725	0.127932	-2.76494	0.00569326	0.0719249
PGD2	ENSG00000132849	PATJ	protein_coding	1205.03	0.3691	0.133545	2.76386	0.00571221	0.0719462
PGD2	ENSG00000232077	LINC01031	lncRNA	7.04392	0.15638	0.814378	0.192024	0.847723	NA
PGD2	ENSG00000286285	AL138778.1	lncRNA	130.304	0.386126	0.312883	1.23409	0.217168	0.534701
PGD2	ENSG00000227240	AL136456.1	lncRNA	78.5102	-0.424175	0.330079	-1.28507	0.198767	0.512291
PGD2	ENSG00000233057	EEF1A1P14	processed_pseudogene	52.1296	-0.339589	0.373865	-0.908318	0.36371	NA
PGD2	ENSG00000287364	AL353709.1	lncRNA	3.89178	2.21005	2.33126	0.948009	0.343125	NA
PGD2	ENSG00000162687	KCNT2	protein_coding	4.15962	0.238986	2.36412	0.101089	0.91948	NA
PGD2	ENSG00000172578	KLHL6	protein_coding	5420.66	-0.164677	0.0595704	-2.76441	0.00570255	0.0719462
PGD2	ENSG00000116785	CFHR3	protein_coding	4.55426	0.288952	1.29034	0.223936	0.822807	NA
PGD2	ENSG00000137078	SIT1	protein_coding	5977.41	-0.234458	0.084826	-2.76399	0.00570995	0.0719462
PGD2	ENSG00000235748	SEPTIN14P12	processed_pseudogene	9.64063	-0.708136	0.738558	-0.958809	0.337655	NA
PGD2	ENSG00000136636	KCTD3	protein_coding	387.906	0.32743	0.118508	2.76293	0.00572853	0.0720793
PGD2	ENSG00000134376	CRB1	protein_coding	10.4659	1.70426	1.23199	1.38333	0.166562	NA
PGD2	ENSG00000127334	DYRK2	protein_coding	6459.71	0.193485	0.0700836	2.76078	0.00576642	0.0724831
PGD2	ENSG00000213046	EEF1A1P32	unprocessed_pseudogene	5.48866	2.65683	1.07976	2.46058	0.0138713	NA
PGD2	ENSG00000233040	FAM204BP	processed_pseudogene	4.01697	-1.04605	1.40648	-0.743733	0.457038	NA
PGD2	ENSG00000147854	UHRF2	protein_coding	2651.05	0.219847	0.0796802	2.75911	0.00579587	0.07278
PGD2	ENSG00000182400	TRAPPC6B	protein_coding	1075.22	-0.235494	0.0854023	-2.75747	0.0058251	0.0730738
PGD2	ENSG00000171467	ZNF318	protein_coding	3575.11	0.260807	0.0946064	2.75676	0.00583777	0.0730861
PGD2	ENSG00000181192	DHTKD1	protein_coding	2146.59	0.176694	0.064089	2.75702	0.00583314	0.0730861
PGD2	ENSG00000236278	PEBP1P3	processed_pseudogene	4.93044	0.475708	1.05874	0.449314	0.653205	NA
PGD2	ENSG00000197903	H2BC12	protein_coding	1646.99	-0.282306	0.10245	-2.75555	0.00585927	0.0732819
PGD2	ENSG00000203721	LINC00862	lncRNA	4.1696	-0.750508	1.45149	-0.51706	0.605114	NA
PGD2	ENSG00000230623	AC104461.1	lncRNA	4.06815	1.14543	1.73812	0.659005	0.509893	NA
PGD2	ENSG00000198431	TXNRD1	protein_coding	24802.5	0.22787	0.0827295	2.7544	0.00588006	0.0734684
PGD2	ENSG00000066455	GOLGA5	protein_coding	2839.55	0.160513	0.0583071	2.75289	0.00590719	0.07364
PGD2	ENSG00000140992	PDPK1	protein_coding	4104.28	0.144347	0.0524435	2.75243	0.00591545	0.07364
PGD2	ENSG00000260088	DDX59-AS1	lncRNA	5.72422	2.23721	0.969581	2.3074	0.0210325	NA
PGD2	ENSG00000118200	CAMSAP2	protein_coding	28.277	-0.0154254	0.585846	-0.0263301	0.978994	NA
PGD2	ENSG00000170128	GPR25	protein_coding	7.38486	1.34067	1.66321	0.80607	0.420202	NA
PGD2	ENSG00000083457	ITGAE	protein_coding	847.361	-0.370014	0.134437	-2.75233	0.00591734	0.07364
PGD2	ENSG00000229191	AL358473.1	lncRNA	4.54292	-1.06066	1.12458	-0.943163	0.345597	NA
PGD2	ENSG00000081248	CACNA1S	protein_coding	5.69566	1.15012	1.67614	0.686168	0.492607	NA
PGD2	ENSG00000187608	ISG15	protein_coding	3908.11	-0.358224	0.130281	-2.74962	0.00596647	0.0741776
PGD2	ENSG00000163395	IGFN1	protein_coding	7.02661	-0.927503	2.02171	-0.458771	0.646398	NA
PGD2	ENSG00000081277	PKP1	protein_coding	4.24526	-0.871688	2.15333	-0.404809	0.685618	NA
PGD2	ENSG00000118194	TNNT2	protein_coding	3.84174	-0.151131	2.17916	-0.069353	0.944709	NA
PGD2	ENSG00000159173	TNNI1	protein_coding	5.11681	0.54014	1.88901	0.285938	0.774926	NA
PGD2	ENSG00000116668	SWT1	protein_coding	678.964	0.246822	0.0897847	2.74904	0.00597693	0.0742338
PGD2	ENSG00000088986	DYNLL1	protein_coding	15148.3	-0.170044	0.061882	-2.74788	0.00599827	0.0743512
PGD2	ENSG00000224536	AC096677.1	lncRNA	68.7843	-0.178451	0.241349	-0.739391	0.45967	0.73956
PGD2	ENSG00000223396	RPS10P7	transcribed_processed_pseudogene	127.003	0.175288	0.21877	0.801245	0.42299	0.714524
PGD2	ENSG00000096968	JAK2	protein_coding	3526.46	0.192487	0.0700803	2.74666	0.00602046	0.0745524
PGD2	ENSG00000231871	IPO9-AS1	lncRNA	7.2595	0.223266	0.738241	0.302429	0.762325	NA
PGD2	ENSG00000163888	CAMK2N2	protein_coding	74.0114	-0.708113	0.257906	-2.74562	0.00603959	0.0747153
PGD2	ENSG00000118482	PHF3	protein_coding	13269.4	0.175857	0.0640711	2.74472	0.00605616	0.0748463
PGD2	ENSG00000157741	UBN2	protein_coding	1998.5	0.373096	0.135981	2.74373	0.00607449	0.0749987
PGD2	ENSG00000139675	HNRNPA1L2	protein_coding	297.762	-0.380887	0.138847	-2.74321	0.00608425	0.0750451
PGD2	ENSG00000234678	ELF3-AS1	lncRNA	18.9305	0.903589	0.624417	1.44709	0.147871	NA
PGD2	ENSG00000163435	ELF3	protein_coding	4.63168	-0.962729	1.57426	-0.611544	0.54084	NA
PGD2	ENSG00000170075	GPR37L1	protein_coding	7.57617	0.61167	1.32377	0.462068	0.644033	NA
PGD2	ENSG00000143390	RFX5	protein_coding	7763.95	-0.195656	0.0713356	-2.74275	0.00609274	0.0750758
PGD2	ENSG00000177888	ZBTB41	protein_coding	1518.54	0.260304	0.0949396	2.74179	0.00611057	0.0751484
PGD2	ENSG00000243323	PTPRVP	unitary_pseudogene	21.655	-0.798737	0.669951	-1.19223	0.23317	NA
PGD2	ENSG00000133067	LGR6	protein_coding	6.36818	-1.50948	1.61251	-0.936108	0.349217	NA
PGD2	ENSG00000115073	ACTR1B	protein_coding	9849.18	-0.140946	0.0514066	-2.74178	0.00611065	0.0751484
PGD2	ENSG00000181873	IBA57	protein_coding	873.843	0.252856	0.0922401	2.74128	0.00611996	0.0751889
PGD2	ENSG00000232626	AC099336.1	transcribed_processed_pseudogene	5.83797	-0.296288	0.914036	-0.324153	0.745822	NA
PGD2	ENSG00000236439	AC099336.2	processed_pseudogene	7.1326	0.610397	0.665379	0.917367	0.35895	NA
PGD2	ENSG00000143858	SYT2	protein_coding	8.31616	-0.0605613	0.9982	-0.0606705	0.951622	NA
PGD2	ENSG00000100836	PABPN1	protein_coding	1750.25	-0.264718	0.0966303	-2.7395	0.00615334	0.0755249
PGD2	ENSG00000235449	AC098934.1	processed_pseudogene	8.02974	-0.430723	0.522008	-0.825128	0.409299	NA
PGD2	ENSG00000228288	PCAT6	lncRNA	56.1212	0.367225	0.339782	1.08077	0.279801	NA
PGD2	ENSG00000214796	TUBA5P	transcribed_unprocessed_pseudogene	12.7138	-0.0136411	0.580986	-0.0234792	0.981268	NA
PGD2	ENSG00000234996	ACTG1P25	transcribed_processed_pseudogene	7.75029	0.154241	0.809877	0.19045	0.848956	NA
PGD2	ENSG00000182973	CNOT10	protein_coding	2328.47	0.145615	0.0532095	2.73663	0.00620725	0.0761118
PGD2	ENSG00000158716	DUSP23	protein_coding	1444.66	-0.255278	0.0933511	-2.7346	0.00624561	0.0763577
PGD2	ENSG00000230280	HNRNPA1P59	processed_pseudogene	11.9755	0.0699341	0.70904	0.098632	0.92143	NA
PGD2	ENSG00000137075	RNF38	protein_coding	6062.6	0.164115	0.0600131	2.73465	0.00624464	0.0763577
PGD2	ENSG00000140323	DISP2	protein_coding	232.438	-0.478643	0.175011	-2.73494	0.00623926	0.0763577
PGD2	ENSG00000136908	DPM2	protein_coding	2586.5	-0.214924	0.0786117	-2.73399	0.00625719	0.0764245
PGD2	ENSG00000143847	PPFIA4	protein_coding	10.3277	-0.0907599	1.22844	-0.0738822	0.941104	NA
PGD2	ENSG00000133063	CHIT1	protein_coding	7.02298	0.331326	1.58283	0.209325	0.834194	NA
PGD2	ENSG00000231507	LINC01353	lncRNA	56.2105	-0.764694	0.329005	-2.32426	0.0201115	NA
PGD2	ENSG00000233791	LINC01136	lncRNA	16.5814	-0.498691	0.645726	-0.772295	0.43994	NA
PGD2	ENSG00000103152	MPG	protein_coding	3151.8	-0.174349	0.0638049	-2.73254	0.00628481	0.076687
PGD2	ENSG00000122176	FMOD	protein_coding	22.3957	0.258626	1.2514	0.20667	0.836268	NA
PGD2	ENSG00000131389	SLC6A6	protein_coding	20414.6	-0.140171	0.0513081	-2.73194	0.00629627	0.0767519
PGD2	ENSG00000236035	NSA2P1	processed_pseudogene	5.59578	-0.510121	0.907404	-0.562176	0.573996	NA
PGD2	ENSG00000221643	SNORA77	snoRNA	6.35276	-0.269657	0.813093	-0.331644	0.740158	NA
PGD2	ENSG00000147872	PLIN2	protein_coding	30389.6	-0.188315	0.0689745	-2.73021	0.00632949	0.0770818
PGD2	ENSG00000058673	ZC3H11A	protein_coding	15.96	0.471083	0.42659	1.1043	0.269464	NA
PGD2	ENSG00000164211	STARD4	protein_coding	3149.28	-0.307392	0.112647	-2.72882	0.00635617	0.0773314
PGD2	ENSG00000135837	CEP350	protein_coding	9202.87	0.342424	0.125633	2.7256	0.00641855	0.0779386
PGD2	ENSG00000232917	HSPE1P6	processed_pseudogene	3.63457	0.35313	0.80713	0.437514	0.661739	NA
PGD2	ENSG00000152492	CCDC50	protein_coding	2328.93	-0.188633	0.0692027	-2.72581	0.00641448	0.0779386
PGD2	ENSG00000143845	ETNK2	protein_coding	22.5988	-0.491905	0.536799	-0.916367	0.359474	NA
PGD2	ENSG00000143850	PLEKHA6	protein_coding	11.3311	1.33093	1.07028	1.24353	0.213672	NA
PGD2	ENSG00000100425	BRD1	protein_coding	6467.1	0.151567	0.0556267	2.72472	0.0064357	0.0780711
PGD2	ENSG00000255302	EID1	protein_coding	26425.9	-0.150584	0.0552955	-2.72326	0.00646416	0.0782683
PGD2	ENSG00000159496	RGL4	protein_coding	281.784	-0.611045	0.224381	-2.72324	0.00646447	0.0782683
PGD2	ENSG00000170382	LRRN2	protein_coding	16.0978	-0.0189608	0.793641	-0.0238909	0.98094	NA
PGD2	ENSG00000240219	AL512306.2	lncRNA	6.10534	0.064487	1.46393	0.0440507	0.964864	NA
PGD2	ENSG00000163531	NFASC	protein_coding	16.4759	1.15923	1.30489	0.888373	0.37434	NA
PGD2	ENSG00000184144	CNTN2	protein_coding	12.8042	0.645475	1.3165	0.490295	0.623925	NA
PGD2	ENSG00000127220	ABHD8	protein_coding	1949.58	-0.191132	0.0702858	-2.71936	0.00654091	0.0791172
PGD2	ENSG00000067606	PRKCZ	protein_coding	683.628	-0.247257	0.091059	-2.71535	0.0066206	0.0795426
PGD2	ENSG00000271580	AL583832.1	processed_pseudogene	5.01865	2.49104	1.29425	1.92469	0.0542677	NA
PGD2	ENSG00000171608	PIK3CD	protein_coding	38904.7	0.109313	0.040257	2.71539	0.0066197	0.0795426
PGD2	ENSG00000143450	OAZ3	protein_coding	94.689	-0.560282	0.206221	-2.7169	0.00658969	0.0795426
PGD2	ENSG00000163545	NUAK2	protein_coding	38.7744	0.329978	0.489236	0.674476	0.500009	NA
PGD2	ENSG00000235363	SNRPGP10	processed_pseudogene	19.3348	-0.0879291	0.51092	-0.172099	0.863359	NA
PGD2	ENSG00000281406	BLACAT1	protein_coding	8.08843	0.468268	1.30491	0.358852	0.719705	NA
PGD2	ENSG00000117266	CDK18	protein_coding	20.0444	-0.597212	0.63164	-0.945495	0.344406	NA
PGD2	ENSG00000110888	CAPRIN2	protein_coding	603.629	0.359251	0.132281	2.71582	0.00661126	0.0795426
PGD2	ENSG00000157456	CCNB2	protein_coding	3977.37	0.194898	0.071735	2.71691	0.00658936	0.0795426
PGD2	ENSG00000158715	SLC45A3	protein_coding	31.9545	0.0385109	0.424665	0.0906853	0.927743	NA
PGD2	ENSG00000087086	FTL	protein_coding	202438	0.349018	0.128483	2.71645	0.00659853	0.0795426
PGD2	ENSG00000237541	HLA-DQA2	protein_coding	2039.94	-0.323226	0.119116	-2.71353	0.00665699	0.079903
PGD2	ENSG00000137812	KNL1	protein_coding	2752.18	0.366224	0.134999	2.7128	0.0066718	0.080004
PGD2	ENSG00000286619	AC119673.2	lncRNA	89.9685	-0.0501439	1.14984	-0.0436093	0.965216	0.987781
PGD2	ENSG00000162877	PM20D1	protein_coding	34.2444	0.578771	0.501632	1.15378	0.248592	NA
PGD2	ENSG00000276600	RAB7B	protein_coding	4.33065	-0.589443	1.90169	-0.309957	0.756594	NA
PGD2	ENSG00000159884	CCDC107	protein_coding	944.235	-0.221912	0.0818507	-2.71117	0.00670453	0.0803195
PGD2	ENSG00000168101	NUDT16L1	protein_coding	3953.66	-0.21754	0.0802597	-2.71045	0.00671916	0.0804177
PGD2	ENSG00000189266	PNRC2	protein_coding	8513.78	-0.113895	0.0420302	-2.70984	0.00673164	0.0804901
PGD2	ENSG00000162888	C1orf147	lncRNA	23.6847	0.152649	0.528458	0.288858	0.77269	NA
PGD2	ENSG00000261000	AC244034.2	lncRNA	5.77555	0.86129	0.814636	1.05727	0.290389	NA
PGD2	ENSG00000143554	SLC27A3	protein_coding	2549.09	-0.235376	0.0869791	-2.70612	0.00680745	0.0813187
PGD2	ENSG00000234981	AC244034.1	processed_pseudogene	6.40178	-0.234423	0.890677	-0.263196	0.7924	NA
PGD2	ENSG00000125991	ERGIC3	protein_coding	15602	-0.164001	0.0606373	-2.70462	0.00683831	0.0816095
PGD2	ENSG00000196735	HLA-DQA1	protein_coding	7469.91	-0.267925	0.099093	-2.70377	0.00685568	0.0817387
PGD2	ENSG00000163808	KIF15	protein_coding	2755.43	0.234945	0.0869294	2.70271	0.00687774	0.0817574
PGD2	ENSG00000128268	MGAT3	protein_coding	328.894	0.700804	0.259326	2.7024	0.00688402	0.0817574
PGD2	ENSG00000136634	IL10	protein_coding	38.1838	0.312816	0.741057	0.422121	0.672937	NA
PGD2	ENSG00000142224	IL19	protein_coding	6.69392	2.3996	1.64066	1.46258	0.143582	NA
PGD2	ENSG00000162892	IL24	protein_coding	34.3841	-0.383937	0.315561	-1.21668	0.223726	NA
PGD2	ENSG00000147124	ZNF41	protein_coding	1662.73	0.224173	0.0829619	2.70212	0.00688992	0.0817574
PGD2	ENSG00000226945	AC098935.1	processed_pseudogene	6.82273	-0.28794	0.736346	-0.391039	0.695768	NA
PGD2	ENSG00000182795	C1orf116	protein_coding	5.10082	0.253165	1.6382	0.154538	0.877185	NA
PGD2	ENSG00000242485	MRPL20	protein_coding	3771.89	-0.182729	0.0676394	-2.70151	0.00690249	0.0818288
PGD2	ENSG00000102189	EEA1	protein_coding	1765.34	0.234553	0.0868635	2.70025	0.00692879	0.0820628
PGD2	ENSG00000180185	FAHD1	protein_coding	2010.43	-0.183374	0.0679656	-2.69805	0.00697476	0.0825291
PGD2	ENSG00000203710	CR1	protein_coding	8.56026	1.38009	1.19812	1.15188	0.24937	NA
PGD2	ENSG00000160785	SLC25A44	protein_coding	5621.48	-0.147845	0.0548042	-2.6977	0.00698203	0.0825371
PGD2	ENSG00000234219	CDCA4P4	unprocessed_pseudogene	5.81992	-0.0844026	0.925099	-0.0912362	0.927305	NA
PGD2	ENSG00000203709	MIR29B2CHG	lncRNA	80.2595	0.617269	0.435701	1.41673	0.156563	0.458396
PGD2	ENSG00000174059	CD34	protein_coding	5.90092	0.50776	1.43489	0.353868	0.723438	NA
PGD2	ENSG00000284237	LINC02767	lncRNA	5.18414	1.96734	2.12394	0.926267	0.354307	NA
PGD2	ENSG00000076356	PLXNA2	protein_coding	51.9808	0.564022	0.721866	0.781338	0.434604	NA
PGD2	ENSG00000198517	MAFK	protein_coding	2985	-0.167204	0.0620024	-2.69673	0.00700243	0.0827
PGD2	ENSG00000227591	HSD11B1-AS1	lncRNA	18.1814	-0.0120924	0.433839	-0.0278729	0.977764	NA
PGD2	ENSG00000117594	HSD11B1	protein_coding	7.59479	0.861971	1.06519	0.809216	0.418391	NA
PGD2	ENSG00000184014	DENND5A	protein_coding	9007.59	0.25995	0.0964202	2.69602	0.00701741	0.0827988
PGD2	ENSG00000124191	TOX2	protein_coding	489.27	-0.615754	0.228454	-2.69531	0.00703234	0.0828968
PGD2	ENSG00000117595	IRF6	protein_coding	44.9668	-0.9589	0.40708	-2.35555	0.0184951	NA
PGD2	ENSG00000050405	LIMA1	protein_coding	20599.4	-0.268977	0.100023	-2.68915	0.00716334	0.0843615
PGD2	ENSG00000143469	SYT14	protein_coding	7.20131	1.99576	1.83275	1.08895	0.276178	NA
PGD2	ENSG00000228110	ST13P19	processed_pseudogene	8.95084	-0.54491	0.760835	-0.716199	0.473868	NA
PGD2	ENSG00000054392	HHAT	protein_coding	54.0805	0.702559	0.546797	1.28486	0.19884	NA
PGD2	ENSG00000143473	KCNH1	protein_coding	4.12574	-0.616608	1.76206	-0.349936	0.726386	NA
PGD2	ENSG00000224668	IPO8P1	processed_pseudogene	5.34184	1.09384	0.897269	1.21907	0.222817	NA
PGD2	ENSG00000226986	PRELID1P5	processed_pseudogene	19.0209	1.13403	0.778428	1.45682	0.145165	NA
PGD2	ENSG00000139644	TMBIM6	protein_coding	91640.5	-0.13282	0.0494023	-2.68855	0.00717641	0.0844359
PGD2	ENSG00000167460	TPM4	protein_coding	54032.1	-0.201531	0.0750624	-2.68484	0.00725637	0.0852965
PGD2	ENSG00000287033	AL590101.1	lncRNA	5.35506	0.174866	0.905614	0.193091	0.846887	NA
PGD2	ENSG00000153363	LINC00467	lncRNA	297.1	-0.0933834	0.129581	-0.720658	0.47112	0.746522
PGD2	ENSG00000236809	SNX25P1	unprocessed_pseudogene	31.0567	0.399019	0.44826	0.890151	0.373385	NA
PGD2	ENSG00000198570	RD3	protein_coding	7.56036	0.360367	1.20224	0.299746	0.764371	NA
PGD2	ENSG00000133065	SLC41A1	protein_coding	3471.17	0.143222	0.0533517	2.68449	0.007264	0.085306
PGD2	ENSG00000266472	MRPS21	protein_coding	5032.8	-0.192006	0.0715681	-2.68285	0.00729988	0.085621
PGD2	ENSG00000224763	FDPSP8	processed_pseudogene	5.60173	-0.0630186	1.06103	-0.059394	0.952638	NA
PGD2	ENSG00000074855	ANO8	protein_coding	1273.34	0.214859	0.0800927	2.68263	0.00730452	0.085621
PGD2	ENSG00000235750	KIAA0040	protein_coding	10834.2	0.152048	0.0566944	2.68188	0.00732093	0.0857331
PGD2	ENSG00000107854	TNKS2	protein_coding	11763.2	0.132727	0.0495206	2.68024	0.00735705	0.0860754
PGD2	ENSG00000220749	RPL21P28	processed_pseudogene	113.377	-0.479035	0.346895	-1.38092	0.167303	0.471769
PGD2	ENSG00000090060	PAPOLA	protein_coding	23231.8	0.110613	0.0413126	2.67746	0.00741823	0.0867101
PGD2	ENSG00000182199	SHMT2	protein_coding	19390	-0.203783	0.0761308	-2.67675	0.00743399	0.0868021
PGD2	ENSG00000287445	AC092803.3	lncRNA	9.09335	-1.04609	0.732391	-1.42833	0.153198	NA
PGD2	ENSG00000139343	SNRPF	protein_coding	2891.98	-0.298992	0.111711	-2.67648	0.00743998	0.0868021
PGD2	ENSG00000260805	AC092803.1	lncRNA	65.6043	0.197042	0.363389	0.542233	0.587658	NA
PGD2	ENSG00000167286	CD3D	protein_coding	19428	-0.292274	0.109227	-2.67584	0.00745431	0.0868777
PGD2	ENSG00000237980	LINC02773	lncRNA	4.11195	-2.9217	1.26255	-2.31414	0.0206603	NA
PGD2	ENSG00000156239	N6AMT1	protein_coding	539.171	-0.230056	0.085984	-2.67556	0.00746036	0.0868777
PGD2	ENSG00000162585	FAAP20	protein_coding	2961.93	-0.217498	0.0813226	-2.67451	0.00748384	0.0869892
PGD2	ENSG00000118495	PLAGL1	protein_coding	735.286	-0.33083	0.123691	-2.67466	0.00748054	0.0869892
PGD2	ENSG00000185523	SPATA45	protein_coding	7.87576	-0.088768	0.850283	-0.104398	0.916853	NA
PGD2	ENSG00000198468	FLVCR1-DT	lncRNA	465.098	-0.0200222	0.101627	-0.197017	0.843814	0.942768
PGD2	ENSG00000178209	PLEC	protein_coding	48184.6	0.275878	0.103166	2.67411	0.00749272	0.0870116
PGD2	ENSG00000158290	CUL4B	protein_coding	5684.12	0.135639	0.0507302	2.67373	0.00750126	0.0870299
PGD2	ENSG00000243244	STON1	protein_coding	204.982	0.418908	0.156761	2.67228	0.00753378	0.0873262
PGD2	ENSG00000204482	LST1	protein_coding	2086.8	-0.260969	0.0977016	-2.67108	0.00756069	0.0874759
PGD2	ENSG00000230461	PROX1-AS1	lncRNA	7.45733	-0.63379	1.79928	-0.352247	0.724653	NA
PGD2	ENSG00000117707	PROX1	protein_coding	5.54867	0.578135	1.69137	0.341815	0.73249	NA
PGD2	ENSG00000101187	SLCO4A1	protein_coding	1471.57	-0.45265	0.169457	-2.67118	0.00755855	0.0874759
PGD2	ENSG00000151623	NR3C2	protein_coding	338.334	-0.529163	0.19839	-2.66729	0.00764667	0.0881425
PGD2	ENSG00000213036	AL445305.1	processed_pseudogene	10.7461	0.14651	0.531063	0.275881	0.78264	NA
PGD2	ENSG00000196937	FAM3C	protein_coding	2269.66	-0.190025	0.0712507	-2.66698	0.00765354	0.0881425
PGD2	ENSG00000250536	ABHD17AP3	unprocessed_pseudogene	7.98005	-1.00759	0.938155	-1.07401	0.282819	NA
PGD2	ENSG00000172757	CFL1	protein_coding	97835.9	-0.176578	0.066189	-2.66779	0.00763515	0.0881425
PGD2	ENSG00000042781	USH2A	protein_coding	13.348	2.73117	1.29652	2.10654	0.0351576	NA
PGD2	ENSG00000196482	ESRRG	protein_coding	8.78527	0.485663	1.59676	0.304155	0.76101	NA
PGD2	ENSG00000105518	TMEM205	protein_coding	1306.35	-0.257675	0.0966159	-2.667	0.0076532	0.0881425
PGD2	ENSG00000162814	SPATA17	protein_coding	4.66864	-1.9593	1.95937	-0.999964	0.317328	NA
PGD2	ENSG00000175550	DRAP1	protein_coding	13811.8	-0.181761	0.068162	-2.6666	0.00766238	0.0881632
PGD2	ENSG00000228063	LYPLAL1-DT	lncRNA	6.32199	0.277604	1.1583	0.239666	0.810589	NA
PGD2	ENSG00000115652	UXS1	protein_coding	3091.42	0.14211	0.0533128	2.66559	0.00768525	0.088345
PGD2	ENSG00000225920	RIMKLBP2	processed_pseudogene	7.89442	1.54753	0.916319	1.68886	0.0912461	NA
PGD2	ENSG00000277007	AC096642.1	lncRNA	4.22293	0.551888	1.47974	0.372962	0.709177	NA
PGD2	ENSG00000215817	ZC3H11B	protein_coding	33.0651	-0.0564789	0.388326	-0.145442	0.884362	NA
PGD2	ENSG00000196660	SLC30A10	protein_coding	5.24383	1.8179	2.78447	0.65287	0.51384	NA
PGD2	ENSG00000068697	LAPTM4A	protein_coding	8781.91	-0.162484	0.060972	-2.66489	0.00770136	0.0884489
PGD2	ENSG00000170802	FOXN2	protein_coding	5320.75	0.167967	0.0630796	2.66278	0.00774974	0.0888723
PGD2	ENSG00000156603	MED19	protein_coding	1164.28	-0.227746	0.085533	-2.66267	0.00775243	0.0888723
PGD2	ENSG00000232134	RPS15AP12	processed_pseudogene	49.5117	0.330271	0.336704	0.980895	0.326644	NA
PGD2	ENSG00000091947	TMEM101	protein_coding	3081.48	-0.177132	0.0665409	-2.662	0.00776775	0.0889664
PGD2	ENSG00000218283	MORF4L1P1	processed_pseudogene	580.634	0.176104	0.163921	1.07432	0.282677	0.598579
PGD2	ENSG00000116141	MARK1	protein_coding	24.1755	0.585725	1.71752	0.34103	0.733081	NA
PGD2	ENSG00000185436	IFNLR1	protein_coding	765.687	-0.262918	0.0988069	-2.66093	0.00779248	0.0891679
PGD2	ENSG00000186205	MTARC1	protein_coding	4.58001	4.41917	2.29714	1.92377	0.054383	NA
PGD2	ENSG00000136630	HLX	protein_coding	51.2359	0.366932	0.362239	1.01296	0.311081	NA
PGD2	ENSG00000181019	NQO1	protein_coding	7011.06	0.462039	0.173691	2.66012	0.00781134	0.0892205
PGD2	ENSG00000276997	AL513314.2	lncRNA	5.1198	1.5246	0.907797	1.67945	0.0930635	NA
PGD2	ENSG00000130304	SLC27A1	protein_coding	1386.15	-0.193931	0.0729379	-2.65886	0.00784065	0.0894735
PGD2	ENSG00000225265	TAF1A-AS1	lncRNA	53.2663	0.150301	0.317218	0.473809	0.635636	NA
PGD2	ENSG00000112425	EPM2A	protein_coding	361.194	0.398363	0.149915	2.65726	0.00787795	0.0898172
PGD2	ENSG00000272750	AL592148.3	lncRNA	23.9508	0.913658	0.404615	2.25809	0.0239398	NA
PGD2	ENSG00000159307	SCUBE1	protein_coding	79.2297	1.19918	0.451588	2.65548	0.00791951	0.0902088
PGD2	ENSG00000100453	GZMB	protein_coding	17512.2	-0.840886	0.316718	-2.655	0.0079309	0.0902564
PGD2	ENSG00000197063	MAFG	protein_coding	5570.47	-0.156664	0.0590287	-2.65403	0.00795375	0.090352
PGD2	ENSG00000187554	TLR5	protein_coding	23.6901	0.135032	0.689616	0.195807	0.844761	NA
PGD2	ENSG00000143502	SUSD4	protein_coding	16.1136	0.796935	0.770105	1.03484	0.300744	NA
PGD2	ENSG00000203697	CAPN8	protein_coding	9.85752	-0.296341	0.954653	-0.310417	0.756244	NA
PGD2	ENSG00000123159	GIPC1	protein_coding	6935.66	-0.18084	0.0681349	-2.65414	0.00795105	0.090352
PGD2	ENSG00000161013	MGAT4B	protein_coding	10616.8	-0.120621	0.0454897	-2.65161	0.00801083	0.0909178
PGD2	ENSG00000188460	ACTBP11	processed_pseudogene	18.4444	-0.462177	0.535046	-0.863808	0.387693	NA
PGD2	ENSG00000272645	GTF2IP20	transcribed_unprocessed_pseudogene	96.1518	0.473293	0.290406	1.62976	0.103152	0.376506
PGD2	ENSG00000185495	SEPTIN7P13	transcribed_unprocessed_pseudogene	86.562	0.56883	0.261247	2.17737	0.0294533	0.197307
PGD2	ENSG00000278467	AC138393.2	lncRNA	5.8264	2.03277	1.12569	1.8058	0.0709495	NA
PGD2	ENSG00000189079	ARID2	protein_coding	7530.57	0.194713	0.0734412	2.65127	0.00801887	0.0909265
PGD2	ENSG00000236773	AC092809.3	processed_pseudogene	5.17526	1.2546	0.962878	1.30297	0.192585	NA
PGD2	ENSG00000198324	PHETA1	protein_coding	568.818	-0.369655	0.139469	-2.65044	0.00803871	0.091069
PGD2	ENSG00000237101	AC092809.4	lncRNA	4.64059	-0.613152	1.08106	-0.567177	0.570594	NA
PGD2	ENSG00000173692	PSMD1	protein_coding	16876.9	-0.220999	0.0834057	-2.64969	0.00805654	0.0911884
PGD2	ENSG00000269313	MAGIX	protein_coding	209.809	-0.454464	0.17154	-2.64932	0.0080654	0.0912061
PGD2	ENSG00000138119	MYOF	protein_coding	415.654	0.543674	0.205269	2.64859	0.00808277	0.0913199
PGD2	ENSG00000135842	NIBAN1	protein_coding	41099.9	0.140141	0.0529445	2.64695	0.00812211	0.0916817
PGD2	ENSG00000233384	CNIH3-AS2	lncRNA	5.9785	1.36758	1.25727	1.08774	0.276712	NA
PGD2	ENSG00000185842	DNAH14	protein_coding	16.1499	0.423033	1.15729	0.365539	0.714709	NA
PGD2	ENSG00000152689	RASGRP3	protein_coding	1454.14	0.230267	0.0870385	2.64558	0.00815509	0.0918681
PGD2	ENSG00000234476	LINC02765	lncRNA	16.8058	-0.106167	0.437503	-0.242666	0.808265	NA
PGD2	ENSG00000154380	ENAH	protein_coding	10.6231	1.5793	1.41425	1.11671	0.26412	NA
PGD2	ENSG00000169255	B3GALNT1	protein_coding	97.9745	-0.790197	0.298694	-2.6455	0.008157	0.0918681
PGD2	ENSG00000145649	GZMA	protein_coding	38227.5	-0.659302	0.249259	-2.64504	0.00816801	0.0918681
PGD2	ENSG00000242861	AL591895.1	lncRNA	32.3141	0.555099	0.347175	1.5989	0.109842	NA
PGD2	ENSG00000185825	BCAP31	protein_coding	18507.2	-0.163993	0.0619989	-2.64509	0.00816695	0.0918681
PGD2	ENSG00000174446	SNAPC5	protein_coding	1886.34	-0.175102	0.0662321	-2.64377	0.00819882	0.0921317
PGD2	ENSG00000197329	PELI1	protein_coding	2229.74	-0.222096	0.0840204	-2.64336	0.00820866	0.0921596
PGD2	ENSG00000272562	H3-3A-DT	lncRNA	4.00183	1.6106	1.27839	1.25986	0.20772	NA
PGD2	ENSG00000105193	RPS16	protein_coding	83104.3	-0.239007	0.0905674	-2.63899	0.0083153	0.093273
PGD2	ENSG00000145491	ROPN1L	protein_coding	161.999	0.458495	0.173789	2.63824	0.00833384	0.0933973
PGD2	ENSG00000185155	MIXL1	protein_coding	8.51315	1.1261	0.881074	1.2781	0.201216	NA
[truncated: 107,052 more rows]
