# Supplementary material for: Prostaglandin D2 receptor 2 downstream signaling and modulation of type 2 innate lymphoid cells from patients with asthma
Source: PLoS One. 2024 Jul 25;19(7):e0307750. doi: 10.1371/journal.pone.0307750 (PMC11271944; doi:10.1371/journal.pone.0307750)
Supplement: S4 Table — (XLSX) [file pone.0307750.s007.xlsx]

## Sheet: S3 Table
S4 Table. Gene set enrichment analysis with identified DEGs (|log2FC| ≥ 0.58, adj. p-value ≤ 0.05) of metabolite activated ILC2s versus unstimulated ILC2s using g:Profiler.
Metabolite	Term_name	Term_ID	Upregulated/Downregulated	adj. P-value
PGD2	regulation of circadian sleep/wake cycle, non-REM sleep	GO:0045188	Downregulated	0.0446724
PGD2	glutamatergic neuron differentiation	GO:1905962	Downregulated	0.0446724
PGD2	organelle assembly	GO:0070925	Downregulated	0.0446724
PGD2	retinal bipolar neuron differentiation	GO:0060040	Downregulated	0.0446724
PGD2	spindle assembly	GO:0051225	Downregulated	0.0446724
PGD2	optic nerve structural organization	GO:0021633	Downregulated	0.0446724
PGD2	spindle organization	GO:0007051	Downregulated	0.0446724
PGD2	photoreceptor cell morphogenesis	GO:0008594	Downregulated	0.0446724
PGD2	microtubule-based process	GO:0007017	Downregulated	0.0446724
PGD2	microtubule cytoskeleton organization	GO:0000226	Downregulated	0.0446724
PGD2	optic nerve morphogenesis	GO:0021631	Downregulated	0.0446724
PGD2	circadian sleep/wake cycle, non-REM sleep	GO:0042748	Downregulated	0.047716
PGD2	olefinic compound catabolic process	GO:0120256	Upregulated	0.0157114
PGD2	chemokine (C-C motif) ligand 4 production	GO:0071606	Upregulated	0.0157114
PGD2	stilbene catabolic process	GO:0046272	Upregulated	0.0157114
PGD2	stilbene metabolic process	GO:0009810	Upregulated	0.0157114
PGD2	regulation of chemokine (C-C motif) ligand 4 production	GO:0071643	Upregulated	0.0157114
PGD2	negative regulation of chemokine (C-C motif) ligand 4 production	GO:0071644	Upregulated	0.0157114
PGD2	negative regulation of activated CD8-positive, alpha-beta T cell apoptotic process	GO:1905403	Upregulated	0.017138
PGD2	negative regulation of leucine import across plasma membrane	GO:1905533	Upregulated	0.017138
PGD2	negative regulation of leucine import	GO:0060358	Upregulated	0.017138
PGD2	arginine catabolic process to ornithine	GO:0019547	Upregulated	0.017138
PGD2	regulation of leucine import	GO:0060357	Upregulated	0.017138
PGD2	negative regulation of histone ubiquitination	GO:0033183	Upregulated	0.0181216
PGD2	negative regulation of chemokine (C-C motif) ligand 5 production	GO:0071650	Upregulated	0.0181216
PGD2	negative regulation of histone H2A K63-linked ubiquitination	GO:1901315	Upregulated	0.0181216
PGD2	activated CD8-positive, alpha-beta T cell apoptotic process	GO:1905397	Upregulated	0.0181216
PGD2	negative regulation of defense response to bacterium	GO:1900425	Upregulated	0.0181216
PGD2	epoxide metabolic process	GO:0097176	Upregulated	0.0181216
PGD2	L-leucine import across plasma membrane	GO:1903801	Upregulated	0.0181216
PGD2	regulation of histone H2A K63-linked ubiquitination	GO:1901314	Upregulated	0.0181216
PGD2	regulation of leucine import across plasma membrane	GO:1905532	Upregulated	0.0181216
PGD2	leucine import across plasma membrane	GO:0098713	Upregulated	0.0181216
PGD2	phenylalanine transport	GO:0015823	Upregulated	0.0181216
PGD2	methionine transport	GO:0015821	Upregulated	0.0181216
PGD2	regulation of activated CD8-positive, alpha-beta T cell apoptotic process	GO:1905402	Upregulated	0.0181216
PGD2	isoleucine transport	GO:0015818	Upregulated	0.0181216
PGD2	negative regulation of macrophage inflammatory protein 1 alpha production	GO:0071641	Upregulated	0.0181216
PGD2	regulation of histone ubiquitination	GO:0033182	Upregulated	0.0188447
PGD2	macrophage inflammatory protein-1 alpha production	GO:0071608	Upregulated	0.0188447
PGD2	regulation of macrophage inflammatory protein 1 alpha production	GO:0071640	Upregulated	0.0188447
PGD2	histone H2A K63-linked ubiquitination	GO:0070535	Upregulated	0.0188447
PGD2	negative regulation of interleukin-13 production	GO:0032696	Upregulated	0.0206094
PGD2	negative regulation of protein K63-linked ubiquitination	GO:1900045	Upregulated	0.0206094
PGD2	arginine catabolic process	GO:0006527	Upregulated	0.0261633
PGD2	protein K11-linked deubiquitination	GO:0035871	Upregulated	0.0261633
PGD2	negative regulation of protein polyubiquitination	GO:1902915	Upregulated	0.0261633
PGD2	leucine transport	GO:0015820	Upregulated	0.0261633
PGD2	regulation of chemokine (C-C motif) ligand 5 production	GO:0071649	Upregulated	0.0269057
PGD2	chemokine (C-C motif) ligand 5 production	GO:0071609	Upregulated	0.0269057
PGD2	positive regulation of cellular senescence	GO:2000774	Upregulated	0.0269057
PGD2	endothelial cell morphogenesis	GO:0001886	Upregulated	0.0269057
PGD2	urea cycle	GO:0000050	Upregulated	0.0269057
PGD2	ornithine metabolic process	GO:0006591	Upregulated	0.0269057
PGD2	nitrogen cycle metabolic process	GO:0071941	Upregulated	0.0272021
PGD2	urea metabolic process	GO:0019627	Upregulated	0.0272021
PGD2	sulfur amino acid transport	GO:0000101	Upregulated	0.0272021
PGD2	negative regulation of amino acid transport	GO:0051956	Upregulated	0.0276892
PGD2	negative regulation of interleukin-17 production	GO:0032700	Upregulated	0.0276892
PGD2	negative regulation of CD4-positive, alpha-beta T cell proliferation	GO:2000562	Upregulated	0.0276892
PGD2	branched-chain amino acid transport	GO:0015803	Upregulated	0.0276892
PGD2	regulation of protein K63-linked ubiquitination	GO:1900044	Upregulated	0.0276892
PGD2	negative regulation of type 2 immune response	GO:0002829	Upregulated	0.0276892
PGD2	regulation of amino acid transmembrane transport	GO:1903789	Upregulated	0.0313721
PGD2	negative regulation of alpha-beta T cell proliferation	GO:0046642	Upregulated	0.0313721
PGD2	regulation of amino acid import across plasma membrane	GO:0010958	Upregulated	0.0313721
PGD2	regulation of defense response to bacterium	GO:1900424	Upregulated	0.0325099
PGD2	arginine metabolic process	GO:0006525	Upregulated	0.0336066
PGD2	regulation of interleukin-13 production	GO:0032656	Upregulated	0.0356858
PGD2	interleukin-13 production	GO:0032616	Upregulated	0.0356858
PGD2	negative regulation of chemokine production	GO:0032682	Upregulated	0.0360609
PGD2	negative regulation of organic acid transport	GO:0032891	Upregulated	0.0360609
PGD2	regulation of CD4-positive, alpha-beta T cell proliferation	GO:2000561	Upregulated	0.0364114
PGD2	CD4-positive, alpha-beta T cell proliferation	GO:0035739	Upregulated	0.0364114
PGD2	ether metabolic process	GO:0018904	Upregulated	0.0367398
PGD2	negative regulation of T cell apoptotic process	GO:0070233	Upregulated	0.0367398
PGD2	glutamine family amino acid catabolic process	GO:0009065	Upregulated	0.037618
PGD2	negative regulation of amine transport	GO:0051953	Upregulated	0.0384693
PGD2	histone H2A ubiquitination	GO:0033522	Upregulated	0.0387171
PGD2	benzene-containing compound metabolic process	GO:0042537	Upregulated	0.0387171
PGD2	regulation of protein polyubiquitination	GO:1902914	Upregulated	0.039515
PGD2	protein K48-linked deubiquitination	GO:0071108	Upregulated	0.0416288
PGD2	regulation of type 2 immune response	GO:0002828	Upregulated	0.0430754
PGD2	negative regulation of double-strand break repair	GO:2000780	Upregulated	0.0430754
PGD2	epithelial cell morphogenesis	GO:0003382	Upregulated	0.0437686
PGD2	negative regulation of DNA repair	GO:0045738	Upregulated	0.0438503
PGD2	regulation of cholesterol metabolic process	GO:0090181	Upregulated	0.0438503
PGD2	negative regulation of CD4-positive, alpha-beta T cell activation	GO:2000515	Upregulated	0.0439275
PGD2	protein K63-linked deubiquitination	GO:0070536	Upregulated	0.0439275
PGD2	negative regulation of lymphocyte apoptotic process	GO:0070229	Upregulated	0.0457648
PGD2	regulation of interleukin-17 production	GO:0032660	Upregulated	0.0469602
PGD2	interleukin-17 production	GO:0032620	Upregulated	0.0469602
PGD2	type 2 immune response	GO:0042092	Upregulated	0.0475355
PGD2	regulation of reactive oxygen species biosynthetic process	GO:1903426	Upregulated	0.0480965
PGD2	histone ubiquitination	GO:0016574	Upregulated	0.0484762
PGD2	phospholipid dephosphorylation	GO:0046839	Upregulated	0.0484762
PGD2	negative regulation of cell population proliferation	GO:0008285	Upregulated	0.0484762
PGD2	negative regulation of cellular process	GO:0048523	Upregulated	0.0484762
PGD2	regulation of amino acid transport	GO:0051955	Upregulated	0.0484762
PGD2	regulation of cellular senescence	GO:2000772	Upregulated	0.0484762
PGD2	regulation of T cell apoptotic process	GO:0070232	Upregulated	0.0484762
PGD2	negative regulation of alpha-beta T cell activation	GO:0046636	Upregulated	0.0484762
PGD2	regulation of alpha-beta T cell proliferation	GO:0046640	Upregulated	0.0484762
PGD2	alpha-beta T cell proliferation	GO:0046633	Upregulated	0.0499802
Δ12-PGD2	peripheral T cell tolerance induction	GO:0002458	Downregulated	0.0425709
Δ12-PGD2	central tolerance induction	GO:0002508	Downregulated	0.0425709
Δ12-PGD2	central tolerance induction to self antigen	GO:0002509	Downregulated	0.0425709
Δ12-PGD2	optic nerve structural organization	GO:0021633	Downregulated	0.0425709
Δ12-PGD2	thymus epithelium morphogenesis	GO:0097536	Downregulated	0.0425709
Δ12-PGD2	negative regulation of leucine import across plasma membrane	GO:1905533	Upregulated	0.0437296
Δ12-PGD2	lymphocyte proliferation	GO:0046651	Upregulated	0.0437296
Δ12-PGD2	regulation of lymphocyte proliferation	GO:0050670	Upregulated	0.0437296
Δ12-PGD2	induction by symbiont of host programmed cell death	GO:0052042	Upregulated	0.0437296
Δ12-PGD2	positive regulation by symbiont of host apoptotic process	GO:0052151	Upregulated	0.0437296
Δ12-PGD2	regulation of leucine import	GO:0060357	Upregulated	0.0437296
Δ12-PGD2	negative regulation of leucine import	GO:0060358	Upregulated	0.0437296
Δ12-PGD2	regulation of lymphocyte apoptotic process	GO:0070228	Upregulated	0.0437296
Δ12-PGD2	chemokine (C-C motif) ligand 4 production	GO:0071606	Upregulated	0.0437296
Δ12-PGD2	regulation of T cell apoptotic process	GO:0070232	Upregulated	0.0437296
Δ12-PGD2	regulation of leukocyte proliferation	GO:0070663	Upregulated	0.0437296
Δ12-PGD2	stilbene catabolic process	GO:0046272	Upregulated	0.0437296
Δ12-PGD2	regulation of chemokine (C-C motif) ligand 4 production	GO:0071643	Upregulated	0.0437296
Δ12-PGD2	negative regulation of chemokine (C-C motif) ligand 4 production	GO:0071644	Upregulated	0.0437296
Δ12-PGD2	olefinic compound catabolic process	GO:0120256	Upregulated	0.0437296
Δ12-PGD2	positive regulation of receptor signaling pathway via STAT	GO:1904894	Upregulated	0.0437296
Δ12-PGD2	negative regulation of activated CD8-positive, alpha-beta T cell apoptotic process	GO:1905403	Upregulated	0.0437296
Δ12-PGD2	T cell apoptotic process	GO:0070231	Upregulated	0.0437296
Δ12-PGD2	positive regulation of synaptic assembly at neuromuscular junction	GO:0045887	Upregulated	0.0437296
Δ12-PGD2	positive regulation of receptor signaling pathway via JAK-STAT	GO:0046427	Upregulated	0.0437296
Δ12-PGD2	regulation of eosinophil differentiation	GO:0045643	Upregulated	0.0437296
Δ12-PGD2	stilbene metabolic process	GO:0009810	Upregulated	0.0437296
Δ12-PGD2	positive regulation of eosinophil differentiation	GO:0045645	Upregulated	0.0437296
Δ12-PGD2	induction by virus of host apoptotic process	GO:0019051	Upregulated	0.0437296
Δ12-PGD2	arginine catabolic process to ornithine	GO:0019547	Upregulated	0.0437296
Δ12-PGD2	regulation of B cell proliferation	GO:0030888	Upregulated	0.0437296
Δ12-PGD2	killing by symbiont of host cells	GO:0001907	Upregulated	0.0437296
Δ12-PGD2	mononuclear cell proliferation	GO:0032943	Upregulated	0.0437296
Δ12-PGD2	positive regulation of B cell proliferation	GO:0030890	Upregulated	0.0437296
Δ12-PGD2	regulation of mononuclear cell proliferation	GO:0032944	Upregulated	0.0437296
Δ12-PGD2	positive regulation of autophagy in response to ER overload	GO:0034263	Upregulated	0.0437296
Δ12-PGD2	positive regulation of cellular component biogenesis	GO:0044089	Upregulated	0.0437296
Δ12-PGD2	positive regulation of organelle assembly	GO:1902117	Upregulated	0.0441214
Δ12-PGD2	activated CD8-positive, alpha-beta T cell apoptotic process	GO:1905397	Upregulated	0.0466294
Δ12-PGD2	positive regulation of neuromuscular junction development	GO:1904398	Upregulated	0.0466294
Δ12-PGD2	regulation of activated CD8-positive, alpha-beta T cell apoptotic process	GO:1905402	Upregulated	0.0466294
Δ12-PGD2	apoptotic process involved in embryonic digit morphogenesis	GO:1902263	Upregulated	0.0466294
Δ12-PGD2	regulation of leucine import across plasma membrane	GO:1905532	Upregulated	0.0466294
Δ12-PGD2	leukocyte proliferation	GO:0070661	Upregulated	0.0466294
Δ12-PGD2	negative regulation of macrophage inflammatory protein 1 alpha production	GO:0071641	Upregulated	0.0466294
Δ12-PGD2	lymphocyte apoptotic process	GO:0070227	Upregulated	0.0466294
Δ12-PGD2	modulation by symbiont of host apoptotic process	GO:0052150	Upregulated	0.0466294
Δ12-PGD2	modulation by symbiont of host programmed cell death	GO:0052040	Upregulated	0.0466294
Δ12-PGD2	modulation by virus of host apoptotic process	GO:0039526	Upregulated	0.0466294
Δ12-PGD2	regulation of leukocyte apoptotic process	GO:2000106	Upregulated	0.0466294
Δ12-PGD2	positive regulation of metabolic process	GO:0009893	Upregulated	0.0488284
Δ12-PGD2	regulation of receptor signaling pathway via JAK-STAT	GO:0046425	Upregulated	0.0488284
15-deoxy-Δ12,14-PGD2	negative regulation of leucine import across plasma membrane	GO:1905533	Upregulated	0.0102311
15-deoxy-Δ12,14-PGD2	regulation of chemokine (C-C motif) ligand 4 production	GO:0071643	Upregulated	0.0102311
15-deoxy-Δ12,14-PGD2	arginine catabolic process to ornithine	GO:0019547	Upregulated	0.0102311
15-deoxy-Δ12,14-PGD2	activated CD8-positive, alpha-beta T cell apoptotic process	GO:1905397	Upregulated	0.0102311
15-deoxy-Δ12,14-PGD2	regulation of leucine import across plasma membrane	GO:1905532	Upregulated	0.0102311
15-deoxy-Δ12,14-PGD2	chemokine (C-C motif) ligand 4 production	GO:0071606	Upregulated	0.0102311
15-deoxy-Δ12,14-PGD2	negative regulation of macrophage inflammatory protein 1 alpha production	GO:0071641	Upregulated	0.0102311
15-deoxy-Δ12,14-PGD2	regulation of leucine import	GO:0060357	Upregulated	0.0102311
15-deoxy-Δ12,14-PGD2	negative regulation of activated CD8-positive, alpha-beta T cell apoptotic process	GO:1905403	Upregulated	0.0102311
15-deoxy-Δ12,14-PGD2	negative regulation of chemokine (C-C motif) ligand 4 production	GO:0071644	Upregulated	0.0102311
15-deoxy-Δ12,14-PGD2	negative regulation of leucine import	GO:0060358	Upregulated	0.0102311
15-deoxy-Δ12,14-PGD2	regulation of activated CD8-positive, alpha-beta T cell apoptotic process	GO:1905402	Upregulated	0.0102311
15-deoxy-Δ12,14-PGD2	phenylalanine transport	GO:0015823	Upregulated	0.0107686
15-deoxy-Δ12,14-PGD2	methionine transport	GO:0015821	Upregulated	0.0107686
15-deoxy-Δ12,14-PGD2	isoleucine transport	GO:0015818	Upregulated	0.0107686
15-deoxy-Δ12,14-PGD2	leucine import across plasma membrane	GO:0098713	Upregulated	0.0107686
15-deoxy-Δ12,14-PGD2	negative regulation of chemokine (C-C motif) ligand 5 production	GO:0071650	Upregulated	0.0107686
15-deoxy-Δ12,14-PGD2	negative regulation of defense response to bacterium	GO:1900425	Upregulated	0.0107686
15-deoxy-Δ12,14-PGD2	L-leucine import across plasma membrane	GO:1903801	Upregulated	0.0107686
15-deoxy-Δ12,14-PGD2	macrophage inflammatory protein-1 alpha production	GO:0071608	Upregulated	0.0116911
15-deoxy-Δ12,14-PGD2	regulation of macrophage inflammatory protein 1 alpha production	GO:0071640	Upregulated	0.0116911
15-deoxy-Δ12,14-PGD2	negative regulation of interleukin-13 production	GO:0032696	Upregulated	0.013019
15-deoxy-Δ12,14-PGD2	arginine catabolic process	GO:0006527	Upregulated	0.0161453
15-deoxy-Δ12,14-PGD2	meiotic sister chromatid cohesion	GO:0051177	Upregulated	0.0161453
15-deoxy-Δ12,14-PGD2	negative regulation of amino acid transport	GO:0051956	Upregulated	0.0161453
15-deoxy-Δ12,14-PGD2	negative regulation of interleukin-17 production	GO:0032700	Upregulated	0.0161453
15-deoxy-Δ12,14-PGD2	urea cycle	GO:0000050	Upregulated	0.0161453
15-deoxy-Δ12,14-PGD2	ornithine metabolic process	GO:0006591	Upregulated	0.0161453
15-deoxy-Δ12,14-PGD2	sulfur amino acid transport	GO:0000101	Upregulated	0.0161453
15-deoxy-Δ12,14-PGD2	urea metabolic process	GO:0019627	Upregulated	0.0161453
15-deoxy-Δ12,14-PGD2	chemokine (C-C motif) ligand 5 production	GO:0071609	Upregulated	0.0161453
15-deoxy-Δ12,14-PGD2	negative regulation of type 2 immune response	GO:0002829	Upregulated	0.0161453
15-deoxy-Δ12,14-PGD2	leucine transport	GO:0015820	Upregulated	0.0161453
15-deoxy-Δ12,14-PGD2	nitrogen cycle metabolic process	GO:0071941	Upregulated	0.0161453
15-deoxy-Δ12,14-PGD2	positive regulation of cellular senescence	GO:2000774	Upregulated	0.0161453
15-deoxy-Δ12,14-PGD2	negative regulation of CD4-positive, alpha-beta T cell proliferation	GO:2000562	Upregulated	0.0161453
15-deoxy-Δ12,14-PGD2	regulation of chemokine (C-C motif) ligand 5 production	GO:0071649	Upregulated	0.0161453
15-deoxy-Δ12,14-PGD2	branched-chain amino acid transport	GO:0015803	Upregulated	0.0161453
15-deoxy-Δ12,14-PGD2	regulation of amino acid transmembrane transport	GO:1903789	Upregulated	0.0179541
15-deoxy-Δ12,14-PGD2	regulation of amino acid import across plasma membrane	GO:0010958	Upregulated	0.0179541
15-deoxy-Δ12,14-PGD2	negative regulation of alpha-beta T cell proliferation	GO:0046642	Upregulated	0.0179541
15-deoxy-Δ12,14-PGD2	regulation of defense response to bacterium	GO:1900424	Upregulated	0.0184995
15-deoxy-Δ12,14-PGD2	arginine metabolic process	GO:0006525	Upregulated	0.0190194
15-deoxy-Δ12,14-PGD2	regulation of interleukin-13 production	GO:0032656	Upregulated	0.0199896
15-deoxy-Δ12,14-PGD2	interleukin-13 production	GO:0032616	Upregulated	0.0199896
15-deoxy-Δ12,14-PGD2	negative regulation of chemokine production	GO:0032682	Upregulated	0.020008
15-deoxy-Δ12,14-PGD2	negative regulation of organic acid transport	GO:0032891	Upregulated	0.020008
15-deoxy-Δ12,14-PGD2	regulation of CD4-positive, alpha-beta T cell proliferation	GO:2000561	Upregulated	0.0200248
15-deoxy-Δ12,14-PGD2	CD4-positive, alpha-beta T cell proliferation	GO:0035739	Upregulated	0.0200248
15-deoxy-Δ12,14-PGD2	negative regulation of T cell apoptotic process	GO:0070233	Upregulated	0.020441
15-deoxy-Δ12,14-PGD2	glutamine family amino acid catabolic process	GO:0009065	Upregulated	0.0208408
15-deoxy-Δ12,14-PGD2	negative regulation of amine transport	GO:0051953	Upregulated	0.0212252
15-deoxy-Δ12,14-PGD2	regulation of type 2 immune response	GO:0002828	Upregulated	0.0254452
15-deoxy-Δ12,14-PGD2	negative regulation of CD4-positive, alpha-beta T cell activation	GO:2000515	Upregulated	0.0272404
15-deoxy-Δ12,14-PGD2	negative regulation of lymphocyte apoptotic process	GO:0070229	Upregulated	0.0282283
15-deoxy-Δ12,14-PGD2	interleukin-17 production	GO:0032620	Upregulated	0.0286687
15-deoxy-Δ12,14-PGD2	regulation of interleukin-17 production	GO:0032660	Upregulated	0.0286687
15-deoxy-Δ12,14-PGD2	type 2 immune response	GO:0042092	Upregulated	0.0288774
15-deoxy-Δ12,14-PGD2	regulation of reactive oxygen species biosynthetic process	GO:1903426	Upregulated	0.029079
15-deoxy-Δ12,14-PGD2	regulation of T cell apoptotic process	GO:0070232	Upregulated	0.0292737
15-deoxy-Δ12,14-PGD2	regulation of amino acid transport	GO:0051955	Upregulated	0.0294621
15-deoxy-Δ12,14-PGD2	regulation of alpha-beta T cell proliferation	GO:0046640	Upregulated	0.0298206
15-deoxy-Δ12,14-PGD2	negative regulation of alpha-beta T cell activation	GO:0046636	Upregulated	0.0298206
15-deoxy-Δ12,14-PGD2	regulation of cellular senescence	GO:2000772	Upregulated	0.0299914
15-deoxy-Δ12,14-PGD2	alpha-beta T cell proliferation	GO:0046633	Upregulated	0.0307837
15-deoxy-Δ12,14-PGD2	amino acid import across plasma membrane	GO:0089718	Upregulated	0.0321688
15-deoxy-Δ12,14-PGD2	reactive oxygen species biosynthetic process	GO:1903409	Upregulated	0.0325408
15-deoxy-Δ12,14-PGD2	negative regulation of leukocyte apoptotic process	GO:2000107	Upregulated	0.0325408
15-deoxy-Δ12,14-PGD2	sulfur compound transport	GO:0072348	Upregulated	0.0325408
15-deoxy-Δ12,14-PGD2	sister chromatid cohesion	GO:0007062	Upregulated	0.0332391
15-deoxy-Δ12,14-PGD2	neutral amino acid transport	GO:0015804	Upregulated	0.0339176
15-deoxy-Δ12,14-PGD2	negative regulation of tumor necrosis factor production	GO:0032720	Upregulated	0.0341034
15-deoxy-Δ12,14-PGD2	T cell apoptotic process	GO:0070231	Upregulated	0.0341034
15-deoxy-Δ12,14-PGD2	regulation of lymphocyte apoptotic process	GO:0070228	Upregulated	0.034279
15-deoxy-Δ12,14-PGD2	negative regulation of tumor necrosis factor superfamily cytokine production	GO:1903556	Upregulated	0.034279
15-deoxy-Δ12,14-PGD2	negative regulation of T cell proliferation	GO:0042130	Upregulated	0.0381422
15-deoxy-Δ12,14-PGD2	nitric oxide biosynthetic process	GO:0006809	Upregulated	0.0381422
15-deoxy-Δ12,14-PGD2	regulation of CD4-positive, alpha-beta T cell activation	GO:2000514	Upregulated	0.0397488
15-deoxy-Δ12,14-PGD2	L-alpha-amino acid transmembrane transport	GO:1902475	Upregulated	0.0397488
15-deoxy-Δ12,14-PGD2	nitric oxide metabolic process	GO:0046209	Upregulated	0.0397599
15-deoxy-Δ12,14-PGD2	reactive nitrogen species metabolic process	GO:2001057	Upregulated	0.0397706
15-deoxy-Δ12,14-PGD2	regulation of organic acid transport	GO:0032890	Upregulated	0.039781
15-deoxy-Δ12,14-PGD2	glutamine family amino acid metabolic process	GO:0009064	Upregulated	0.0397911
15-deoxy-Δ12,14-PGD2	lymphocyte apoptotic process	GO:0070227	Upregulated	0.0412511
15-deoxy-Δ12,14-PGD2	negative regulation of leukocyte proliferation	GO:0070664	Upregulated	0.0415476
15-deoxy-Δ12,14-PGD2	chemokine production	GO:0032602	Upregulated	0.0415476
15-deoxy-Δ12,14-PGD2	negative regulation of mononuclear cell proliferation	GO:0032945	Upregulated	0.0415476
15-deoxy-Δ12,14-PGD2	negative regulation of lymphocyte proliferation	GO:0050672	Upregulated	0.0415476
15-deoxy-Δ12,14-PGD2	regulation of leukocyte apoptotic process	GO:2000106	Upregulated	0.0415476
15-deoxy-Δ12,14-PGD2	regulation of amine transport	GO:0051952	Upregulated	0.0415476
15-deoxy-Δ12,14-PGD2	interleukin-1 beta production	GO:0032611	Upregulated	0.0415476
15-deoxy-Δ12,14-PGD2	ureteric bud development	GO:0001657	Upregulated	0.0415476
15-deoxy-Δ12,14-PGD2	regulation of interleukin-1 beta production	GO:0032651	Upregulated	0.0415476
15-deoxy-Δ12,14-PGD2	mesonephric epithelium development	GO:0072163	Upregulated	0.0415476
15-deoxy-Δ12,14-PGD2	mesonephric tubule development	GO:0072164	Upregulated	0.0415476
15-deoxy-Δ12,14-PGD2	alpha-amino acid catabolic process	GO:1901606	Upregulated	0.0415476
15-deoxy-Δ12,14-PGD2	regulation of chemokine production	GO:0032642	Upregulated	0.0415476
15-deoxy-Δ12,14-PGD2	amino acid transmembrane transport	GO:0003333	Upregulated	0.0415476
15-deoxy-Δ12,14-PGD2	cellular senescence	GO:0090398	Upregulated	0.0415476
15-deoxy-Δ12,14-PGD2	L-amino acid transport	GO:0015807	Upregulated	0.0415476
15-deoxy-Δ12,14-PGD2	mesonephros development	GO:0001823	Upregulated	0.0423401
15-deoxy-Δ12,14-PGD2	amine transport	GO:0015837	Upregulated	0.0427195
15-deoxy-Δ12,14-PGD2	regulation of alpha-beta T cell activation	GO:0046634	Upregulated	0.0438135
15-deoxy-Δ12,14-PGD2	regulation of interleukin-1 production	GO:0032652	Upregulated	0.0438135
15-deoxy-Δ12,14-PGD2	interleukin-1 production	GO:0032612	Upregulated	0.0438135
15-deoxy-Δ12,14-PGD2	amino acid catabolic process	GO:0009063	Upregulated	0.0441642
15-deoxy-Δ12,14-PGD2	CD4-positive, alpha-beta T cell activation	GO:0035710	Upregulated	0.0445081
15-deoxy-Δ12,14-PGD2	negative regulation of response to biotic stimulus	GO:0002832	Upregulated	0.0452202
15-deoxy-Δ12,14-PGD2	leukocyte apoptotic process	GO:0071887	Upregulated	0.0455478
15-deoxy-Δ12,14-PGD2	negative regulation of T cell activation	GO:0050868	Upregulated	0.0469134
15-deoxy-Δ12,14-PGD2	negative regulation of transmembrane transport	GO:0034763	Upregulated	0.0469134
15-deoxy-Δ12,14-PGD2	Arginine biosynthesis	KEGG:00220	Upregulated	0.0161745
15-deoxy-Δ12,14-PGD2	Arginine and proline metabolism	KEGG:00330	Upregulated	0.0176449
15-deoxy-Δ12,14-PGD2	Biosynthesis of amino acids	KEGG:01230	Upregulated	0.018135
15-deoxy-Δ12,14-PGD2	Amoebiasis	KEGG:05146	Upregulated	0.0185639
