# Supplementary material for: Prostaglandin D2 receptor 2 downstream signaling and modulation of type 2 innate lymphoid cells from patients with asthma
Source: PLoS One. 2024 Jul 25;19(7):e0307750. doi: 10.1371/journal.pone.0307750 (PMC11271944; doi:10.1371/journal.pone.0307750)
Supplement: S5 Table — (XLSX) [file pone.0307750.s008.xlsx]

## Sheet: S4 Table
S5 Table. Gene set enrichment analysis with identified DEGs (|log2FC| ≥ 0.58, adj. p-value ≤ 0.05) of ILC2s incubated with fevipiprant versus ILC2s stimulated with PGD2 or PGD2 metabolites using g:Profiler.
Metabolite	Term_name	Term_ID	Upregulated/Downregulated	adj. P-value
PGD2	cellular response to stimulus	GO:0051716	Downregulated	3.45953e-05
PGD2	cell differentiation	GO:0030154	Downregulated	3.45953e-05
PGD2	cellular developmental process	GO:0048869	Downregulated	3.45953e-05
PGD2	cell communication	GO:0007154	Downregulated	7.51869e-05
PGD2	signaling	GO:0023052	Downregulated	9.42524e-05
PGD2	regulation of multicellular organismal development	GO:2000026	Downregulated	9.42524e-05
PGD2	multicellular organism development	GO:0007275	Downregulated	9.42524e-05
PGD2	regulation of response to stimulus	GO:0048583	Downregulated	9.94947e-05
PGD2	multicellular organismal process	GO:0032501	Downregulated	9.94947e-05
PGD2	signal transduction	GO:0007165	Downregulated	9.95485e-05
PGD2	positive regulation of cellular process	GO:0048522	Downregulated	0.000107727
PGD2	anatomical structure development	GO:0048856	Downregulated	0.000107727
PGD2	response to stimulus	GO:0050896	Downregulated	0.000107727
PGD2	regulation of phosphate metabolic process	GO:0019220	Downregulated	0.000107727
PGD2	regulation of multicellular organismal process	GO:0051239	Downregulated	0.000107727
PGD2	regulation of phosphorylation	GO:0042325	Downregulated	0.000107727
PGD2	regulation of phosphorus metabolic process	GO:0051174	Downregulated	0.000107727
PGD2	developmental process	GO:0032502	Downregulated	0.000126539
PGD2	tube development	GO:0035295	Downregulated	0.00013329
PGD2	positive regulation of cell communication	GO:0010647	Downregulated	0.00013329
PGD2	positive regulation of signaling	GO:0023056	Downregulated	0.00013329
PGD2	regulation of developmental process	GO:0050793	Downregulated	0.00013329
PGD2	cell surface receptor signaling pathway	GO:0007166	Downregulated	0.00013329
PGD2	regulation of protein phosphorylation	GO:0001932	Downregulated	0.00013329
PGD2	phosphate-containing compound metabolic process	GO:0006796	Downregulated	0.000191013
PGD2	negative regulation of response to stimulus	GO:0048585	Downregulated	0.000191013
PGD2	regulation of signaling	GO:0023051	Downregulated	0.000192522
PGD2	regulation of cell communication	GO:0010646	Downregulated	0.000196716
PGD2	phosphorus metabolic process	GO:0006793	Downregulated	0.000199039
PGD2	regulation of B cell proliferation	GO:0030888	Downregulated	0.000199039
PGD2	regulation of protein modification process	GO:0031399	Downregulated	0.000242308
PGD2	system development	GO:0048731	Downregulated	0.000309979
PGD2	regulation of biological process	GO:0050789	Downregulated	0.000317406
PGD2	protein phosphorylation	GO:0006468	Downregulated	0.000327717
PGD2	positive regulation of response to stimulus	GO:0048584	Downregulated	0.000327717
PGD2	response to stress	GO:0006950	Downregulated	0.000327717
PGD2	negative regulation of cellular process	GO:0048523	Downregulated	0.000327717
PGD2	positive regulation of biological process	GO:0048518	Downregulated	0.000364655
PGD2	angiogenesis	GO:0001525	Downregulated	0.000409221
PGD2	regulation of cellular process	GO:0050794	Downregulated	0.000409221
PGD2	positive regulation of protein transport	GO:0051222	Downregulated	0.000413702
PGD2	positive regulation of protein secretion	GO:0050714	Downregulated	0.000414598
PGD2	phosphorylation	GO:0016310	Downregulated	0.000462275
PGD2	regulation of small molecule metabolic process	GO:0062012	Downregulated	0.000471583
PGD2	negative regulation of multicellular organismal process	GO:0051241	Downregulated	0.000471583
PGD2	regulation of signal transduction	GO:0009966	Downregulated	0.000471583
PGD2	regulation of epithelial cell differentiation	GO:0030856	Downregulated	0.000496554
PGD2	positive regulation of establishment of protein localization	GO:1904951	Downregulated	0.000496554
PGD2	pancreatic stellate cell proliferation	GO:0072343	Downregulated	0.000496554
PGD2	circulatory system development	GO:0072359	Downregulated	0.000496554
PGD2	tissue development	GO:0009888	Downregulated	0.000496554
PGD2	regulation of pancreatic stellate cell proliferation	GO:2000229	Downregulated	0.000496554
PGD2	positive regulation of phagocytosis, engulfment	GO:0060100	Downregulated	0.000522726
PGD2	positive regulation of membrane invagination	GO:1905155	Downregulated	0.000522726
PGD2	negative regulation of cell population proliferation	GO:0008285	Downregulated	0.000622272
PGD2	positive regulation of B cell proliferation	GO:0030890	Downregulated	0.000624533
PGD2	positive regulation of protein phosphorylation	GO:0001934	Downregulated	0.000624533
PGD2	regulation of cell population proliferation	GO:0042127	Downregulated	0.000627918
PGD2	positive regulation of phosphorus metabolic process	GO:0010562	Downregulated	0.0006385
PGD2	positive regulation of phosphate metabolic process	GO:0045937	Downregulated	0.0006385
PGD2	anatomical structure formation involved in morphogenesis	GO:0048646	Downregulated	0.000654333
PGD2	regulation of membrane invagination	GO:1905153	Downregulated	0.000665068
PGD2	regulation of phagocytosis, engulfment	GO:0060099	Downregulated	0.000665068
PGD2	positive regulation of cell death	GO:0010942	Downregulated	0.000665068
PGD2	biological regulation	GO:0065007	Downregulated	0.000665068
PGD2	negative regulation of cell communication	GO:0010648	Downregulated	0.000684775
PGD2	regulation of protein metabolic process	GO:0051246	Downregulated	0.000684775
PGD2	positive regulation of protein localization	GO:1903829	Downregulated	0.000684775
PGD2	negative regulation of signaling	GO:0023057	Downregulated	0.000684775
PGD2	receptor signaling pathway via STAT	GO:0097696	Downregulated	0.000684775
PGD2	vasculature development	GO:0001944	Downregulated	0.000690683
PGD2	B cell proliferation	GO:0042100	Downregulated	0.000755626
PGD2	regulation of immune effector process	GO:0002697	Downregulated	0.000825618
PGD2	blood vessel morphogenesis	GO:0048514	Downregulated	0.000845734
PGD2	regulation of transport	GO:0051049	Downregulated	0.000947254
PGD2	positive regulation of transport	GO:0051050	Downregulated	0.000979087
PGD2	MAPK cascade	GO:0000165	Downregulated	0.000979087
PGD2	regulation of lung ciliated cell differentiation	GO:1901246	Downregulated	0.00099107
PGD2	negative regulation of signal transduction	GO:0009968	Downregulated	0.001033
PGD2	positive regulation of phosphorylation	GO:0042327	Downregulated	0.00104377
PGD2	response to organic substance	GO:0010033	Downregulated	0.00104377
PGD2	regulation of response to stress	GO:0080134	Downregulated	0.00110741
PGD2	negative regulation of intracellular signal transduction	GO:1902532	Downregulated	0.00112186
PGD2	positive regulation of secretion by cell	GO:1903532	Downregulated	0.00122095
PGD2	inflammatory response	GO:0006954	Downregulated	0.00126602
PGD2	regulation of ERK1 and ERK2 cascade	GO:0070372	Downregulated	0.00141435
PGD2	positive regulation of protein modification process	GO:0031401	Downregulated	0.00142108
PGD2	regulation of MAPK cascade	GO:0043408	Downregulated	0.00142552
PGD2	secretion by cell	GO:0032940	Downregulated	0.00147784
PGD2	animal organ development	GO:0048513	Downregulated	0.00157481
PGD2	hormone secretion	GO:0046879	Downregulated	0.00165795
PGD2	regulation of immune system process	GO:0002682	Downregulated	0.00165795
PGD2	lung ciliated cell differentiation	GO:0061141	Downregulated	0.00165903
PGD2	anatomical structure morphogenesis	GO:0009653	Downregulated	0.00168009
PGD2	positive regulation of metabolic process	GO:0009893	Downregulated	0.00168009
PGD2	immune system process	GO:0002376	Downregulated	0.00168009
PGD2	positive regulation of multicellular organismal process	GO:0051240	Downregulated	0.00174217
PGD2	positive regulation of alcohol biosynthetic process	GO:1902932	Downregulated	0.00177505
PGD2	positive regulation of secretion	GO:0051047	Downregulated	0.0018056
PGD2	blood vessel development	GO:0001568	Downregulated	0.0018056
PGD2	response to endogenous stimulus	GO:0009719	Downregulated	0.0018056
PGD2	regulation of secretion by cell	GO:1903530	Downregulated	0.0018056
PGD2	hormone transport	GO:0009914	Downregulated	0.0018056
PGD2	negative regulation of biological process	GO:0048519	Downregulated	0.0018056
PGD2	gliogenesis	GO:0042063	Downregulated	0.0018056
PGD2	ERK1 and ERK2 cascade	GO:0070371	Downregulated	0.00184164
PGD2	positive regulation of signal transduction	GO:0009967	Downregulated	0.00184164
PGD2	regulation of intracellular signal transduction	GO:1902531	Downregulated	0.00184862
PGD2	positive regulation of hormone secretion	GO:0046887	Downregulated	0.00196079
PGD2	tube morphogenesis	GO:0035239	Downregulated	0.00196079
PGD2	negative regulation of ERK1 and ERK2 cascade	GO:0070373	Downregulated	0.00200528
PGD2	positive regulation of small molecule metabolic process	GO:0062013	Downregulated	0.00205937
PGD2	immune response	GO:0006955	Downregulated	0.00206517
PGD2	regulation of cell differentiation	GO:0045595	Downregulated	0.0021398
PGD2	export from cell	GO:0140352	Downregulated	0.00221634
PGD2	regulation of leukocyte mediated immunity	GO:0002703	Downregulated	0.00226706
PGD2	maintenance of location	GO:0051235	Downregulated	0.00239969
PGD2	regulation of lymphocyte proliferation	GO:0050670	Downregulated	0.00244453
PGD2	epithelium development	GO:0060429	Downregulated	0.00245992
PGD2	cytokine production	GO:0001816	Downregulated	0.00246039
PGD2	cell population proliferation	GO:0008283	Downregulated	0.00256794
PGD2	regulation of mononuclear cell proliferation	GO:0032944	Downregulated	0.00256794
PGD2	positive regulation of immune system process	GO:0002684	Downregulated	0.00256794
PGD2	positive regulation of macromolecule metabolic process	GO:0010604	Downregulated	0.00267444
PGD2	signal release	GO:0023061	Downregulated	0.00274379
PGD2	response to cytokine	GO:0034097	Downregulated	0.00284905
PGD2	defense response	GO:0006952	Downregulated	0.00295104
PGD2	negative regulation of developmental process	GO:0051093	Downregulated	0.00300374
PGD2	regulation of secretion	GO:0051046	Downregulated	0.00300374
PGD2	positive regulation of protein metabolic process	GO:0051247	Downregulated	0.00306868
PGD2	positive regulation of immune effector process	GO:0002699	Downregulated	0.00306868
PGD2	intracellular signal transduction	GO:0035556	Downregulated	0.00307808
PGD2	regulation of hormone secretion	GO:0046883	Downregulated	0.00308773
PGD2	regulation of cell death	GO:0010941	Downregulated	0.00316958
PGD2	receptor signaling pathway via JAK-STAT	GO:0007259	Downregulated	0.0036555
PGD2	secretion	GO:0046903	Downregulated	0.00369131
PGD2	regulation of protein secretion	GO:0050708	Downregulated	0.00369189
PGD2	positive regulation of apoptotic process	GO:0043065	Downregulated	0.00371573
PGD2	regulation of leukocyte proliferation	GO:0070663	Downregulated	0.00373579
PGD2	response to chemical	GO:0042221	Downregulated	0.00373579
PGD2	vascular endothelial growth factor production	GO:0010573	Downregulated	0.00373579
PGD2	negative regulation of MAPK cascade	GO:0043409	Downregulated	0.00377525
PGD2	positive regulation of developmental process	GO:0051094	Downregulated	0.00379579
PGD2	regulation of protein transport	GO:0051223	Downregulated	0.00395964
PGD2	apoptotic process	GO:0006915	Downregulated	0.00427858
PGD2	positive regulation of programmed cell death	GO:0043068	Downregulated	0.00427858
PGD2	regulation of localization	GO:0032879	Downregulated	0.00437521
PGD2	cell activation	GO:0001775	Downregulated	0.00445237
PGD2	cell death	GO:0008219	Downregulated	0.00466999
PGD2	negative regulation of cell differentiation	GO:0045596	Downregulated	0.00489684
PGD2	regulation of cell killing	GO:0031341	Downregulated	0.00498027
PGD2	regulation of establishment of protein localization	GO:0070201	Downregulated	0.00516247
PGD2	negative regulation of immune response	GO:0050777	Downregulated	0.00527638
PGD2	locomotion	GO:0040011	Downregulated	0.00527638
PGD2	leukocyte activation	GO:0045321	Downregulated	0.00533466
PGD2	positive regulation of cell differentiation	GO:0045597	Downregulated	0.00543376
PGD2	immune effector process	GO:0002252	Downregulated	0.00543439
PGD2	programmed cell death	GO:0012501	Downregulated	0.00547595
PGD2	cell killing	GO:0001906	Downregulated	0.00550056
PGD2	positive regulation of glial cell differentiation	GO:0045687	Downregulated	0.00560022
PGD2	regulation of receptor signaling pathway via STAT	GO:1904892	Downregulated	0.00626354
PGD2	response to growth factor	GO:0070848	Downregulated	0.00628566
PGD2	positive regulation of lipid localization	GO:1905954	Downregulated	0.00640713
PGD2	lymphocyte proliferation	GO:0046651	Downregulated	0.00677377
PGD2	negative regulation of cholesterol storage	GO:0010887	Downregulated	0.0069273
PGD2	epithelial cell differentiation	GO:0030855	Downregulated	0.006928
PGD2	regulation of acute inflammatory response	GO:0002673	Downregulated	0.00698617
PGD2	cellular response to salt	GO:1902075	Downregulated	0.00701435
PGD2	regulation of defense response	GO:0031347	Downregulated	0.00701435
PGD2	cellular response to organic substance	GO:0071310	Downregulated	0.00701435
PGD2	myeloid leukocyte mediated immunity	GO:0002444	Downregulated	0.00701435
PGD2	regulation of alcohol biosynthetic process	GO:1902930	Downregulated	0.00718199
PGD2	response to external stimulus	GO:0009605	Downregulated	0.00718199
PGD2	mononuclear cell proliferation	GO:0032943	Downregulated	0.00719193
PGD2	multi-organism reproductive process	GO:0044703	Downregulated	0.00736659
PGD2	regulation of B cell activation	GO:0050864	Downregulated	0.00736659
PGD2	protein modification process	GO:0036211	Downregulated	0.00738689
PGD2	regulation of cytokine production	GO:0001817	Downregulated	0.0076437
PGD2	regulation of lipid storage	GO:0010883	Downregulated	0.00778165
PGD2	complement-dependent cytotoxicity	GO:0097278	Downregulated	0.00778165
PGD2	regulation of immune response	GO:0050776	Downregulated	0.00821609
PGD2	regulation of apoptotic process	GO:0042981	Downregulated	0.00837329
PGD2	leukocyte mediated immunity	GO:0002443	Downregulated	0.00837329
PGD2	apoptotic signaling pathway	GO:0097190	Downregulated	0.00848003
PGD2	multi-multicellular organism process	GO:0044706	Downregulated	0.00868882
PGD2	cellular response to endogenous stimulus	GO:0071495	Downregulated	0.00878598
PGD2	response to mechanical stimulus	GO:0009612	Downregulated	0.00914855
PGD2	positive regulation of cellular metabolic process	GO:0031325	Downregulated	0.00926397
PGD2	regulation of cellular metabolic process	GO:0031323	Downregulated	0.00937654
PGD2	embryo implantation	GO:0007566	Downregulated	0.00973264
PGD2	negative regulation of T cell activation	GO:0050868	Downregulated	0.00973264
PGD2	regulation of programmed cell death	GO:0043067	Downregulated	0.00978526
PGD2	cell-cell signaling	GO:0007267	Downregulated	0.0100926
PGD2	regulation of lipid metabolic process	GO:0019216	Downregulated	0.0100926
PGD2	negative regulation of macrophage derived foam cell differentiation	GO:0010745	Downregulated	0.0100977
PGD2	neurogenesis	GO:0022008	Downregulated	0.0104179
PGD2	cell motility	GO:0048870	Downregulated	0.0104179
PGD2	cell migration	GO:0016477	Downregulated	0.0104179
PGD2	positive regulation of cell population proliferation	GO:0008284	Downregulated	0.0106626
PGD2	leukocyte proliferation	GO:0070661	Downregulated	0.010712
PGD2	regulation of growth	GO:0040008	Downregulated	0.0107824
PGD2	regulation of primary metabolic process	GO:0080090	Downregulated	0.0110058
PGD2	positive regulation of inositol phosphate biosynthetic process	GO:0060732	Downregulated	0.0110218
PGD2	negative regulation of phosphorylation	GO:0042326	Downregulated	0.0110218
PGD2	cellular response to purine-containing compound	GO:0071415	Downregulated	0.0110218
PGD2	negative regulation of type 2 immune response	GO:0002829	Downregulated	0.0110218
PGD2	glial cell migration	GO:0008347	Downregulated	0.0110218
PGD2	reproductive process	GO:0022414	Downregulated	0.0110218
PGD2	reproduction	GO:0000003	Downregulated	0.0113847
PGD2	regulation of myeloid leukocyte mediated immunity	GO:0002886	Downregulated	0.0113847
PGD2	positive regulation of epithelial cell differentiation	GO:0030858	Downregulated	0.0118899
PGD2	negative regulation of leukocyte cell-cell adhesion	GO:1903038	Downregulated	0.0119555
PGD2	organonitrogen compound metabolic process	GO:1901564	Downregulated	0.0121084
PGD2	positive regulation of gene expression	GO:0010628	Downregulated	0.0125017
PGD2	protein secretion	GO:0009306	Downregulated	0.0127473
PGD2	establishment of protein localization to extracellular region	GO:0035592	Downregulated	0.0128613
PGD2	enzyme-linked receptor protein signaling pathway	GO:0007167	Downregulated	0.0128613
PGD2	regulation of peptidyl-serine phosphorylation	GO:0033135	Downregulated	0.0129273
PGD2	cellular response to organonitrogen compound	GO:0071417	Downregulated	0.0134705
PGD2	regulation of leukocyte activation	GO:0002694	Downregulated	0.0134705
PGD2	regulation of granulocyte differentiation	GO:0030852	Downregulated	0.0134705
PGD2	regulation of inositol phosphate biosynthetic process	GO:0010919	Downregulated	0.0134705
PGD2	cellular response to cytokine stimulus	GO:0071345	Downregulated	0.0134705
PGD2	positive regulation of tyrosine phosphorylation of STAT protein	GO:0042531	Downregulated	0.0134705
PGD2	positive regulation of lymphocyte proliferation	GO:0050671	Downregulated	0.0135332
PGD2	protein localization to extracellular region	GO:0071692	Downregulated	0.0135538
PGD2	macromolecule modification	GO:0043412	Downregulated	0.0135725
PGD2	regulation of inflammatory response	GO:0050727	Downregulated	0.0136204
PGD2	positive regulation of gliogenesis	GO:0014015	Downregulated	0.0137727
PGD2	response to purine-containing compound	GO:0014074	Downregulated	0.0139265
PGD2	response to other organism	GO:0051707	Downregulated	0.0139765
PGD2	response to external biotic stimulus	GO:0043207	Downregulated	0.0140981
PGD2	positive regulation of mononuclear cell proliferation	GO:0032946	Downregulated	0.0140981
PGD2	positive regulation of nitrogen compound metabolic process	GO:0051173	Downregulated	0.0142166
PGD2	regulation of macromolecule metabolic process	GO:0060255	Downregulated	0.014289
PGD2	response to oxygen-containing compound	GO:1901700	Downregulated	0.0144285
PGD2	regulation of cholesterol storage	GO:0010885	Downregulated	0.0144285
PGD2	lymphocyte activation	GO:0046649	Downregulated	0.0149864
PGD2	protein metabolic process	GO:0019538	Downregulated	0.015187
PGD2	cellular response to ATP	GO:0071318	Downregulated	0.0157976
PGD2	response to hydroperoxide	GO:0033194	Downregulated	0.0157976
PGD2	negative regulation of peptidyl-threonine phosphorylation	GO:0010801	Downregulated	0.0157976
PGD2	neuroinflammatory response	GO:0150076	Downregulated	0.0160292
PGD2	regulation of response to external stimulus	GO:0032101	Downregulated	0.0162039
PGD2	positive regulation of phagocytosis	GO:0050766	Downregulated	0.0164181
PGD2	regulation of epidermal growth factor receptor signaling pathway	GO:0042058	Downregulated	0.0164181
PGD2	response to biotic stimulus	GO:0009607	Downregulated	0.0164181
PGD2	cellular response to chemical stimulus	GO:0070887	Downregulated	0.0169633
PGD2	positive regulation of B cell activation	GO:0050871	Downregulated	0.0169633
PGD2	podosome assembly	GO:0071800	Downregulated	0.0169633
PGD2	cholesterol storage	GO:0010878	Downregulated	0.0169633
PGD2	regulation of hormone levels	GO:0010817	Downregulated	0.0169633
PGD2	regulation of biological quality	GO:0065008	Downregulated	0.0172354
PGD2	cellular response to nitrogen compound	GO:1901699	Downregulated	0.0172354
PGD2	regulation of protein localization	GO:0032880	Downregulated	0.0172354
PGD2	negative regulation of response to external stimulus	GO:0032102	Downregulated	0.0172904
PGD2	regulation of immunoglobulin production	GO:0002637	Downregulated	0.0176078
PGD2	regulation of glial cell differentiation	GO:0045685	Downregulated	0.0176078
PGD2	regulation of tissue remodeling	GO:0034103	Downregulated	0.0176078
PGD2	response to organonitrogen compound	GO:0010243	Downregulated	0.0178944
PGD2	negative regulation of lymphocyte activation	GO:0051250	Downregulated	0.0179362
PGD2	positive regulation of myeloid leukocyte mediated immunity	GO:0002888	Downregulated	0.0180463
PGD2	negative regulation of phosphate metabolic process	GO:0045936	Downregulated	0.0181389
PGD2	small molecule metabolic process	GO:0044281	Downregulated	0.0182626
PGD2	negative regulation of phosphorus metabolic process	GO:0010563	Downregulated	0.0182626
PGD2	positive regulation of leukocyte proliferation	GO:0070665	Downregulated	0.0182626
PGD2	regulation of cell activation	GO:0050865	Downregulated	0.0182626
PGD2	regulation of lipid localization	GO:1905952	Downregulated	0.0182626
PGD2	regulation of tyrosine phosphorylation of STAT protein	GO:0042509	Downregulated	0.0182827
PGD2	cell development	GO:0048468	Downregulated	0.018627
PGD2	regulation of hemopoiesis	GO:1903706	Downregulated	0.0187181
PGD2	regulation of endothelial cell migration	GO:0010594	Downregulated	0.0188016
PGD2	positive regulation of cell migration involved in sprouting angiogenesis	GO:0090050	Downregulated	0.0190334
PGD2	negative regulation of lipid storage	GO:0010888	Downregulated	0.0190334
PGD2	regulation of ERBB signaling pathway	GO:1901184	Downregulated	0.0192463
PGD2	negative regulation of cytokine production	GO:0001818	Downregulated	0.0193198
PGD2	tyrosine phosphorylation of STAT protein	GO:0007260	Downregulated	0.0198071
PGD2	myeloid cell differentiation	GO:0030099	Downregulated	0.0198548
PGD2	tissue remodeling	GO:0048771	Downregulated	0.0199367
PGD2	response to hypoxia	GO:0001666	Downregulated	0.0199367
PGD2	regulation of lymphocyte activation	GO:0051249	Downregulated	0.0200142
PGD2	regulation of angiogenesis	GO:0045765	Downregulated	0.0200975
PGD2	regulation of lipid biosynthetic process	GO:0046890	Downregulated	0.0204716
PGD2	regulation of lymphocyte mediated immunity	GO:0002706	Downregulated	0.0204716
PGD2	cellular response to oxygen-containing compound	GO:1901701	Downregulated	0.0207876
PGD2	muscle system process	GO:0003012	Downregulated	0.0209648
PGD2	regulation of vasculature development	GO:1901342	Downregulated	0.0209682
PGD2	regulation of leukocyte mediated cytotoxicity	GO:0001910	Downregulated	0.0210149
PGD2	lipid storage	GO:0019915	Downregulated	0.0210149
PGD2	response to lipid	GO:0033993	Downregulated	0.0210149
PGD2	positive regulation of insulin secretion	GO:0032024	Downregulated	0.0215952
PGD2	leukocyte degranulation	GO:0043299	Downregulated	0.0215952
PGD2	regulation of metabolic process	GO:0019222	Downregulated	0.0219943
PGD2	lymphocyte apoptotic process	GO:0070227	Downregulated	0.022183
PGD2	response to xenobiotic stimulus	GO:0009410	Downregulated	0.0222969
PGD2	leukocyte activation involved in immune response	GO:0002366	Downregulated	0.0225294
PGD2	response to decreased oxygen levels	GO:0036293	Downregulated	0.0227801
PGD2	positive regulation of peptidyl-tyrosine phosphorylation	GO:0050731	Downregulated	0.0228214
PGD2	regulation of nitrogen compound metabolic process	GO:0051171	Downregulated	0.0228214
PGD2	negative regulation of tissue remodeling	GO:0034104	Downregulated	0.0228214
PGD2	positive regulation of lipid transport	GO:0032370	Downregulated	0.0231474
PGD2	response to organic cyclic compound	GO:0014070	Downregulated	0.0231598
PGD2	cell activation involved in immune response	GO:0002263	Downregulated	0.0232329
PGD2	calcium ion transport	GO:0006816	Downregulated	0.0232329
PGD2	decidualization	GO:0046697	Downregulated	0.0233948
PGD2	cellular response to non-ionic osmotic stress	GO:0071471	Downregulated	0.0233948
PGD2	positive regulation of synaptic assembly at neuromuscular junction	GO:0045887	Downregulated	0.0233948
PGD2	olefinic compound catabolic process	GO:0120256	Downregulated	0.0233948
PGD2	positive regulation of pancreatic stellate cell proliferation	GO:2000231	Downregulated	0.0233948
PGD2	negative regulation of nuclear cell cycle DNA replication	GO:1902576	Downregulated	0.0233948
PGD2	regulation of chemokine (C-C motif) ligand 4 production	GO:0071643	Downregulated	0.0233948
PGD2	regulation of fibroblast proliferation	GO:0048145	Downregulated	0.0233948
PGD2	regulation of phosphatidylserine exposure on apoptotic cell surface	GO:1905780	Downregulated	0.0233948
PGD2	leukocyte differentiation	GO:0002521	Downregulated	0.0233948
PGD2	positive regulation of phosphatidylserine exposure on apoptotic cell surface	GO:1905782	Downregulated	0.0233948
PGD2	regulation of production of molecular mediator of immune response	GO:0002700	Downregulated	0.0233948
PGD2	chemokine (C-C motif) ligand 4 production	GO:0071606	Downregulated	0.0233948
PGD2	response to non-ionic osmotic stress	GO:0010335	Downregulated	0.0233948
PGD2	stilbene metabolic process	GO:0009810	Downregulated	0.0233948
PGD2	regulation of cell adhesion	GO:0030155	Downregulated	0.0233948
PGD2	negative regulation of chemokine (C-C motif) ligand 4 production	GO:0071644	Downregulated	0.0233948
PGD2	cell adhesion	GO:0007155	Downregulated	0.0233948
PGD2	histamine secretion mediated by IgE immunoglobulin	GO:0097279	Downregulated	0.0233948
PGD2	female pregnancy	GO:0007565	Downregulated	0.0233948
PGD2	negative regulation of pancreatic stellate cell proliferation	GO:2000230	Downregulated	0.0233948
PGD2	histamine secretion mediated by immunoglobulin	GO:0097280	Downregulated	0.0233948
PGD2	negative regulation of microglial cell migration	GO:1904140	Downregulated	0.0233948
PGD2	positive regulation of oligodendrocyte differentiation	GO:0048714	Downregulated	0.0233948
PGD2	negative regulation of cell killing	GO:0031342	Downregulated	0.0233948
PGD2	stilbene catabolic process	GO:0046272	Downregulated	0.0233948
PGD2	positive regulation of neuron death	GO:1901216	Downregulated	0.0233948
PGD2	saturated monocarboxylic acid metabolic process	GO:0032788	Downregulated	0.0233948
PGD2	maintenance of protease location in mast cell secretory granule	GO:0033373	Downregulated	0.0233948
PGD2	negative regulation of lung ciliated cell differentiation	GO:1901247	Downregulated	0.0233948
PGD2	negative regulation of mitotic cell cycle DNA replication	GO:1903464	Downregulated	0.0233948
PGD2	response to nitrogen compound	GO:1901698	Downregulated	0.0233948
PGD2	regulation of blood vessel endothelial cell migration	GO:0043535	Downregulated	0.0233948
PGD2	unsaturated monocarboxylic acid metabolic process	GO:0032789	Downregulated	0.0233948
PGD2	regulation of lung goblet cell differentiation	GO:1901249	Downregulated	0.0233948
PGD2	positive regulation of cholesterol efflux	GO:0010875	Downregulated	0.0233948
PGD2	T cell secretory granule organization	GO:0033371	Downregulated	0.0233948
PGD2	maintenance of protein location in mast cell secretory granule	GO:0033370	Downregulated	0.0233948
PGD2	positive regulation of lung goblet cell differentiation	GO:1901251	Downregulated	0.0233948
PGD2	protease localization to mast cell secretory granule	GO:0033368	Downregulated	0.0233948
PGD2	regulation of fatty acid metabolic process	GO:0019217	Downregulated	0.0233948
PGD2	protease localization to T cell secretory granule	GO:0033375	Downregulated	0.0233948
PGD2	protein localization to T cell secretory granule	GO:0033374	Downregulated	0.0233948
PGD2	protein localization to mast cell secretory granule	GO:0033367	Downregulated	0.0233948
PGD2	biological process involved in interspecies interaction between organisms	GO:0044419	Downregulated	0.0233948
PGD2	maintenance of granzyme B location in T cell secretory granule	GO:0033382	Downregulated	0.0233948
PGD2	maintenance of protein location in T cell secretory granule	GO:0033377	Downregulated	0.0233948
PGD2	maintenance of protease location in T cell secretory granule	GO:0033379	Downregulated	0.0233948
PGD2	granzyme B localization to T cell secretory granule	GO:0033380	Downregulated	0.0233948
PGD2	negative regulation of cell-cell adhesion	GO:0022408	Downregulated	0.0234631
PGD2	positive regulation of acute inflammatory response	GO:0002675	Downregulated	0.0241866
PGD2	positive regulation of macrophage activation	GO:0043032	Downregulated	0.0241866
PGD2	response to bacterium	GO:0009617	Downregulated	0.0242877
PGD2	regulation of leukocyte differentiation	GO:1902105	Downregulated	0.0242877
PGD2	negative regulation of leukocyte activation	GO:0002695	Downregulated	0.0249162
PGD2	lung cell differentiation	GO:0060479	Downregulated	0.0254927
PGD2	negative regulation of leukocyte proliferation	GO:0070664	Downregulated	0.0254927
PGD2	lung epithelial cell differentiation	GO:0060487	Downregulated	0.0254927
PGD2	positive regulation of vascular endothelial growth factor production	GO:0010575	Downregulated	0.0254927
PGD2	negative regulation of protein phosphorylation	GO:0001933	Downregulated	0.0255255
PGD2	negative regulation of immune system process	GO:0002683	Downregulated	0.0255855
PGD2	regulation of cellular localization	GO:0060341	Downregulated	0.0261125
PGD2	regulation of endopeptidase activity	GO:0052548	Downregulated	0.026334
PGD2	inositol phosphate biosynthetic process	GO:0032958	Downregulated	0.0268818
PGD2	response to oxygen levels	GO:0070482	Downregulated	0.0268818
PGD2	positive regulation of cytosolic calcium ion concentration	GO:0007204	Downregulated	0.0269324
PGD2	regulation of cell motility	GO:2000145	Downregulated	0.0271748
PGD2	regulation of cysteine-type endopeptidase activity involved in apoptotic process	GO:0043281	Downregulated	0.0276738
PGD2	positive regulation of myeloid cell differentiation	GO:0045639	Downregulated	0.0276738
PGD2	regulation of phagocytosis	GO:0050764	Downregulated	0.0283807
PGD2	muscle cell proliferation	GO:0033002	Downregulated	0.0284157
PGD2	response to lipopolysaccharide	GO:0032496	Downregulated	0.0284157
PGD2	positive regulation of intracellular signal transduction	GO:1902533	Downregulated	0.0284157
PGD2	regulation of gliogenesis	GO:0014013	Downregulated	0.0287901
PGD2	regulation of receptor signaling pathway via JAK-STAT	GO:0046425	Downregulated	0.0287901
PGD2	cytokine-mediated signaling pathway	GO:0019221	Downregulated	0.0288874
PGD2	negative regulation of protein modification process	GO:0031400	Downregulated	0.0288874
PGD2	lipid localization	GO:0010876	Downregulated	0.0291026
PGD2	negative regulation of protein metabolic process	GO:0051248	Downregulated	0.029241
PGD2	regulation of macrophage derived foam cell differentiation	GO:0010743	Downregulated	0.0293112
PGD2	response to angiotensin	GO:1990776	Downregulated	0.0293112
PGD2	positive regulation of vasoconstriction	GO:0045907	Downregulated	0.0293112
PGD2	regulation of myeloid cell differentiation	GO:0045637	Downregulated	0.0305049
PGD2	immunoglobulin production	GO:0002377	Downregulated	0.0305049
PGD2	regulation of vascular endothelial growth factor production	GO:0010574	Downregulated	0.0308815
PGD2	cellular response to lipoprotein particle stimulus	GO:0071402	Downregulated	0.0308815
PGD2	fibroblast proliferation	GO:0048144	Downregulated	0.0310746
PGD2	calcium ion transmembrane transport	GO:0070588	Downregulated	0.0313359
PGD2	negative regulation of leukocyte differentiation	GO:1902106	Downregulated	0.0317368
PGD2	regulation of cell development	GO:0060284	Downregulated	0.031746
PGD2	regulation of type 2 immune response	GO:0002828	Downregulated	0.0323098
PGD2	response to ATP	GO:0033198	Downregulated	0.0323098
PGD2	positive regulation of peptidyl-serine phosphorylation	GO:0033138	Downregulated	0.0327502
PGD2	negative regulation of cell activation	GO:0050866	Downregulated	0.0327502
PGD2	positive regulation of peptide hormone secretion	GO:0090277	Downregulated	0.0327502
PGD2	epidermal growth factor receptor signaling pathway	GO:0007173	Downregulated	0.0327502
PGD2	endothelial cell migration	GO:0043542	Downregulated	0.0327502
PGD2	positive regulation of biosynthetic process	GO:0009891	Downregulated	0.0331592
PGD2	production of molecular mediator of immune response	GO:0002440	Downregulated	0.0332515
PGD2	immune response-activating cell surface receptor signaling pathway	GO:0002429	Downregulated	0.0332515
PGD2	response to molecule of bacterial origin	GO:0002237	Downregulated	0.0332515
PGD2	regulation of neuroinflammatory response	GO:0150077	Downregulated	0.0332515
PGD2	dendritic cell migration	GO:0036336	Downregulated	0.0332515
PGD2	regulation of locomotion	GO:0040012	Downregulated	0.0332515
PGD2	nervous system development	GO:0007399	Downregulated	0.0333233
PGD2	peptidyl-threonine phosphorylation	GO:0018107	Downregulated	0.0335287
PGD2	negative regulation of hemopoiesis	GO:1903707	Downregulated	0.0335287
PGD2	positive regulation of peptide secretion	GO:0002793	Downregulated	0.0335287
PGD2	B cell activation	GO:0042113	Downregulated	0.0335318
PGD2	regulation of cholesterol metabolic process	GO:0090181	Downregulated	0.0344353
PGD2	maternal placenta development	GO:0001893	Downregulated	0.0344353
PGD2	regulation of regulatory T cell differentiation	GO:0045589	Downregulated	0.0344353
PGD2	negative regulation of B cell activation	GO:0050869	Downregulated	0.0344353
PGD2	myeloid leukocyte differentiation	GO:0002573	Downregulated	0.035447
PGD2	blood circulation	GO:0008015	Downregulated	0.035447
PGD2	macrophage derived foam cell differentiation	GO:0010742	Downregulated	0.0359405
PGD2	actin cytoskeleton reorganization	GO:0031532	Downregulated	0.0359405
PGD2	foam cell differentiation	GO:0090077	Downregulated	0.0359405
PGD2	blood vessel endothelial cell migration	GO:0043534	Downregulated	0.0359405
PGD2	negative regulation of CD4-positive, alpha-beta T cell activation	GO:2000515	Downregulated	0.0359405
PGD2	regulation of epithelial cell migration	GO:0010632	Downregulated	0.0359994
PGD2	negative regulation of metabolic process	GO:0009892	Downregulated	0.036183
PGD2	homeostatic process	GO:0042592	Downregulated	0.0362287
PGD2	negative regulation of lymphocyte apoptotic process	GO:0070229	Downregulated	0.0363415
PGD2	positive regulation of lung ciliated cell differentiation	GO:1901248	Downregulated	0.0363415
PGD2	cellular response to vitamin E	GO:0071306	Downregulated	0.0363415
PGD2	regulation of eosinophil differentiation	GO:0045643	Downregulated	0.0363415
PGD2	positive regulation of eosinophil differentiation	GO:0045645	Downregulated	0.0363415
PGD2	regulatory T cell differentiation	GO:0045066	Downregulated	0.0363415
PGD2	negative regulation of synaptic transmission, dopaminergic	GO:0032227	Downregulated	0.0363415
PGD2	regulation of cholesterol transporter activity	GO:0060694	Downregulated	0.0363415
PGD2	regulation of sprouting angiogenesis	GO:1903670	Downregulated	0.0363415
PGD2	positive regulation of epidermal growth factor receptor signaling pathway	GO:0045742	Downregulated	0.0363415
PGD2	negative regulation of Notch signaling pathway	GO:0045746	Downregulated	0.0363415
PGD2	positive regulation of connective tissue growth factor production	GO:0032723	Downregulated	0.0363415
PGD2	regulated exocytosis	GO:0045055	Downregulated	0.0363415
PGD2	arginine catabolic process to ornithine	GO:0019547	Downregulated	0.0363415
PGD2	regulation of mitotic cell cycle DNA replication	GO:1903463	Downregulated	0.0363415
PGD2	negative regulation of plasma cell differentiation	GO:1900099	Downregulated	0.0363415
PGD2	positive regulation of fatty acid metabolic process	GO:0045923	Downregulated	0.0363415
PGD2	positive regulation of cholesterol transport	GO:0032376	Downregulated	0.0363415
PGD2	positive regulation of sterol transport	GO:0032373	Downregulated	0.0363415
PGD2	regulation of cysteine-type endopeptidase activity	GO:2000116	Downregulated	0.0363415
PGD2	positive regulation of activation of membrane attack complex	GO:0001970	Downregulated	0.0363415
PGD2	regulation of cholesterol efflux	GO:0010874	Downregulated	0.0363415
PGD2	regulation of binding	GO:0051098	Downregulated	0.0363415
PGD2	acute inflammatory response	GO:0002526	Downregulated	0.0363415
PGD2	regulation of homotypic cell-cell adhesion	GO:0034110	Downregulated	0.0363415
PGD2	granulocyte colony-stimulating factor signaling pathway	GO:0038158	Downregulated	0.0363415
PGD2	negative regulation of connective tissue replacement	GO:1905204	Downregulated	0.0363415
PGD2	positive regulation of platelet-derived growth factor production	GO:0090362	Downregulated	0.0363415
PGD2	regulation of cell migration involved in sprouting angiogenesis	GO:0090049	Downregulated	0.0363415
PGD2	negative regulation of natural killer cell mediated cytotoxicity directed against tumor cell target	GO:0002859	Downregulated	0.0363415
PGD2	regulation of connective tissue replacement involved in inflammatory response wound healing	GO:1904596	Downregulated	0.0363415
PGD2	negative regulation of connective tissue replacement involved in inflammatory response wound healing	GO:1904597	Downregulated	0.0363415
PGD2	negative regulation of natural killer cell mediated immune response to tumor cell	GO:0002856	Downregulated	0.0363415
PGD2	mast cell secretory granule organization	GO:0033364	Downregulated	0.0363415
PGD2	negative regulation of activated CD8-positive, alpha-beta T cell apoptotic process	GO:1905403	Downregulated	0.0363415
PGD2	maintenance of location in cell	GO:0051651	Downregulated	0.0363415
PGD2	response to metformin	GO:1901558	Downregulated	0.0363415
PGD2	regulation of anatomical structure morphogenesis	GO:0022603	Downregulated	0.0366515
PGD2	negative regulation of response to biotic stimulus	GO:0002832	Downregulated	0.0367804
PGD2	glial cell differentiation	GO:0010001	Downregulated	0.0368041
PGD2	negative regulation of macromolecule metabolic process	GO:0010605	Downregulated	0.0368041
PGD2	negative regulation of nitrogen compound metabolic process	GO:0051172	Downregulated	0.0368041
PGD2	regulation of DNA binding	GO:0051101	Downregulated	0.0371526
PGD2	regulation of myeloid leukocyte differentiation	GO:0002761	Downregulated	0.0371526
PGD2	peptidyl-threonine modification	GO:0018210	Downregulated	0.0371526
PGD2	regulation of transforming growth factor beta production	GO:0071634	Downregulated	0.0372642
PGD2	positive regulation of ERBB signaling pathway	GO:1901186	Downregulated	0.0372642
PGD2	regulation of vesicle-mediated transport	GO:0060627	Downregulated	0.0372642
PGD2	granulocyte differentiation	GO:0030851	Downregulated	0.0372642
PGD2	regulation of epithelial cell proliferation	GO:0050678	Downregulated	0.0372769
PGD2	leukocyte apoptotic process	GO:0071887	Downregulated	0.0375268
PGD2	immune response-regulating cell surface receptor signaling pathway	GO:0002768	Downregulated	0.0387729
PGD2	sprouting angiogenesis	GO:0002040	Downregulated	0.0397133
PGD2	regulation of gene expression	GO:0010468	Downregulated	0.0397133
PGD2	metal ion transport	GO:0030001	Downregulated	0.0397133
PGD2	response to salt	GO:1902074	Downregulated	0.0397133
PGD2	negative regulation of defense response	GO:0031348	Downregulated	0.0400473
PGD2	type 2 immune response	GO:0042092	Downregulated	0.0403072
PGD2	ERBB signaling pathway	GO:0038127	Downregulated	0.0403284
PGD2	activation of immune response	GO:0002253	Downregulated	0.0406042
PGD2	release of sequestered calcium ion into cytosol	GO:0051209	Downregulated	0.0410427
PGD2	adenylate cyclase-modulating G protein-coupled receptor signaling pathway	GO:0007188	Downregulated	0.0413517
PGD2	regulation of fatty acid biosynthetic process	GO:0042304	Downregulated	0.0415511
PGD2	leukocyte mediated cytotoxicity	GO:0001909	Downregulated	0.0415511
PGD2	transforming growth factor beta production	GO:0071604	Downregulated	0.0415511
PGD2	negative regulation of sequestering of calcium ion	GO:0051283	Downregulated	0.0415511
PGD2	phagocytosis, engulfment	GO:0006911	Downregulated	0.0423155
PGD2	regulation of biosynthetic process	GO:0009889	Downregulated	0.0424609
PGD2	regulation of peptidyl-threonine phosphorylation	GO:0010799	Downregulated	0.0427096
PGD2	blood vessel remodeling	GO:0001974	Downregulated	0.0427096
PGD2	regulation of cellular ketone metabolic process	GO:0010565	Downregulated	0.0427096
PGD2	negative regulation of growth	GO:0045926	Downregulated	0.0427096
PGD2	regulation of wound healing	GO:0061041	Downregulated	0.0427096
PGD2	lung epithelium development	GO:0060428	Downregulated	0.0427096
PGD2	regulation of sequestering of calcium ion	GO:0051282	Downregulated	0.0427096
PGD2	positive regulation of immune response	GO:0050778	Downregulated	0.042827
PGD2	regulation of peptidyl-tyrosine phosphorylation	GO:0050730	Downregulated	0.0429967
PGD2	antigen receptor-mediated signaling pathway	GO:0050851	Downregulated	0.0440093
PGD2	positive regulation of production of molecular mediator of immune response	GO:0002702	Downregulated	0.0440093
PGD2	positive regulation of cellular component organization	GO:0051130	Downregulated	0.0440383
PGD2	regulation of actin cytoskeleton reorganization	GO:2000249	Downregulated	0.0440383
PGD2	regulation of oligodendrocyte differentiation	GO:0048713	Downregulated	0.0440383
PGD2	striated muscle adaptation	GO:0014888	Downregulated	0.0443406
PGD2	regulation of regulated secretory pathway	GO:1903305	Downregulated	0.0443406
PGD2	negative regulation of macrophage colony-stimulating factor signaling pathway	GO:1902227	Downregulated	0.0443406
PGD2	regulation of cell migration	GO:0030334	Downregulated	0.0443406
PGD2	regulation of lipid transport	GO:0032368	Downregulated	0.0443406
PGD2	regulation of connective tissue growth factor production	GO:0032643	Downregulated	0.0443406
PGD2	regulation of homophilic cell adhesion	GO:1903385	Downregulated	0.0443406
PGD2	connective tissue growth factor production	GO:0032601	Downregulated	0.0443406
PGD2	regulation of activated CD8-positive, alpha-beta T cell apoptotic process	GO:1905402	Downregulated	0.0443406
PGD2	positive regulation of neuromuscular junction development	GO:1904398	Downregulated	0.0443406
PGD2	fatty acid metabolic process	GO:0006631	Downregulated	0.0443406
PGD2	positive regulation of type II hypersensitivity	GO:0002894	Downregulated	0.0443406
PGD2	positive regulation of leukocyte mediated immunity	GO:0002705	Downregulated	0.0443406
PGD2	activated CD8-positive, alpha-beta T cell apoptotic process	GO:1905397	Downregulated	0.0443406
PGD2	negative regulation of mast cell cytokine production	GO:0032764	Downregulated	0.0443406
PGD2	regulation of activation of membrane attack complex	GO:0001969	Downregulated	0.0443406
PGD2	negative regulation of lipid localization	GO:1905953	Downregulated	0.0443406
PGD2	activation of membrane attack complex	GO:0001905	Downregulated	0.0443406
PGD2	positive regulation of type IIa hypersensitivity	GO:0001798	Downregulated	0.0443406
PGD2	microglial cell activation	GO:0001774	Downregulated	0.0443406
PGD2	negative regulation of complement-dependent cytotoxicity	GO:1903660	Downregulated	0.0443406
PGD2	glycoprotein transport	GO:0034436	Downregulated	0.0443406
PGD2	cellular response to high density lipoprotein particle stimulus	GO:0071403	Downregulated	0.0443406
PGD2	negative regulation of NAD(P)H oxidase activity	GO:0033861	Downregulated	0.0443406
PGD2	negative regulation of isotype switching to IgE isotypes	GO:0048294	Downregulated	0.0443406
PGD2	B cell receptor signaling pathway	GO:0050853	Downregulated	0.0443406
PGD2	negative regulation of alpha-beta T cell activation	GO:0046636	Downregulated	0.0443406
PGD2	oviduct epithelium development	GO:0035846	Downregulated	0.0443406
PGD2	regulation of cellular component organization	GO:0051128	Downregulated	0.0443406
PGD2	vertebrate eye-specific patterning	GO:0150064	Downregulated	0.0443406
PGD2	sequestering of calcium ion	GO:0051208	Downregulated	0.0443406
PGD2	positive regulation of granzyme B production	GO:0071663	Downregulated	0.0443406
PGD2	regulation of granzyme B production	GO:0071661	Downregulated	0.0443406
PGD2	platelet-derived growth factor production	GO:0090360	Downregulated	0.0443406
PGD2	negative regulation of cytotoxic T cell degranulation	GO:0043318	Downregulated	0.0443406
PGD2	regulation of cytotoxic T cell degranulation	GO:0043317	Downregulated	0.0443406
PGD2	positive regulation of synapse structural plasticity	GO:0051835	Downregulated	0.0443406
PGD2	inositol phosphate metabolic process	GO:0043647	Downregulated	0.0443406
PGD2	regulation of peptidase activity	GO:0052547	Downregulated	0.0443406
PGD2	positive regulation of adiponectin secretion	GO:0070165	Downregulated	0.0443406
PGD2	insulin receptor internalization	GO:0038016	Downregulated	0.0443406
PGD2	urokinase plasminogen activator signaling pathway	GO:0038195	Downregulated	0.0443406
PGD2	growth	GO:0040007	Downregulated	0.0443406
PGD2	regulation of natural killer cell mediated cytotoxicity	GO:0042269	Downregulated	0.0443406
PGD2	neuron maturation	GO:0042551	Downregulated	0.0443406
PGD2	regulation of platelet-derived growth factor production	GO:0090361	Downregulated	0.0443406
PGD2	granzyme B production	GO:0071613	Downregulated	0.0443406
PGD2	negative regulation of macrophage inflammatory protein 1 alpha production	GO:0071641	Downregulated	0.0443406
PGD2	plasma membrane invagination	GO:0099024	Downregulated	0.0449357
PGD2	alcohol biosynthetic process	GO:0046165	Downregulated	0.0449357
PGD2	positive regulation of receptor signaling pathway via JAK-STAT	GO:0046427	Downregulated	0.0452997
PGD2	regulation of cellular senescence	GO:2000772	Downregulated	0.0452997
PGD2	intrinsic apoptotic signaling pathway in response to DNA damage by p53 class mediator	GO:0042771	Downregulated	0.0452997
PGD2	hemopoiesis	GO:0030097	Downregulated	0.0453498
PGD2	small molecule biosynthetic process	GO:0044283	Downregulated	0.0453527
PGD2	response to abiotic stimulus	GO:0009628	Downregulated	0.0458958
PGD2	negative regulation of epithelial cell proliferation	GO:0050680	Downregulated	0.0459017
PGD2	regulation of endothelial cell proliferation	GO:0001936	Downregulated	0.0459017
PGD2	vascular process in circulatory system	GO:0003018	Downregulated	0.0459017
PGD2	cellular response to organic cyclic compound	GO:0071407	Downregulated	0.0459017
PGD2	carboxylic acid metabolic process	GO:0019752	Downregulated	0.0465493
PGD2	negative regulation of DNA metabolic process	GO:0051053	Downregulated	0.0465493
PGD2	ossification	GO:0001503	Downregulated	0.0465493
PGD2	positive regulation of cellular biosynthetic process	GO:0031328	Downregulated	0.0465664
PGD2	regulation of smooth muscle cell proliferation	GO:0048660	Downregulated	0.0472823
PGD2	multicellular organismal-level homeostasis	GO:0048871	Downregulated	0.0474232
PGD2	negative regulation of epithelial cell differentiation	GO:0030857	Downregulated	0.0476069
PGD2	negative regulation of T cell differentiation	GO:0045581	Downregulated	0.0476069
PGD2	regulation of tube diameter	GO:0035296	Downregulated	0.0476069
PGD2	blood vessel diameter maintenance	GO:0097746	Downregulated	0.0476069
PGD2	regulation of natural killer cell mediated immunity	GO:0002715	Downregulated	0.0476069
PGD2	leukocyte activation involved in inflammatory response	GO:0002269	Downregulated	0.0476069
PGD2	regulation of tube size	GO:0035150	Downregulated	0.0484278
PGD2	positive regulation of receptor signaling pathway via STAT	GO:1904894	Downregulated	0.0489201
PGD2	regulation of leukocyte degranulation	GO:0043300	Downregulated	0.0489201
PGD2	negative regulation of blood coagulation	GO:0030195	Downregulated	0.0489201
PGD2	regulation of endothelial cell apoptotic process	GO:2000351	Downregulated	0.0489201
PGD2	membrane invagination	GO:0010324	Downregulated	0.0489201
PGD2	smooth muscle cell proliferation	GO:0048659	Downregulated	0.0496656
PGD2	negative regulation of secretion by cell	GO:1903531	Downregulated	0.0496656
PGD2	regulation of monoatomic ion transport	GO:0043269	Downregulated	0.0499345
PGD2	Cytokine-cytokine receptor interaction	KEGG:04060	Downregulated	0.000400348
PGD2	cell development	GO:0048468	Upregulated	5.11825e-05
PGD2	cell differentiation	GO:0030154	Upregulated	0.000675485
PGD2	cellular developmental process	GO:0048869	Upregulated	0.000675485
PGD2	developmental process	GO:0032502	Upregulated	0.00246519
PGD2	multicellular organismal process	GO:0032501	Upregulated	0.00321823
PGD2	anatomical structure development	GO:0048856	Upregulated	0.00321823
PGD2	system development	GO:0048731	Upregulated	0.00520877
PGD2	neuron differentiation	GO:0030182	Upregulated	0.00731328
PGD2	generation of neurons	GO:0048699	Upregulated	0.00929992
PGD2	nervous system development	GO:0007399	Upregulated	0.0112074
PGD2	multicellular organism development	GO:0007275	Upregulated	0.0181456
PGD2	neurogenesis	GO:0022008	Upregulated	0.0181456
PGD2	kidney development	GO:0001822	Upregulated	0.0214366
PGD2	corpus callosum development	GO:0022038	Upregulated	0.0214366
PGD2	hemopoiesis	GO:0030097	Upregulated	0.0214366
PGD2	renal system development	GO:0072001	Upregulated	0.0214366
PGD2	epithelial tube formation	GO:0072175	Upregulated	0.0253768
PGD2	endocrine system development	GO:0035270	Upregulated	0.0253768
PGD2	tube formation	GO:0035148	Upregulated	0.0294446
PGD2	nephron development	GO:0072006	Upregulated	0.0294446
PGD2	neuron development	GO:0048666	Upregulated	0.0449101
Δ12-PGD2	multicellular organism development	GO:0007275	Downregulated	3.51536e-06
Δ12-PGD2	anatomical structure development	GO:0048856	Downregulated	1.48425e-05
Δ12-PGD2	developmental process	GO:0032502	Downregulated	1.84832e-05
Δ12-PGD2	positive regulation of cellular process	GO:0048522	Downregulated	2.1124e-05
Δ12-PGD2	intracellular signal transduction	GO:0035556	Downregulated	3.45969e-05
Δ12-PGD2	regulation of multicellular organismal development	GO:2000026	Downregulated	3.45969e-05
Δ12-PGD2	cell differentiation	GO:0030154	Downregulated	4.38458e-05
Δ12-PGD2	regulation of cellular process	GO:0050794	Downregulated	4.38458e-05
Δ12-PGD2	cellular developmental process	GO:0048869	Downregulated	4.56323e-05
Δ12-PGD2	regulation of signaling	GO:0023051	Downregulated	6.70694e-05
Δ12-PGD2	regulation of cell communication	GO:0010646	Downregulated	6.70694e-05
Δ12-PGD2	positive regulation of biological process	GO:0048518	Downregulated	9.04563e-05
Δ12-PGD2	negative regulation of cellular process	GO:0048523	Downregulated	9.04563e-05
Δ12-PGD2	regulation of intracellular signal transduction	GO:1902531	Downregulated	9.04563e-05
Δ12-PGD2	multicellular organismal process	GO:0032501	Downregulated	0.000122905
Δ12-PGD2	regulation of signal transduction	GO:0009966	Downregulated	0.000131376
Δ12-PGD2	regulation of response to stimulus	GO:0048583	Downregulated	0.000140277
Δ12-PGD2	regulation of ERK1 and ERK2 cascade	GO:0070372	Downregulated	0.000197723
Δ12-PGD2	cell communication	GO:0007154	Downregulated	0.00020125
Δ12-PGD2	regulation of biological process	GO:0050789	Downregulated	0.00027463
Δ12-PGD2	regulation of cellular metabolic process	GO:0031323	Downregulated	0.00027463
Δ12-PGD2	ERK1 and ERK2 cascade	GO:0070371	Downregulated	0.000303901
Δ12-PGD2	signal transduction	GO:0007165	Downregulated	0.000330424
Δ12-PGD2	cellular response to stimulus	GO:0051716	Downregulated	0.000330424
Δ12-PGD2	regulation of developmental process	GO:0050793	Downregulated	0.000382728
Δ12-PGD2	regulation of phosphorylation	GO:0042325	Downregulated	0.000384004
Δ12-PGD2	regulation of protein phosphorylation	GO:0001932	Downregulated	0.000531302
Δ12-PGD2	response to ATP	GO:0033198	Downregulated	0.000558703
Δ12-PGD2	response to stimulus	GO:0050896	Downregulated	0.00059195
Δ12-PGD2	negative regulation of ERK1 and ERK2 cascade	GO:0070373	Downregulated	0.00059195
Δ12-PGD2	system development	GO:0048731	Downregulated	0.000657
Δ12-PGD2	signaling	GO:0023052	Downregulated	0.000657
Δ12-PGD2	negative regulation of cell population proliferation	GO:0008285	Downregulated	0.000657
Δ12-PGD2	positive regulation of cell communication	GO:0010647	Downregulated	0.000722741
Δ12-PGD2	positive regulation of signaling	GO:0023056	Downregulated	0.000722741
Δ12-PGD2	biological regulation	GO:0065007	Downregulated	0.00073354
Δ12-PGD2	regulation of multicellular organismal process	GO:0051239	Downregulated	0.000751448
Δ12-PGD2	positive regulation of metabolic process	GO:0009893	Downregulated	0.000815624
Δ12-PGD2	positive regulation of eosinophil differentiation	GO:0045645	Downregulated	0.000853188
Δ12-PGD2	regulation of eosinophil differentiation	GO:0045643	Downregulated	0.000853188
Δ12-PGD2	response to purine-containing compound	GO:0014074	Downregulated	0.000980377
Δ12-PGD2	regulation of phosphorus metabolic process	GO:0051174	Downregulated	0.00107581
Δ12-PGD2	regulation of phosphate metabolic process	GO:0019220	Downregulated	0.00107581
Δ12-PGD2	regulation of protein modification process	GO:0031399	Downregulated	0.00108034
Δ12-PGD2	regulation of epithelial cell differentiation	GO:0030856	Downregulated	0.00110208
Δ12-PGD2	MAPK cascade	GO:0000165	Downregulated	0.00110208
Δ12-PGD2	animal organ development	GO:0048513	Downregulated	0.00110984
Δ12-PGD2	regulation of cell population proliferation	GO:0042127	Downregulated	0.00121966
Δ12-PGD2	positive regulation of B cell proliferation	GO:0030890	Downregulated	0.00122885
Δ12-PGD2	regulation of granulocyte differentiation	GO:0030852	Downregulated	0.00129555
Δ12-PGD2	positive regulation of cellular metabolic process	GO:0031325	Downregulated	0.00132598
Δ12-PGD2	regulation of MAPK cascade	GO:0043408	Downregulated	0.00140382
Δ12-PGD2	protein phosphorylation	GO:0006468	Downregulated	0.00140382
Δ12-PGD2	cellular response to ATP	GO:0071318	Downregulated	0.00173893
Δ12-PGD2	positive regulation of response to stimulus	GO:0048584	Downregulated	0.00182399
Δ12-PGD2	regulation of lung ciliated cell differentiation	GO:1901246	Downregulated	0.00182399
Δ12-PGD2	phosphorylation	GO:0016310	Downregulated	0.00221699
Δ12-PGD2	positive regulation of cell death	GO:0010942	Downregulated	0.00221699
Δ12-PGD2	negative regulation of response to stimulus	GO:0048585	Downregulated	0.00221699
Δ12-PGD2	tissue development	GO:0009888	Downregulated	0.0030039
Δ12-PGD2	phosphate-containing compound metabolic process	GO:0006796	Downregulated	0.00307256
Δ12-PGD2	lung ciliated cell differentiation	GO:0061141	Downregulated	0.00328725
Δ12-PGD2	phosphorus metabolic process	GO:0006793	Downregulated	0.00342363
Δ12-PGD2	negative regulation of cell communication	GO:0010648	Downregulated	0.00352217
Δ12-PGD2	negative regulation of signaling	GO:0023057	Downregulated	0.00352217
Δ12-PGD2	positive regulation of multicellular organismal process	GO:0051240	Downregulated	0.00378896
Δ12-PGD2	positive regulation of signal transduction	GO:0009967	Downregulated	0.00383892
Δ12-PGD2	negative regulation of intracellular signal transduction	GO:1902532	Downregulated	0.003851
Δ12-PGD2	regulation of B cell proliferation	GO:0030888	Downregulated	0.00387118
Δ12-PGD2	response to cytokine	GO:0034097	Downregulated	0.0039052
Δ12-PGD2	calcium-mediated signaling	GO:0019722	Downregulated	0.00394029
Δ12-PGD2	negative regulation of biological process	GO:0048519	Downregulated	0.00409523
Δ12-PGD2	response to organophosphorus	GO:0046683	Downregulated	0.00419148
Δ12-PGD2	eosinophil differentiation	GO:0030222	Downregulated	0.00457958
Δ12-PGD2	cell surface receptor signaling pathway	GO:0007166	Downregulated	0.00474819
Δ12-PGD2	response to mechanical stimulus	GO:0009612	Downregulated	0.00474819
Δ12-PGD2	second-messenger-mediated signaling	GO:0019932	Downregulated	0.00474819
Δ12-PGD2	negative regulation of signal transduction	GO:0009968	Downregulated	0.00474819
Δ12-PGD2	regulation of protein metabolic process	GO:0051246	Downregulated	0.00474819
Δ12-PGD2	regulation of transport	GO:0051049	Downregulated	0.00500443
Δ12-PGD2	negative regulation of multicellular organismal process	GO:0051241	Downregulated	0.00500464
Δ12-PGD2	gliogenesis	GO:0042063	Downregulated	0.00500464
Δ12-PGD2	positive regulation of macromolecule metabolic process	GO:0010604	Downregulated	0.00522232
Δ12-PGD2	circulatory system development	GO:0072359	Downregulated	0.00538737
Δ12-PGD2	positive regulation of nitrogen compound metabolic process	GO:0051173	Downregulated	0.00538737
Δ12-PGD2	calcium ion transport	GO:0006816	Downregulated	0.00564943
Δ12-PGD2	immune effector process	GO:0002252	Downregulated	0.00564943
Δ12-PGD2	regulation of primary metabolic process	GO:0080090	Downregulated	0.00578821
Δ12-PGD2	cell population proliferation	GO:0008283	Downregulated	0.00598552
Δ12-PGD2	response to stress	GO:0006950	Downregulated	0.00611538
Δ12-PGD2	defense response	GO:0006952	Downregulated	0.0062304
Δ12-PGD2	positive regulation of intracellular signal transduction	GO:1902533	Downregulated	0.00628314
Δ12-PGD2	negative regulation of cellular metabolic process	GO:0031324	Downregulated	0.00628314
Δ12-PGD2	protein modification process	GO:0036211	Downregulated	0.00672291
Δ12-PGD2	calcium ion transmembrane transport	GO:0070588	Downregulated	0.00672291
Δ12-PGD2	response to organic substance	GO:0010033	Downregulated	0.00725402
Δ12-PGD2	skeletal muscle atrophy	GO:0014732	Downregulated	0.00730254
Δ12-PGD2	negative regulation of phosphorylation	GO:0042326	Downregulated	0.00736457
Δ12-PGD2	vascular endothelial growth factor production	GO:0010573	Downregulated	0.00792155
Δ12-PGD2	vasculature development	GO:0001944	Downregulated	0.00804602
Δ12-PGD2	receptor signaling pathway via JAK-STAT	GO:0007259	Downregulated	0.00905146
Δ12-PGD2	negative regulation of granulocyte differentiation	GO:0030853	Downregulated	0.00906017
Δ12-PGD2	positive regulation of granulocyte differentiation	GO:0030854	Downregulated	0.00906017
Δ12-PGD2	response to endogenous stimulus	GO:0009719	Downregulated	0.00906017
Δ12-PGD2	negative regulation of MAPK cascade	GO:0043409	Downregulated	0.00939663
Δ12-PGD2	granulocyte differentiation	GO:0030851	Downregulated	0.00939663
Δ12-PGD2	regulation of immune effector process	GO:0002697	Downregulated	0.00972897
Δ12-PGD2	regulation of biosynthetic process	GO:0009889	Downregulated	0.00991014
Δ12-PGD2	receptor signaling pathway via STAT	GO:0097696	Downregulated	0.00991014
Δ12-PGD2	regulation of cell differentiation	GO:0045595	Downregulated	0.00993328
Δ12-PGD2	type 2 immune response	GO:0042092	Downregulated	0.0104128
Δ12-PGD2	striated muscle atrophy	GO:0014891	Downregulated	0.0107915
Δ12-PGD2	positive regulation of apoptotic process	GO:0043065	Downregulated	0.0108572
Δ12-PGD2	tube development	GO:0035295	Downregulated	0.0108572
Δ12-PGD2	temperature homeostasis	GO:0001659	Downregulated	0.0108572
Δ12-PGD2	regulation of metabolic process	GO:0019222	Downregulated	0.0108572
Δ12-PGD2	B cell proliferation	GO:0042100	Downregulated	0.0128423
Δ12-PGD2	positive regulation of programmed cell death	GO:0043068	Downregulated	0.0129153
Δ12-PGD2	regulation of nitrogen compound metabolic process	GO:0051171	Downregulated	0.0129153
Δ12-PGD2	cell killing	GO:0001906	Downregulated	0.0133983
Δ12-PGD2	macromolecule modification	GO:0043412	Downregulated	0.0136961
Δ12-PGD2	protein metabolic process	GO:0019538	Downregulated	0.0138228
Δ12-PGD2	negative regulation of phosphate metabolic process	GO:0045936	Downregulated	0.0142122
Δ12-PGD2	negative regulation of phosphorus metabolic process	GO:0010563	Downregulated	0.0143028
Δ12-PGD2	regulation of cell death	GO:0010941	Downregulated	0.0145019
Δ12-PGD2	calcineurin-mediated signaling	GO:0097720	Downregulated	0.0145019
Δ12-PGD2	complement-dependent cytotoxicity	GO:0097278	Downregulated	0.0145019
Δ12-PGD2	cellular response to organic substance	GO:0071310	Downregulated	0.0145604
Δ12-PGD2	regulation of hemopoiesis	GO:1903706	Downregulated	0.0145604
Δ12-PGD2	leukocyte activation involved in immune response	GO:0002366	Downregulated	0.0147476
Δ12-PGD2	negative regulation of cell differentiation	GO:0045596	Downregulated	0.0148296
Δ12-PGD2	myeloid leukocyte mediated immunity	GO:0002444	Downregulated	0.0150034
Δ12-PGD2	cell activation involved in immune response	GO:0002263	Downregulated	0.0154504
Δ12-PGD2	myeloid cell differentiation	GO:0030099	Downregulated	0.015473
Δ12-PGD2	cellular response to salt	GO:1902075	Downregulated	0.0160744
Δ12-PGD2	muscle atrophy	GO:0014889	Downregulated	0.0161793
Δ12-PGD2	CD4-positive, alpha-beta T cell activation	GO:0035710	Downregulated	0.0164654
Δ12-PGD2	negative regulation of carbohydrate metabolic process	GO:0045912	Downregulated	0.0167563
Δ12-PGD2	T cell activation involved in immune response	GO:0002286	Downregulated	0.0167563
Δ12-PGD2	multi-organism reproductive process	GO:0044703	Downregulated	0.0169243
Δ12-PGD2	positive regulation of protein transport	GO:0051222	Downregulated	0.0175414
Δ12-PGD2	regulation of myeloid leukocyte differentiation	GO:0002761	Downregulated	0.0180073
Δ12-PGD2	regulation of myeloid cell differentiation	GO:0045637	Downregulated	0.0183387
Δ12-PGD2	regulation of leukocyte differentiation	GO:1902105	Downregulated	0.0183387
Δ12-PGD2	positive regulation of protein phosphorylation	GO:0001934	Downregulated	0.0187227
Δ12-PGD2	multi-multicellular organism process	GO:0044706	Downregulated	0.0191123
Δ12-PGD2	positive regulation of phagocytosis, engulfment	GO:0060100	Downregulated	0.0191123
Δ12-PGD2	G protein-coupled purinergic nucleotide receptor signaling pathway	GO:0035589	Downregulated	0.0191123
Δ12-PGD2	regulation of small molecule metabolic process	GO:0062012	Downregulated	0.0191123
Δ12-PGD2	negative regulation of type 2 immune response	GO:0002829	Downregulated	0.0191123
Δ12-PGD2	epithelial cell differentiation	GO:0030855	Downregulated	0.0191123
Δ12-PGD2	cellular response to purine-containing compound	GO:0071415	Downregulated	0.0191123
Δ12-PGD2	locomotion	GO:0040011	Downregulated	0.0191123
Δ12-PGD2	positive regulation of DNA-templated transcription	GO:0045893	Downregulated	0.0191123
Δ12-PGD2	positive regulation of nucleic acid-templated transcription	GO:1903508	Downregulated	0.0191123
Δ12-PGD2	negative regulation of protein phosphorylation	GO:0001933	Downregulated	0.0191123
Δ12-PGD2	positive regulation of RNA biosynthetic process	GO:1902680	Downregulated	0.0191123
Δ12-PGD2	positive regulation of membrane invagination	GO:1905155	Downregulated	0.0191123
Δ12-PGD2	immune system process	GO:0002376	Downregulated	0.0194051
Δ12-PGD2	anatomical structure morphogenesis	GO:0009653	Downregulated	0.0194621
Δ12-PGD2	regulation of localization	GO:0032879	Downregulated	0.0194858
Δ12-PGD2	positive regulation of myeloid leukocyte differentiation	GO:0002763	Downregulated	0.0196441
Δ12-PGD2	positive regulation of establishment of protein localization	GO:1904951	Downregulated	0.0196441
Δ12-PGD2	glial cell migration	GO:0008347	Downregulated	0.0202702
Δ12-PGD2	leukocyte mediated immunity	GO:0002443	Downregulated	0.0202702
Δ12-PGD2	catecholamine secretion	GO:0050432	Downregulated	0.0202702
Δ12-PGD2	negative regulation of glycolytic process	GO:0045820	Downregulated	0.0208155
Δ12-PGD2	regulation of myeloid leukocyte mediated immunity	GO:0002886	Downregulated	0.0208785
Δ12-PGD2	immune response	GO:0006955	Downregulated	0.0208785
Δ12-PGD2	myeloid leukocyte differentiation	GO:0002573	Downregulated	0.0208785
Δ12-PGD2	cytokine production	GO:0001816	Downregulated	0.0216294
Δ12-PGD2	positive regulation of epithelial cell differentiation	GO:0030858	Downregulated	0.0216294
Δ12-PGD2	epithelium development	GO:0060429	Downregulated	0.0219186
Δ12-PGD2	positive regulation of macrophage differentiation	GO:0045651	Downregulated	0.0221427
Δ12-PGD2	positive regulation of immune system process	GO:0002684	Downregulated	0.0221427
Δ12-PGD2	regulation of phagocytosis, engulfment	GO:0060099	Downregulated	0.0221427
Δ12-PGD2	regulation of membrane invagination	GO:1905153	Downregulated	0.0221427
Δ12-PGD2	regulation of cellular biosynthetic process	GO:0031326	Downregulated	0.0221427
Δ12-PGD2	organonitrogen compound metabolic process	GO:1901564	Downregulated	0.0221427
Δ12-PGD2	maintenance of location	GO:0051235	Downregulated	0.0222829
Δ12-PGD2	leukocyte differentiation	GO:0002521	Downregulated	0.0229534
Δ12-PGD2	regulation of leukocyte mediated immunity	GO:0002703	Downregulated	0.0233455
Δ12-PGD2	positive regulation of protein localization	GO:1903829	Downregulated	0.0233789
Δ12-PGD2	signal release	GO:0023061	Downregulated	0.0238162
Δ12-PGD2	positive regulation of transport	GO:0051050	Downregulated	0.0238162
Δ12-PGD2	positive regulation of tyrosine phosphorylation of STAT protein	GO:0042531	Downregulated	0.0238162
Δ12-PGD2	multicellular organismal-level homeostasis	GO:0048871	Downregulated	0.0238162
Δ12-PGD2	positive regulation of transcription by RNA polymerase II	GO:0045944	Downregulated	0.0240768
Δ12-PGD2	regulation of lymphocyte proliferation	GO:0050670	Downregulated	0.0242077
Δ12-PGD2	negative regulation of protein modification process	GO:0031400	Downregulated	0.0243358
Δ12-PGD2	negative regulation of developmental process	GO:0051093	Downregulated	0.0243358
Δ12-PGD2	regulation of response to stress	GO:0080134	Downregulated	0.0243358
Δ12-PGD2	regulation of mononuclear cell proliferation	GO:0032944	Downregulated	0.0254906
Δ12-PGD2	negative regulation of peptidyl-threonine phosphorylation	GO:0010801	Downregulated	0.025533
Δ12-PGD2	positive regulation of lymphocyte proliferation	GO:0050671	Downregulated	0.025533
Δ12-PGD2	T-helper 2 cell differentiation	GO:0045064	Downregulated	0.025533
Δ12-PGD2	response to hydroperoxide	GO:0033194	Downregulated	0.025533
Δ12-PGD2	regulation of growth	GO:0040008	Downregulated	0.0256851
Δ12-PGD2	positive regulation of phosphorylation	GO:0042327	Downregulated	0.0260583
Δ12-PGD2	regulation of apoptotic process	GO:0042981	Downregulated	0.0263067
Δ12-PGD2	positive regulation of cellular biosynthetic process	GO:0031328	Downregulated	0.0263067
Δ12-PGD2	T-helper cell differentiation	GO:0042093	Downregulated	0.0263067
Δ12-PGD2	positive regulation of mononuclear cell proliferation	GO:0032946	Downregulated	0.0264507
Δ12-PGD2	podosome assembly	GO:0071800	Downregulated	0.0274935
Δ12-PGD2	regulation of macromolecule metabolic process	GO:0060255	Downregulated	0.0275441
Δ12-PGD2	CD4-positive, alpha-beta T cell differentiation involved in immune response	GO:0002294	Downregulated	0.0277093
Δ12-PGD2	neuroinflammatory response	GO:0150076	Downregulated	0.0277093
Δ12-PGD2	positive regulation of cell population proliferation	GO:0008284	Downregulated	0.0279448
Δ12-PGD2	alpha-beta T cell differentiation involved in immune response	GO:0002293	Downregulated	0.0284278
Δ12-PGD2	alpha-beta T cell activation involved in immune response	GO:0002287	Downregulated	0.0284278
Δ12-PGD2	positive regulation of RNA metabolic process	GO:0051254	Downregulated	0.028991
Δ12-PGD2	positive regulation of myeloid leukocyte mediated immunity	GO:0002888	Downregulated	0.0293272
Δ12-PGD2	homeostatic process	GO:0042592	Downregulated	0.0296187
Δ12-PGD2	positive regulation of protein modification process	GO:0031401	Downregulated	0.0297772
Δ12-PGD2	catecholamine transport	GO:0051937	Downregulated	0.0297772
Δ12-PGD2	positive regulation of developmental process	GO:0051094	Downregulated	0.0297772
Δ12-PGD2	regulation of programmed cell death	GO:0043067	Downregulated	0.0297772
Δ12-PGD2	regulation of immunoglobulin production	GO:0002637	Downregulated	0.0307668
Δ12-PGD2	regulation of protein transport	GO:0051223	Downregulated	0.0308062
Δ12-PGD2	response to salt	GO:1902074	Downregulated	0.0309674
Δ12-PGD2	regulation of leukocyte activation	GO:0002694	Downregulated	0.0309674
Δ12-PGD2	positive regulation of cell migration involved in sprouting angiogenesis	GO:0090050	Downregulated	0.0309674
Δ12-PGD2	regulation of immune system process	GO:0002682	Downregulated	0.0309906
Δ12-PGD2	positive regulation of B cell activation	GO:0050871	Downregulated	0.0309906
Δ12-PGD2	cell migration	GO:0016477	Downregulated	0.0309906
Δ12-PGD2	response to external stimulus	GO:0009605	Downregulated	0.0311756
Δ12-PGD2	positive regulation of biosynthetic process	GO:0009891	Downregulated	0.0312283
Δ12-PGD2	secretion by cell	GO:0032940	Downregulated	0.0312927
Δ12-PGD2	regulation of tyrosine phosphorylation of STAT protein	GO:0042509	Downregulated	0.0312927
Δ12-PGD2	cell-cell signaling	GO:0007267	Downregulated	0.0312927
Δ12-PGD2	regulation of CD4-positive, alpha-beta T cell activation	GO:2000514	Downregulated	0.0312927
Δ12-PGD2	regulation of interleukin-13 production	GO:0032656	Downregulated	0.031613
Δ12-PGD2	neurogenesis	GO:0022008	Downregulated	0.031613
Δ12-PGD2	interleukin-13 production	GO:0032616	Downregulated	0.031613
Δ12-PGD2	cellular response to cytokine stimulus	GO:0071345	Downregulated	0.031613
Δ12-PGD2	cell motility	GO:0048870	Downregulated	0.031613
Δ12-PGD2	regulation of leukocyte proliferation	GO:0070663	Downregulated	0.031613
Δ12-PGD2	cell activation	GO:0001775	Downregulated	0.031613
Δ12-PGD2	apoptotic process	GO:0006915	Downregulated	0.0327525
Δ12-PGD2	angiogenesis	GO:0001525	Downregulated	0.0329692
Δ12-PGD2	positive regulation of leukocyte proliferation	GO:0070665	Downregulated	0.0330156
Δ12-PGD2	tyrosine phosphorylation of STAT protein	GO:0007260	Downregulated	0.0330214
Δ12-PGD2	T cell differentiation involved in immune response	GO:0002292	Downregulated	0.0330214
Δ12-PGD2	regulation of cell development	GO:0060284	Downregulated	0.0330214
Δ12-PGD2	regulation of macrophage differentiation	GO:0045649	Downregulated	0.0335563
Δ12-PGD2	negative regulation of protein metabolic process	GO:0051248	Downregulated	0.0339163
Δ12-PGD2	positive regulation of macromolecule biosynthetic process	GO:0010557	Downregulated	0.0343047
Δ12-PGD2	chemokine (C-C motif) ligand 4 production	GO:0071606	Downregulated	0.0343047
Δ12-PGD2	monoamine transport	GO:0015844	Downregulated	0.0343047
Δ12-PGD2	lymphocyte apoptotic process	GO:0070227	Downregulated	0.0343047
Δ12-PGD2	regulation of establishment of protein localization	GO:0070201	Downregulated	0.0343047
Δ12-PGD2	response to non-ionic osmotic stress	GO:0010335	Downregulated	0.0343047
Δ12-PGD2	serotonin secretion by mast cell	GO:0002552	Downregulated	0.0343047
Δ12-PGD2	regulation of gene expression	GO:0010468	Downregulated	0.0343047
Δ12-PGD2	cellular response to non-ionic osmotic stress	GO:0071471	Downregulated	0.0343047
Δ12-PGD2	sequestering of neurotransmitter	GO:0042137	Downregulated	0.0343047
Δ12-PGD2	positive regulation of cell differentiation	GO:0045597	Downregulated	0.0343047
Δ12-PGD2	leukocyte activation	GO:0045321	Downregulated	0.0343047
Δ12-PGD2	regulation of chemokine (C-C motif) ligand 4 production	GO:0071643	Downregulated	0.0343047
Δ12-PGD2	negative regulation of chemokine (C-C motif) ligand 4 production	GO:0071644	Downregulated	0.0343047
Δ12-PGD2	skeletal muscle adaptation	GO:0043501	Downregulated	0.0343047
Δ12-PGD2	RNA biosynthetic process	GO:0032774	Downregulated	0.0343047
Δ12-PGD2	positive regulation of lung goblet cell differentiation	GO:1901251	Downregulated	0.0343047
Δ12-PGD2	biosynthetic process	GO:0009058	Downregulated	0.0343047
Δ12-PGD2	regulation of lung goblet cell differentiation	GO:1901249	Downregulated	0.0343047
Δ12-PGD2	cell death	GO:0008219	Downregulated	0.0343047
Δ12-PGD2	negative regulation of lung ciliated cell differentiation	GO:1901247	Downregulated	0.0343047
Δ12-PGD2	positive regulation of pancreatic stellate cell proliferation	GO:2000231	Downregulated	0.0343047
Δ12-PGD2	negative regulation of mitotic cell cycle DNA replication	GO:1903464	Downregulated	0.0343047
Δ12-PGD2	stilbene catabolic process	GO:0046272	Downregulated	0.0343047
Δ12-PGD2	positive regulation of glucose catabolic process to lactate via pyruvate	GO:1904025	Downregulated	0.0343047
Δ12-PGD2	negative regulation of microglial cell migration	GO:1904140	Downregulated	0.0343047
Δ12-PGD2	somato-dendritic dopamine secretion	GO:0099123	Downregulated	0.0343047
Δ12-PGD2	negative regulation of nuclear cell cycle DNA replication	GO:1902576	Downregulated	0.0343047
Δ12-PGD2	positive regulation of synaptic assembly at neuromuscular junction	GO:0045887	Downregulated	0.0343047
Δ12-PGD2	leukocyte degranulation	GO:0043299	Downregulated	0.0343047
Δ12-PGD2	stilbene metabolic process	GO:0009810	Downregulated	0.0343047
Δ12-PGD2	regulation of phosphatidylserine exposure on apoptotic cell surface	GO:1905780	Downregulated	0.0343047
Δ12-PGD2	positive regulation of phosphatidylserine exposure on apoptotic cell surface	GO:1905782	Downregulated	0.0343047
Δ12-PGD2	olefinic compound catabolic process	GO:0120256	Downregulated	0.0343047
Δ12-PGD2	decidualization	GO:0046697	Downregulated	0.0345313
Δ12-PGD2	positive regulation of phosphorus metabolic process	GO:0010562	Downregulated	0.0345961
Δ12-PGD2	positive regulation of phosphate metabolic process	GO:0045937	Downregulated	0.0345961
Δ12-PGD2	alpha-beta T cell activation	GO:0046631	Downregulated	0.0352904
Δ12-PGD2	ossification	GO:0001503	Downregulated	0.0357444
Δ12-PGD2	blood vessel development	GO:0001568	Downregulated	0.0357444
Δ12-PGD2	programmed cell death	GO:0012501	Downregulated	0.0359232
Δ12-PGD2	negative regulation of cell killing	GO:0031342	Downregulated	0.0362889
Δ12-PGD2	ossification involved in bone maturation	GO:0043931	Downregulated	0.0362889
Δ12-PGD2	response to other organism	GO:0051707	Downregulated	0.0367414
Δ12-PGD2	response to external biotic stimulus	GO:0043207	Downregulated	0.0369742
Δ12-PGD2	negative regulation of nitrogen compound metabolic process	GO:0051172	Downregulated	0.0369742
Δ12-PGD2	response to chemical	GO:0042221	Downregulated	0.0369742
Δ12-PGD2	regulation of molecular function	GO:0065009	Downregulated	0.037304
Δ12-PGD2	regulation of carbohydrate metabolic process	GO:0006109	Downregulated	0.037338
Δ12-PGD2	regulation of secretion by cell	GO:1903530	Downregulated	0.037338
Δ12-PGD2	regulation of cell activation	GO:0050865	Downregulated	0.037338
Δ12-PGD2	positive regulation of peptidyl-tyrosine phosphorylation	GO:0050731	Downregulated	0.037338
Δ12-PGD2	positive regulation of macrophage activation	GO:0043032	Downregulated	0.0375421
Δ12-PGD2	positive regulation of acute inflammatory response	GO:0002675	Downregulated	0.0375421
Δ12-PGD2	CD4-positive, alpha-beta T cell differentiation	GO:0043367	Downregulated	0.0375421
Δ12-PGD2	positive regulation of neuron death	GO:1901216	Downregulated	0.0378468
Δ12-PGD2	calcium ion transmembrane import into cytosol	GO:0097553	Downregulated	0.0378468
Δ12-PGD2	positive regulation of hemopoiesis	GO:1903708	Downregulated	0.0378468
Δ12-PGD2	muscle system process	GO:0003012	Downregulated	0.0378468
Δ12-PGD2	positive regulation of leukocyte differentiation	GO:1902107	Downregulated	0.0378468
Δ12-PGD2	export from cell	GO:0140352	Downregulated	0.0381753
Δ12-PGD2	regulation of lymphocyte activation	GO:0051249	Downregulated	0.0382602
Δ12-PGD2	female pregnancy	GO:0007565	Downregulated	0.0386661
Δ12-PGD2	lung cell differentiation	GO:0060479	Downregulated	0.0386661
Δ12-PGD2	positive regulation of vascular endothelial growth factor production	GO:0010575	Downregulated	0.0386661
Δ12-PGD2	lung epithelial cell differentiation	GO:0060487	Downregulated	0.0386661
Δ12-PGD2	response to oxygen-containing compound	GO:1901700	Downregulated	0.0386661
Δ12-PGD2	regulation of defense response	GO:0031347	Downregulated	0.0386661
Δ12-PGD2	response to organonitrogen compound	GO:0010243	Downregulated	0.0388767
Δ12-PGD2	negative regulation of myeloid cell differentiation	GO:0045638	Downregulated	0.038947
Δ12-PGD2	positive regulation of cell development	GO:0010720	Downregulated	0.0395152
Δ12-PGD2	response to xenobiotic stimulus	GO:0009410	Downregulated	0.0398309
Δ12-PGD2	cellular nitrogen compound biosynthetic process	GO:0044271	Downregulated	0.0399555
Δ12-PGD2	metal ion transport	GO:0030001	Downregulated	0.0405304
Δ12-PGD2	bone maturation	GO:0070977	Downregulated	0.0405304
Δ12-PGD2	response to biotic stimulus	GO:0009607	Downregulated	0.0408512
Δ12-PGD2	lymphocyte proliferation	GO:0046651	Downregulated	0.0414139
Δ12-PGD2	regulation of cytokine production	GO:0001817	Downregulated	0.0414458
Δ12-PGD2	hormone secretion	GO:0046879	Downregulated	0.0440322
Δ12-PGD2	organic substance biosynthetic process	GO:1901576	Downregulated	0.0442852
Δ12-PGD2	positive regulation of protein metabolic process	GO:0051247	Downregulated	0.044598
Δ12-PGD2	mononuclear cell proliferation	GO:0032943	Downregulated	0.0448068
Δ12-PGD2	positive regulation of vasoconstriction	GO:0045907	Downregulated	0.0450815
Δ12-PGD2	positive regulation of myeloid cell differentiation	GO:0045639	Downregulated	0.0453712
Δ12-PGD2	negative regulation of small molecule metabolic process	GO:0062014	Downregulated	0.0453712
Δ12-PGD2	regulation of cell killing	GO:0031341	Downregulated	0.0453712
Δ12-PGD2	monoatomic ion transport	GO:0006811	Downregulated	0.0458567
Δ12-PGD2	apoptotic signaling pathway	GO:0097190	Downregulated	0.0460667
Δ12-PGD2	positive regulation of nucleobase-containing compound metabolic process	GO:0045935	Downregulated	0.0464786
Δ12-PGD2	regulation of vascular endothelial growth factor production	GO:0010574	Downregulated	0.0469759
Δ12-PGD2	regulation of receptor signaling pathway via JAK-STAT	GO:0046425	Downregulated	0.0472198
Δ12-PGD2	cellular response to endogenous stimulus	GO:0071495	Downregulated	0.0472402
Δ12-PGD2	negative regulation of metabolic process	GO:0009892	Downregulated	0.0472402
Δ12-PGD2	positive regulation of cytosolic calcium ion concentration	GO:0007204	Downregulated	0.0472402
Δ12-PGD2	hormone transport	GO:0009914	Downregulated	0.0484634
Δ12-PGD2	regulation of type 2 immune response	GO:0002828	Downregulated	0.0488522
Δ12-PGD2	response to organic cyclic compound	GO:0014070	Downregulated	0.0488522
Δ12-PGD2	animal organ maturation	GO:0048799	Downregulated	0.0488522
Δ12-PGD2	muscle cell proliferation	GO:0033002	Downregulated	0.0496997
Δ12-PGD2	immunoglobulin production	GO:0002377	Downregulated	0.0498288
Δ12-PGD2	purinergic nucleotide receptor signaling pathway	GO:0035590	Downregulated	0.049899
Δ12-PGD2	negative regulation of neutrophil differentiation	GO:0045659	Downregulated	0.049899
Δ12-PGD2	negative regulation of activated CD8-positive, alpha-beta T cell apoptotic process	GO:1905403	Downregulated	0.049899
Δ12-PGD2	positive regulation of endosome to plasma membrane protein transport	GO:1905751	Downregulated	0.049899
Δ12-PGD2	negative regulation of natural killer cell mediated cytotoxicity directed against tumor cell target	GO:0002859	Downregulated	0.049899
Δ12-PGD2	amine transport	GO:0015837	Downregulated	0.049899
Δ12-PGD2	negative regulation of immune system process	GO:0002683	Downregulated	0.049899
Δ12-PGD2	FasL biosynthetic process	GO:0045210	Downregulated	0.049899
Δ12-PGD2	regulation of pancreatic stellate cell proliferation	GO:2000229	Downregulated	0.049899
Δ12-PGD2	cellular response to chemical stimulus	GO:0070887	Downregulated	0.049899
Δ12-PGD2	granulocyte colony-stimulating factor signaling pathway	GO:0038158	Downregulated	0.049899
Δ12-PGD2	negative regulation of natural killer cell mediated immune response to tumor cell	GO:0002856	Downregulated	0.049899
Δ12-PGD2	nucleobase-containing compound biosynthetic process	GO:0034654	Downregulated	0.049899
Δ12-PGD2	maternal placenta development	GO:0001893	Downregulated	0.049899
Δ12-PGD2	regulation of neuroinflammatory response	GO:0150077	Downregulated	0.049899
Δ12-PGD2	positive regulation of fast-twitch skeletal muscle fiber contraction	GO:0031448	Downregulated	0.049899
Δ12-PGD2	regulation of receptor signaling pathway via STAT	GO:1904892	Downregulated	0.049899
Δ12-PGD2	negative regulation of plasma cell differentiation	GO:1900099	Downregulated	0.049899
Δ12-PGD2	synaptic signaling	GO:0099536	Downregulated	0.049899
Δ12-PGD2	dendritic cell migration	GO:0036336	Downregulated	0.049899
Δ12-PGD2	positive regulation of lung ciliated cell differentiation	GO:1901248	Downregulated	0.049899
Δ12-PGD2	nucleic acid-templated transcription	GO:0097659	Downregulated	0.049899
Δ12-PGD2	blood vessel morphogenesis	GO:0048514	Downregulated	0.049899
Δ12-PGD2	positive regulation of platelet-derived growth factor production	GO:0090362	Downregulated	0.049899
Δ12-PGD2	secretion	GO:0046903	Downregulated	0.049899
Δ12-PGD2	relaxation of muscle	GO:0090075	Downregulated	0.049899
Δ12-PGD2	regulation of fast-twitch skeletal muscle fiber contraction	GO:0031446	Downregulated	0.049899
Δ12-PGD2	positive regulation of connective tissue growth factor production	GO:0032723	Downregulated	0.049899
Δ12-PGD2	DNA-templated transcription	GO:0006351	Downregulated	0.049899
Δ12-PGD2	lymphocyte activation involved in immune response	GO:0002285	Downregulated	0.049899
Δ12-PGD2	positive regulation of activation of membrane attack complex	GO:0001970	Downregulated	0.049899
Δ12-PGD2	regulation of mitotic cell cycle DNA replication	GO:1903463	Downregulated	0.049899
Δ12-PGD2	pancreatic stellate cell proliferation	GO:0072343	Downregulated	0.049899
Δ12-PGD2	response to lipopolysaccharide	GO:0032496	Downregulated	0.049899
Δ12-PGD2	regulation of B cell activation	GO:0050864	Downregulated	0.049899
Δ12-PGD2	negative regulation of synaptic transmission, dopaminergic	GO:0032227	Downregulated	0.049899
Δ12-PGD2	regulation of secretion	GO:0051046	Downregulated	0.049899
Δ12-PGD2	negative regulation of leukocyte differentiation	GO:1902106	Downregulated	0.049899
Δ12-PGD2	arginine catabolic process to ornithine	GO:0019547	Downregulated	0.049899
Δ12-PGD2	Cytokine-cytokine receptor interaction	KEGG:04060	Downregulated	0.00899238
Δ12-PGD2	Allograft rejection	KEGG:05330	Downregulated	0.0373096
Δ12-PGD2	IL-17 signaling pathway	KEGG:04657	Downregulated	0.0411846
15-deoxy-Δ12,14-PGD2	cellular response to stimulus	GO:0051716	Downregulated	0.000155233
15-deoxy-Δ12,14-PGD2	response to stimulus	GO:0050896	Downregulated	0.000332815
15-deoxy-Δ12,14-PGD2	positive regulation of secretion by cell	GO:1903532	Downregulated	0.00281181
15-deoxy-Δ12,14-PGD2	negative regulation of cellular process	GO:0048523	Downregulated	0.00281181
15-deoxy-Δ12,14-PGD2	positive regulation of cellular process	GO:0048522	Downregulated	0.00281181
15-deoxy-Δ12,14-PGD2	negative regulation of intracellular signal transduction	GO:1902532	Downregulated	0.00281181
15-deoxy-Δ12,14-PGD2	positive regulation of protein secretion	GO:0050714	Downregulated	0.00281181
15-deoxy-Δ12,14-PGD2	negative regulation of biological process	GO:0048519	Downregulated	0.00281181
15-deoxy-Δ12,14-PGD2	positive regulation of hormone secretion	GO:0046887	Downregulated	0.00281181
15-deoxy-Δ12,14-PGD2	negative regulation of cell communication	GO:0010648	Downregulated	0.00281181
15-deoxy-Δ12,14-PGD2	negative regulation of signaling	GO:0023057	Downregulated	0.00281181
15-deoxy-Δ12,14-PGD2	cellular developmental process	GO:0048869	Downregulated	0.00281181
15-deoxy-Δ12,14-PGD2	multicellular organismal process	GO:0032501	Downregulated	0.00281181
15-deoxy-Δ12,14-PGD2	cell differentiation	GO:0030154	Downregulated	0.00281181
15-deoxy-Δ12,14-PGD2	developmental process	GO:0032502	Downregulated	0.00281181
15-deoxy-Δ12,14-PGD2	intracellular signal transduction	GO:0035556	Downregulated	0.00281181
15-deoxy-Δ12,14-PGD2	positive regulation of secretion	GO:0051047	Downregulated	0.00337964
15-deoxy-Δ12,14-PGD2	anatomical structure development	GO:0048856	Downregulated	0.00345037
15-deoxy-Δ12,14-PGD2	system development	GO:0048731	Downregulated	0.00354427
15-deoxy-Δ12,14-PGD2	negative regulation of MAPK cascade	GO:0043409	Downregulated	0.00364092
15-deoxy-Δ12,14-PGD2	response to stress	GO:0006950	Downregulated	0.00364092
15-deoxy-Δ12,14-PGD2	multicellular organism development	GO:0007275	Downregulated	0.00364092
15-deoxy-Δ12,14-PGD2	negative regulation of phosphorylation	GO:0042326	Downregulated	0.00376675
15-deoxy-Δ12,14-PGD2	negative regulation of cholesterol storage	GO:0010887	Downregulated	0.00418305
15-deoxy-Δ12,14-PGD2	negative regulation of response to stimulus	GO:0048585	Downregulated	0.00418305
15-deoxy-Δ12,14-PGD2	negative regulation of ERK1 and ERK2 cascade	GO:0070373	Downregulated	0.00570921
15-deoxy-Δ12,14-PGD2	neurogenesis	GO:0022008	Downregulated	0.00570921
15-deoxy-Δ12,14-PGD2	negative regulation of macrophage derived foam cell differentiation	GO:0010745	Downregulated	0.00583455
15-deoxy-Δ12,14-PGD2	negative regulation of phosphate metabolic process	GO:0045936	Downregulated	0.00583455
15-deoxy-Δ12,14-PGD2	negative regulation of phosphorus metabolic process	GO:0010563	Downregulated	0.00583455
15-deoxy-Δ12,14-PGD2	positive regulation of biological process	GO:0048518	Downregulated	0.00583455
15-deoxy-Δ12,14-PGD2	positive regulation of phagocytosis, engulfment	GO:0060100	Downregulated	0.0060587
15-deoxy-Δ12,14-PGD2	positive regulation of membrane invagination	GO:1905155	Downregulated	0.0060587
15-deoxy-Δ12,14-PGD2	negative regulation of type 2 immune response	GO:0002829	Downregulated	0.0060587
15-deoxy-Δ12,14-PGD2	peripheral nervous system development	GO:0007422	Downregulated	0.0060587
15-deoxy-Δ12,14-PGD2	positive regulation of lipid transport	GO:0032370	Downregulated	0.00702258
15-deoxy-Δ12,14-PGD2	regulation of membrane invagination	GO:1905153	Downregulated	0.00730678
15-deoxy-Δ12,14-PGD2	regulation of phagocytosis, engulfment	GO:0060099	Downregulated	0.00730678
15-deoxy-Δ12,14-PGD2	regulation of response to stress	GO:0080134	Downregulated	0.0075604
15-deoxy-Δ12,14-PGD2	cell communication	GO:0007154	Downregulated	0.0075604
15-deoxy-Δ12,14-PGD2	regulation of cholesterol storage	GO:0010885	Downregulated	0.00766952
15-deoxy-Δ12,14-PGD2	cholesterol storage	GO:0010878	Downregulated	0.0077412
15-deoxy-Δ12,14-PGD2	negative regulation of multicellular organismal process	GO:0051241	Downregulated	0.0077412
15-deoxy-Δ12,14-PGD2	regulation of cellular process	GO:0050794	Downregulated	0.0077412
15-deoxy-Δ12,14-PGD2	negative regulation of peptidyl-threonine phosphorylation	GO:0010801	Downregulated	0.0077412
15-deoxy-Δ12,14-PGD2	regulation of signaling	GO:0023051	Downregulated	0.0077412
15-deoxy-Δ12,14-PGD2	regulation of cell communication	GO:0010646	Downregulated	0.0077412
15-deoxy-Δ12,14-PGD2	regulation of hormone secretion	GO:0046883	Downregulated	0.0077412
15-deoxy-Δ12,14-PGD2	negative regulation of protein modification process	GO:0031400	Downregulated	0.0077412
15-deoxy-Δ12,14-PGD2	regulation of response to stimulus	GO:0048583	Downregulated	0.0077412
15-deoxy-Δ12,14-PGD2	response to hydroperoxide	GO:0033194	Downregulated	0.0077412
15-deoxy-Δ12,14-PGD2	cellular response to stress	GO:0033554	Downregulated	0.00802044
15-deoxy-Δ12,14-PGD2	regulation of protein secretion	GO:0050708	Downregulated	0.00802044
15-deoxy-Δ12,14-PGD2	signal transduction	GO:0007165	Downregulated	0.00802044
15-deoxy-Δ12,14-PGD2	regulation of leukocyte proliferation	GO:0070663	Downregulated	0.0081035
15-deoxy-Δ12,14-PGD2	negative regulation of lipid storage	GO:0010888	Downregulated	0.00863496
15-deoxy-Δ12,14-PGD2	positive regulation of lipid localization	GO:1905954	Downregulated	0.00863496
15-deoxy-Δ12,14-PGD2	negative regulation of metabolic process	GO:0009892	Downregulated	0.00917337
15-deoxy-Δ12,14-PGD2	regulation of biological process	GO:0050789	Downregulated	0.00928761
15-deoxy-Δ12,14-PGD2	regulation of multicellular organismal process	GO:0051239	Downregulated	0.00934042
15-deoxy-Δ12,14-PGD2	actin cytoskeleton reorganization	GO:0031532	Downregulated	0.00944535
15-deoxy-Δ12,14-PGD2	negative regulation of tissue remodeling	GO:0034104	Downregulated	0.0102406
15-deoxy-Δ12,14-PGD2	nervous system development	GO:0007399	Downregulated	0.0103537
15-deoxy-Δ12,14-PGD2	regulation of ERK1 and ERK2 cascade	GO:0070372	Downregulated	0.0109752
15-deoxy-Δ12,14-PGD2	positive regulation of cholesterol efflux	GO:0010875	Downregulated	0.0114854
15-deoxy-Δ12,14-PGD2	regulation of secretion by cell	GO:1903530	Downregulated	0.0119214
15-deoxy-Δ12,14-PGD2	hormone secretion	GO:0046879	Downregulated	0.0119214
15-deoxy-Δ12,14-PGD2	positive regulation of protein transport	GO:0051222	Downregulated	0.0119214
15-deoxy-Δ12,14-PGD2	negative regulation of signal transduction	GO:0009968	Downregulated	0.0119214
15-deoxy-Δ12,14-PGD2	gliogenesis	GO:0042063	Downregulated	0.0126406
15-deoxy-Δ12,14-PGD2	hormone transport	GO:0009914	Downregulated	0.0127286
15-deoxy-Δ12,14-PGD2	negative regulation of protein phosphorylation	GO:0001933	Downregulated	0.0127286
15-deoxy-Δ12,14-PGD2	ERK1 and ERK2 cascade	GO:0070371	Downregulated	0.012849
15-deoxy-Δ12,14-PGD2	biological regulation	GO:0065007	Downregulated	0.0128504
15-deoxy-Δ12,14-PGD2	signaling	GO:0023052	Downregulated	0.0128504
15-deoxy-Δ12,14-PGD2	regulation of lipid transport	GO:0032368	Downregulated	0.0128504
15-deoxy-Δ12,14-PGD2	regulation of intracellular signal transduction	GO:1902531	Downregulated	0.0128504
15-deoxy-Δ12,14-PGD2	regulation of macrophage derived foam cell differentiation	GO:0010743	Downregulated	0.0128504
15-deoxy-Δ12,14-PGD2	positive regulation of cell death	GO:0010942	Downregulated	0.0128504
15-deoxy-Δ12,14-PGD2	negative regulation of DNA metabolic process	GO:0051053	Downregulated	0.0128504
15-deoxy-Δ12,14-PGD2	positive regulation of transport	GO:0051050	Downregulated	0.0128504
15-deoxy-Δ12,14-PGD2	negative regulation of cellular metabolic process	GO:0031324	Downregulated	0.0128504
15-deoxy-Δ12,14-PGD2	positive regulation of establishment of protein localization	GO:1904951	Downregulated	0.0128504
15-deoxy-Δ12,14-PGD2	positive regulation of signaling	GO:0023056	Downregulated	0.0128909
15-deoxy-Δ12,14-PGD2	positive regulation of metabolic process	GO:0009893	Downregulated	0.0128909
15-deoxy-Δ12,14-PGD2	positive regulation of cell communication	GO:0010647	Downregulated	0.0128909
15-deoxy-Δ12,14-PGD2	anatomical structure morphogenesis	GO:0009653	Downregulated	0.0128909
15-deoxy-Δ12,14-PGD2	cellular response to lipoprotein particle stimulus	GO:0071402	Downregulated	0.0128909
15-deoxy-Δ12,14-PGD2	regulation of type 2 immune response	GO:0002828	Downregulated	0.0134679
15-deoxy-Δ12,14-PGD2	leukocyte proliferation	GO:0070661	Downregulated	0.0134679
15-deoxy-Δ12,14-PGD2	regulation of secretion	GO:0051046	Downregulated	0.0136749
15-deoxy-Δ12,14-PGD2	regulation of metabolic process	GO:0019222	Downregulated	0.0137424
15-deoxy-Δ12,14-PGD2	dendritic cell migration	GO:0036336	Downregulated	0.0137764
15-deoxy-Δ12,14-PGD2	regulation of growth	GO:0040008	Downregulated	0.0139236
15-deoxy-Δ12,14-PGD2	negative regulation of macromolecule metabolic process	GO:0010605	Downregulated	0.0143705
15-deoxy-Δ12,14-PGD2	negative regulation of CD4-positive, alpha-beta T cell activation	GO:2000515	Downregulated	0.0144831
15-deoxy-Δ12,14-PGD2	response to organic substance	GO:0010033	Downregulated	0.0144831
15-deoxy-Δ12,14-PGD2	foam cell differentiation	GO:0090077	Downregulated	0.0144831
15-deoxy-Δ12,14-PGD2	macrophage derived foam cell differentiation	GO:0010742	Downregulated	0.0144831
15-deoxy-Δ12,14-PGD2	protein secretion	GO:0009306	Downregulated	0.0144831
15-deoxy-Δ12,14-PGD2	establishment of protein localization to extracellular region	GO:0035592	Downregulated	0.0144866
15-deoxy-Δ12,14-PGD2	regulation of cholesterol efflux	GO:0010874	Downregulated	0.0148793
15-deoxy-Δ12,14-PGD2	positive regulation of cholesterol transport	GO:0032376	Downregulated	0.015031
15-deoxy-Δ12,14-PGD2	protein localization to extracellular region	GO:0071692	Downregulated	0.015031
15-deoxy-Δ12,14-PGD2	negative regulation of lymphocyte apoptotic process	GO:0070229	Downregulated	0.015031
15-deoxy-Δ12,14-PGD2	positive regulation of sterol transport	GO:0032373	Downregulated	0.015031
15-deoxy-Δ12,14-PGD2	negative regulation of protein metabolic process	GO:0051248	Downregulated	0.015031
15-deoxy-Δ12,14-PGD2	regulation of lipid localization	GO:1905952	Downregulated	0.015136
15-deoxy-Δ12,14-PGD2	positive regulation of leukocyte proliferation	GO:0070665	Downregulated	0.015136
15-deoxy-Δ12,14-PGD2	regulation of MAPK cascade	GO:0043408	Downregulated	0.0159038
15-deoxy-Δ12,14-PGD2	cell surface receptor signaling pathway	GO:0007166	Downregulated	0.0162866
15-deoxy-Δ12,14-PGD2	response to external stimulus	GO:0009605	Downregulated	0.01637
15-deoxy-Δ12,14-PGD2	negative regulation of nitrogen compound metabolic process	GO:0051172	Downregulated	0.01637
15-deoxy-Δ12,14-PGD2	type 2 immune response	GO:0042092	Downregulated	0.01637
15-deoxy-Δ12,14-PGD2	negative regulation of chemokine (C-C motif) ligand 4 production	GO:0071644	Downregulated	0.0165798
15-deoxy-Δ12,14-PGD2	negative regulation of mitotic cell cycle DNA replication	GO:1903464	Downregulated	0.0165798
15-deoxy-Δ12,14-PGD2	regulation of macromolecule metabolic process	GO:0060255	Downregulated	0.0165798
15-deoxy-Δ12,14-PGD2	chemokine (C-C motif) ligand 4 production	GO:0071606	Downregulated	0.0165798
15-deoxy-Δ12,14-PGD2	regulation of chemokine (C-C motif) ligand 4 production	GO:0071643	Downregulated	0.0165798
15-deoxy-Δ12,14-PGD2	negative regulation of nuclear cell cycle DNA replication	GO:1902576	Downregulated	0.0165798
15-deoxy-Δ12,14-PGD2	negative regulation of microglial cell migration	GO:1904140	Downregulated	0.0165798
15-deoxy-Δ12,14-PGD2	regulation of peptidyl-threonine phosphorylation	GO:0010799	Downregulated	0.0165798
15-deoxy-Δ12,14-PGD2	positive regulation of synaptic assembly at neuromuscular junction	GO:0045887	Downregulated	0.0165798
15-deoxy-Δ12,14-PGD2	negative regulation of pancreatic stellate cell proliferation	GO:2000230	Downregulated	0.0165798
15-deoxy-Δ12,14-PGD2	response to chemical	GO:0042221	Downregulated	0.0170226
15-deoxy-Δ12,14-PGD2	regulation of actin cytoskeleton reorganization	GO:2000249	Downregulated	0.0170226
15-deoxy-Δ12,14-PGD2	negative regulation of cell population proliferation	GO:0008285	Downregulated	0.0174976
15-deoxy-Δ12,14-PGD2	negative regulation of lipid localization	GO:1905953	Downregulated	0.0177053
15-deoxy-Δ12,14-PGD2	positive regulation of B cell proliferation	GO:0030890	Downregulated	0.0177053
15-deoxy-Δ12,14-PGD2	negative regulation of immune response	GO:0050777	Downregulated	0.0177053
15-deoxy-Δ12,14-PGD2	striated muscle adaptation	GO:0014888	Downregulated	0.0177053
15-deoxy-Δ12,14-PGD2	negative regulation of alpha-beta T cell activation	GO:0046636	Downregulated	0.0177053
15-deoxy-Δ12,14-PGD2	regulation of protein modification process	GO:0031399	Downregulated	0.0177053
15-deoxy-Δ12,14-PGD2	regulation of cellular metabolic process	GO:0031323	Downregulated	0.0180429
15-deoxy-Δ12,14-PGD2	regulation of cellular senescence	GO:2000772	Downregulated	0.0180734
15-deoxy-Δ12,14-PGD2	cell migration	GO:0016477	Downregulated	0.0180734
15-deoxy-Δ12,14-PGD2	muscle system process	GO:0003012	Downregulated	0.0187285
15-deoxy-Δ12,14-PGD2	regulation of protein metabolic process	GO:0051246	Downregulated	0.0194006
15-deoxy-Δ12,14-PGD2	regulation of plasma membrane bounded cell projection assembly	GO:0120032	Downregulated	0.0196265
15-deoxy-Δ12,14-PGD2	response to xenobiotic stimulus	GO:0009410	Downregulated	0.0196265
15-deoxy-Δ12,14-PGD2	cytokine production	GO:0001816	Downregulated	0.0196265
15-deoxy-Δ12,14-PGD2	regulation of lipid storage	GO:0010883	Downregulated	0.0196265
15-deoxy-Δ12,14-PGD2	regulation of cell projection assembly	GO:0060491	Downregulated	0.0200576
15-deoxy-Δ12,14-PGD2	positive regulation of cytosolic calcium ion concentration	GO:0007204	Downregulated	0.0202044
15-deoxy-Δ12,14-PGD2	cellular response to salt	GO:1902075	Downregulated	0.0203516
15-deoxy-Δ12,14-PGD2	regulation of filopodium assembly	GO:0051489	Downregulated	0.0204728
15-deoxy-Δ12,14-PGD2	calcium-mediated signaling	GO:0019722	Downregulated	0.0218244
15-deoxy-Δ12,14-PGD2	MAPK cascade	GO:0000165	Downregulated	0.0218781
15-deoxy-Δ12,14-PGD2	cholesterol efflux	GO:0033344	Downregulated	0.0222528
15-deoxy-Δ12,14-PGD2	negative regulation of leukocyte apoptotic process	GO:2000107	Downregulated	0.0222528
15-deoxy-Δ12,14-PGD2	animal organ development	GO:0048513	Downregulated	0.0222528
15-deoxy-Δ12,14-PGD2	response to ketone	GO:1901654	Downregulated	0.0222843
15-deoxy-Δ12,14-PGD2	negative regulation of immune system process	GO:0002683	Downregulated	0.0232173
15-deoxy-Δ12,14-PGD2	anatomical structure formation involved in morphogenesis	GO:0048646	Downregulated	0.0232173
15-deoxy-Δ12,14-PGD2	regulation of cholesterol transporter activity	GO:0060694	Downregulated	0.0232173
15-deoxy-Δ12,14-PGD2	signal release	GO:0023061	Downregulated	0.0232173
15-deoxy-Δ12,14-PGD2	glial cell migration	GO:0008347	Downregulated	0.0232173
15-deoxy-Δ12,14-PGD2	positive regulation of testosterone secretion	GO:2000845	Downregulated	0.0232173
15-deoxy-Δ12,14-PGD2	cellular response to vitamin E	GO:0071306	Downregulated	0.0232173
15-deoxy-Δ12,14-PGD2	regulation of testosterone secretion	GO:2000843	Downregulated	0.0232173
15-deoxy-Δ12,14-PGD2	pancreatic stellate cell proliferation	GO:0072343	Downregulated	0.0232173
15-deoxy-Δ12,14-PGD2	regulation of protein deacetylation	GO:0090311	Downregulated	0.0232173
15-deoxy-Δ12,14-PGD2	regulation of pancreatic stellate cell proliferation	GO:2000229	Downregulated	0.0232173
15-deoxy-Δ12,14-PGD2	positive regulation of protein localization	GO:1903829	Downregulated	0.0232173
15-deoxy-Δ12,14-PGD2	Leydig cell proliferation	GO:0160024	Downregulated	0.0232173
15-deoxy-Δ12,14-PGD2	sneeze reflex	GO:0160023	Downregulated	0.0232173
15-deoxy-Δ12,14-PGD2	negative regulation of plasma cell differentiation	GO:1900099	Downregulated	0.0232173
15-deoxy-Δ12,14-PGD2	regulation of mitotic cell cycle DNA replication	GO:1903463	Downregulated	0.0232173
15-deoxy-Δ12,14-PGD2	regulation of connective tissue replacement involved in inflammatory response wound healing	GO:1904596	Downregulated	0.0232173
15-deoxy-Δ12,14-PGD2	sensory perception of itch	GO:0160025	Downregulated	0.0232173
15-deoxy-Δ12,14-PGD2	regulation of phosphorylation	GO:0042325	Downregulated	0.0232173
15-deoxy-Δ12,14-PGD2	negative regulation of connective tissue replacement	GO:1905204	Downregulated	0.0232173
15-deoxy-Δ12,14-PGD2	negative regulation of connective tissue replacement involved in inflammatory response wound healing	GO:1904597	Downregulated	0.0232173
15-deoxy-Δ12,14-PGD2	response to metformin	GO:1901558	Downregulated	0.0232173
15-deoxy-Δ12,14-PGD2	arginine catabolic process to ornithine	GO:0019547	Downregulated	0.0232173
15-deoxy-Δ12,14-PGD2	testosterone secretion	GO:0035936	Downregulated	0.0232173
15-deoxy-Δ12,14-PGD2	negative regulation of activated CD8-positive, alpha-beta T cell apoptotic process	GO:1905403	Downregulated	0.0232173
15-deoxy-Δ12,14-PGD2	regulation of cell death	GO:0010941	Downregulated	0.0233416
15-deoxy-Δ12,14-PGD2	secretion by cell	GO:0032940	Downregulated	0.023679
15-deoxy-Δ12,14-PGD2	regulation of lymphocyte apoptotic process	GO:0070228	Downregulated	0.0242636
15-deoxy-Δ12,14-PGD2	regulation of cholesterol transport	GO:0032374	Downregulated	0.0247432
15-deoxy-Δ12,14-PGD2	regulation of sterol transport	GO:0032371	Downregulated	0.0247432
15-deoxy-Δ12,14-PGD2	homeostatic process	GO:0042592	Downregulated	0.0247432
15-deoxy-Δ12,14-PGD2	regulation of cell population proliferation	GO:0042127	Downregulated	0.0253727
15-deoxy-Δ12,14-PGD2	regulation of lymphocyte proliferation	GO:0050670	Downregulated	0.0257287
15-deoxy-Δ12,14-PGD2	immune system process	GO:0002376	Downregulated	0.0257382
15-deoxy-Δ12,14-PGD2	cell-cell signaling	GO:0007267	Downregulated	0.0261713
15-deoxy-Δ12,14-PGD2	regulation of B cell proliferation	GO:0030888	Downregulated	0.026224
15-deoxy-Δ12,14-PGD2	G protein-coupled receptor signaling pathway	GO:0007186	Downregulated	0.0262677
15-deoxy-Δ12,14-PGD2	positive regulation of multicellular organismal process	GO:0051240	Downregulated	0.0262677
15-deoxy-Δ12,14-PGD2	cell motility	GO:0048870	Downregulated	0.0262677
15-deoxy-Δ12,14-PGD2	regulation of mononuclear cell proliferation	GO:0032944	Downregulated	0.0262677
15-deoxy-Δ12,14-PGD2	long-chain fatty acid transport	GO:0015909	Downregulated	0.0262997
15-deoxy-Δ12,14-PGD2	regulation of protein transport	GO:0051223	Downregulated	0.0263778
15-deoxy-Δ12,14-PGD2	response to endogenous stimulus	GO:0009719	Downregulated	0.0271805
15-deoxy-Δ12,14-PGD2	filopodium assembly	GO:0046847	Downregulated	0.0281891
15-deoxy-Δ12,14-PGD2	positive regulation of phagocytosis	GO:0050766	Downregulated	0.0288264
15-deoxy-Δ12,14-PGD2	cellular response to oxygen-containing compound	GO:1901701	Downregulated	0.0288916
15-deoxy-Δ12,14-PGD2	regulation of establishment of protein localization	GO:0070201	Downregulated	0.029053
15-deoxy-Δ12,14-PGD2	export from cell	GO:0140352	Downregulated	0.029053
15-deoxy-Δ12,14-PGD2	positive regulation of neuromuscular junction development	GO:1904398	Downregulated	0.029053
15-deoxy-Δ12,14-PGD2	negative regulation of isotype switching to IgE isotypes	GO:0048294	Downregulated	0.029053
15-deoxy-Δ12,14-PGD2	negative regulation of macrophage colony-stimulating factor signaling pathway	GO:1902227	Downregulated	0.029053
15-deoxy-Δ12,14-PGD2	activated CD8-positive, alpha-beta T cell apoptotic process	GO:1905397	Downregulated	0.029053
15-deoxy-Δ12,14-PGD2	regulation of activated CD8-positive, alpha-beta T cell apoptotic process	GO:1905402	Downregulated	0.029053
15-deoxy-Δ12,14-PGD2	negative regulation of cytokine-mediated signaling pathway	GO:0001960	Downregulated	0.029053
15-deoxy-Δ12,14-PGD2	regulation of hormone levels	GO:0010817	Downregulated	0.029053
15-deoxy-Δ12,14-PGD2	negative regulation of macrophage inflammatory protein 1 alpha production	GO:0071641	Downregulated	0.029053
15-deoxy-Δ12,14-PGD2	positive regulation of adiponectin secretion	GO:0070165	Downregulated	0.029053
15-deoxy-Δ12,14-PGD2	cellular response to high density lipoprotein particle stimulus	GO:0071403	Downregulated	0.029053
15-deoxy-Δ12,14-PGD2	negative regulation of mast cell cytokine production	GO:0032764	Downregulated	0.029053
15-deoxy-Δ12,14-PGD2	regulation of tissue remodeling	GO:0034103	Downregulated	0.029053
15-deoxy-Δ12,14-PGD2	glycoprotein transport	GO:0034436	Downregulated	0.029053
15-deoxy-Δ12,14-PGD2	regulation of CD4-positive, alpha-beta T cell activation	GO:2000514	Downregulated	0.0302681
15-deoxy-Δ12,14-PGD2	regulation of immune response	GO:0050776	Downregulated	0.0308965
15-deoxy-Δ12,14-PGD2	negative regulation of response to cytokine stimulus	GO:0060761	Downregulated	0.0308965
15-deoxy-Δ12,14-PGD2	regulation of phosphorus metabolic process	GO:0051174	Downregulated	0.0310756
15-deoxy-Δ12,14-PGD2	response to lipid	GO:0033993	Downregulated	0.0310756
15-deoxy-Δ12,14-PGD2	regulation of phosphate metabolic process	GO:0019220	Downregulated	0.0310756
15-deoxy-Δ12,14-PGD2	response to oxygen-containing compound	GO:1901700	Downregulated	0.0310756
15-deoxy-Δ12,14-PGD2	negative regulation of developmental process	GO:0051093	Downregulated	0.0323783
15-deoxy-Δ12,14-PGD2	defense response	GO:0006952	Downregulated	0.0331081
15-deoxy-Δ12,14-PGD2	organic hydroxy compound transport	GO:0015850	Downregulated	0.0331558
15-deoxy-Δ12,14-PGD2	response to organic cyclic compound	GO:0014070	Downregulated	0.0331558
15-deoxy-Δ12,14-PGD2	growth	GO:0040007	Downregulated	0.0331889
15-deoxy-Δ12,14-PGD2	lipid storage	GO:0019915	Downregulated	0.0331889
15-deoxy-Δ12,14-PGD2	regulation of macrophage colony-stimulating factor signaling pathway	GO:1902226	Downregulated	0.0335085
15-deoxy-Δ12,14-PGD2	locomotion	GO:0040011	Downregulated	0.0335085
15-deoxy-Δ12,14-PGD2	negative regulation of transcription by RNA polymerase III	GO:0016480	Downregulated	0.0335085
15-deoxy-Δ12,14-PGD2	negative regulation of cellular response to transforming growth factor beta stimulus	GO:1903845	Downregulated	0.0335085
15-deoxy-Δ12,14-PGD2	lymphocyte apoptotic process	GO:0070227	Downregulated	0.0335085
15-deoxy-Δ12,14-PGD2	regulation of lipid transporter activity	GO:0110112	Downregulated	0.0335085
15-deoxy-Δ12,14-PGD2	positive regulation of respiratory gaseous exchange	GO:1903942	Downregulated	0.0335085
15-deoxy-Δ12,14-PGD2	positive regulation of microglial cell mediated cytotoxicity	GO:1904151	Downregulated	0.0335085
15-deoxy-Δ12,14-PGD2	positive regulation of insulin secretion	GO:0032024	Downregulated	0.0335085
15-deoxy-Δ12,14-PGD2	negative regulation of histone ubiquitination	GO:0033183	Downregulated	0.0335085
15-deoxy-Δ12,14-PGD2	secretion	GO:0046903	Downregulated	0.0335085
15-deoxy-Δ12,14-PGD2	response to hypoxia	GO:0001666	Downregulated	0.0335085
15-deoxy-Δ12,14-PGD2	negative regulation of T-helper 2 cell differentiation	GO:0045629	Downregulated	0.0335085
15-deoxy-Δ12,14-PGD2	positive regulation of osteoclast proliferation	GO:0090290	Downregulated	0.0335085
15-deoxy-Δ12,14-PGD2	negative regulation of cytokine production	GO:0001818	Downregulated	0.0335085
15-deoxy-Δ12,14-PGD2	negative regulation of cell migration	GO:0030336	Downregulated	0.0335085
15-deoxy-Δ12,14-PGD2	negative regulation of mitochondrial fission	GO:0090258	Downregulated	0.0335085
15-deoxy-Δ12,14-PGD2	regulation of histone H2A K63-linked ubiquitination	GO:1901314	Downregulated	0.0335085
15-deoxy-Δ12,14-PGD2	negative regulation of histone H2A K63-linked ubiquitination	GO:1901315	Downregulated	0.0335085
15-deoxy-Δ12,14-PGD2	regulation of Rho protein signal transduction	GO:0035023	Downregulated	0.0341748
15-deoxy-Δ12,14-PGD2	positive regulation of macromolecule metabolic process	GO:0010604	Downregulated	0.0343378
15-deoxy-Δ12,14-PGD2	cellular response to calcium ion	GO:0071277	Downregulated	0.0354153
15-deoxy-Δ12,14-PGD2	response to decreased oxygen levels	GO:0036293	Downregulated	0.0356683
15-deoxy-Δ12,14-PGD2	regulation of multicellular organismal development	GO:2000026	Downregulated	0.0356683
15-deoxy-Δ12,14-PGD2	positive regulation of neuron death	GO:1901216	Downregulated	0.0357525
15-deoxy-Δ12,14-PGD2	negative regulation of cell motility	GO:2000146	Downregulated	0.0367149
15-deoxy-Δ12,14-PGD2	regulation of leukocyte apoptotic process	GO:2000106	Downregulated	0.0370014
15-deoxy-Δ12,14-PGD2	lymphocyte proliferation	GO:0046651	Downregulated	0.0377747
15-deoxy-Δ12,14-PGD2	regulation of signal transduction	GO:0009966	Downregulated	0.0379514
15-deoxy-Δ12,14-PGD2	negative regulation of transforming growth factor beta receptor signaling pathway	GO:0030512	Downregulated	0.0381111
15-deoxy-Δ12,14-PGD2	regulation of plasma cell differentiation	GO:1900098	Downregulated	0.0382692
15-deoxy-Δ12,14-PGD2	negative regulation of isotype switching	GO:0045829	Downregulated	0.0382692
15-deoxy-Δ12,14-PGD2	negative regulation of defense response to bacterium	GO:1900425	Downregulated	0.0382692
15-deoxy-Δ12,14-PGD2	negative regulation of chemokine (C-C motif) ligand 5 production	GO:0071650	Downregulated	0.0382692
15-deoxy-Δ12,14-PGD2	cellular response to temperature stimulus	GO:0071502	Downregulated	0.0382692
15-deoxy-Δ12,14-PGD2	microglial cell mediated cytotoxicity	GO:0090634	Downregulated	0.0382692
15-deoxy-Δ12,14-PGD2	negative regulation of leukocyte proliferation	GO:0070664	Downregulated	0.0382692
15-deoxy-Δ12,14-PGD2	positive regulation of low-density lipoprotein receptor activity	GO:1905599	Downregulated	0.0382692
15-deoxy-Δ12,14-PGD2	mononuclear cell proliferation	GO:0032943	Downregulated	0.0382692
15-deoxy-Δ12,14-PGD2	negative regulation of vascular endothelial cell proliferation	GO:1905563	Downregulated	0.0382692
15-deoxy-Δ12,14-PGD2	regulation of microglial cell mediated cytotoxicity	GO:1904149	Downregulated	0.0382692
15-deoxy-Δ12,14-PGD2	second-messenger-mediated signaling	GO:0019932	Downregulated	0.0382692
15-deoxy-Δ12,14-PGD2	immune response	GO:0006955	Downregulated	0.0388833
15-deoxy-Δ12,14-PGD2	cell chemotaxis	GO:0060326	Downregulated	0.0388833
15-deoxy-Δ12,14-PGD2	chemotaxis	GO:0006935	Downregulated	0.0388833
15-deoxy-Δ12,14-PGD2	cellular senescence	GO:0090398	Downregulated	0.0388833
15-deoxy-Δ12,14-PGD2	taxis	GO:0042330	Downregulated	0.0390232
15-deoxy-Δ12,14-PGD2	regulation of developmental process	GO:0050793	Downregulated	0.0391014
15-deoxy-Δ12,14-PGD2	regulation of phagocytosis	GO:0050764	Downregulated	0.0399527
15-deoxy-Δ12,14-PGD2	regulation of small molecule metabolic process	GO:0062012	Downregulated	0.0400058
15-deoxy-Δ12,14-PGD2	regulation of nitrogen compound metabolic process	GO:0051171	Downregulated	0.0403155
15-deoxy-Δ12,14-PGD2	regulation of plasma membrane bounded cell projection organization	GO:0120035	Downregulated	0.0403155
15-deoxy-Δ12,14-PGD2	muscle adaptation	GO:0043500	Downregulated	0.0405953
15-deoxy-Δ12,14-PGD2	regulation of histone ubiquitination	GO:0033182	Downregulated	0.0405953
15-deoxy-Δ12,14-PGD2	negative regulation of blood vessel morphogenesis	GO:2000181	Downregulated	0.0405953
15-deoxy-Δ12,14-PGD2	negative regulation of lens fiber cell differentiation	GO:1902747	Downregulated	0.0405953
15-deoxy-Δ12,14-PGD2	negative regulation of vasculature development	GO:1901343	Downregulated	0.0405953
15-deoxy-Δ12,14-PGD2	regulation of cell projection organization	GO:0031344	Downregulated	0.0405953
15-deoxy-Δ12,14-PGD2	regulation of connective tissue replacement	GO:1905203	Downregulated	0.0405953
15-deoxy-Δ12,14-PGD2	connective tissue replacement involved in inflammatory response wound healing	GO:0002248	Downregulated	0.0405953
15-deoxy-Δ12,14-PGD2	negative regulation of glial cell migration	GO:1903976	Downregulated	0.0405953
15-deoxy-Δ12,14-PGD2	regulation of cellular response to macrophage colony-stimulating factor stimulus	GO:1903972	Downregulated	0.0405953
15-deoxy-Δ12,14-PGD2	regulation of response to macrophage colony-stimulating factor	GO:1903969	Downregulated	0.0405953
15-deoxy-Δ12,14-PGD2	positive regulation of tau-protein kinase activity	GO:1902949	Downregulated	0.0405953
15-deoxy-Δ12,14-PGD2	B cell proliferation	GO:0042100	Downregulated	0.0405953
15-deoxy-Δ12,14-PGD2	clustering of voltage-gated sodium channels	GO:0045162	Downregulated	0.0405953
15-deoxy-Δ12,14-PGD2	negative regulation of angiogenesis	GO:0016525	Downregulated	0.0405953
15-deoxy-Δ12,14-PGD2	macrophage inflammatory protein-1 alpha production	GO:0071608	Downregulated	0.0405953
15-deoxy-Δ12,14-PGD2	negative regulation of sequestering of triglyceride	GO:0010891	Downregulated	0.0405953
15-deoxy-Δ12,14-PGD2	cellular response to hyperoxia	GO:0071455	Downregulated	0.0405953
15-deoxy-Δ12,14-PGD2	regulation of synaptic assembly at neuromuscular junction	GO:0008582	Downregulated	0.0405953
15-deoxy-Δ12,14-PGD2	response to oxygen levels	GO:0070482	Downregulated	0.0405953
15-deoxy-Δ12,14-PGD2	cell population proliferation	GO:0008283	Downregulated	0.0405953
15-deoxy-Δ12,14-PGD2	histone H2A K63-linked ubiquitination	GO:0070535	Downregulated	0.0405953
15-deoxy-Δ12,14-PGD2	generation of neurons	GO:0048699	Downregulated	0.0405953
15-deoxy-Δ12,14-PGD2	regulation of osteoclast proliferation	GO:0090289	Downregulated	0.0405953
15-deoxy-Δ12,14-PGD2	regulation of macrophage inflammatory protein 1 alpha production	GO:0071640	Downregulated	0.0405953
15-deoxy-Δ12,14-PGD2	regulation of leukocyte activation	GO:0002694	Downregulated	0.0407639
15-deoxy-Δ12,14-PGD2	tissue development	GO:0009888	Downregulated	0.0408854
15-deoxy-Δ12,14-PGD2	regulation of receptor signaling pathway via STAT	GO:1904892	Downregulated	0.0408854
15-deoxy-Δ12,14-PGD2	cholesterol transport	GO:0030301	Downregulated	0.0412039
15-deoxy-Δ12,14-PGD2	negative regulation of locomotion	GO:0040013	Downregulated	0.0412039
15-deoxy-Δ12,14-PGD2	positive regulation of peptide hormone secretion	GO:0090277	Downregulated	0.0412039
15-deoxy-Δ12,14-PGD2	peptidyl-threonine phosphorylation	GO:0018107	Downregulated	0.0420176
15-deoxy-Δ12,14-PGD2	cellular response to ketone	GO:1901655	Downregulated	0.0420176
15-deoxy-Δ12,14-PGD2	regulation of protein phosphorylation	GO:0001932	Downregulated	0.0420176
15-deoxy-Δ12,14-PGD2	maintenance of location	GO:0051235	Downregulated	0.0420176
15-deoxy-Δ12,14-PGD2	positive regulation of peptide secretion	GO:0002793	Downregulated	0.0420176
15-deoxy-Δ12,14-PGD2	negative regulation of B cell differentiation	GO:0045578	Downregulated	0.0425587
15-deoxy-Δ12,14-PGD2	isotype switching to IgE isotypes	GO:0048289	Downregulated	0.0425587
15-deoxy-Δ12,14-PGD2	regulation of adiponectin secretion	GO:0070163	Downregulated	0.0425587
15-deoxy-Δ12,14-PGD2	negative regulation of cardiac muscle adaptation	GO:0010616	Downregulated	0.0425587
15-deoxy-Δ12,14-PGD2	positive regulation of vascular associated smooth muscle cell apoptotic process	GO:1905461	Downregulated	0.0425587
15-deoxy-Δ12,14-PGD2	adiponectin secretion	GO:0070162	Downregulated	0.0425587
15-deoxy-Δ12,14-PGD2	macrophage colony-stimulating factor signaling pathway	GO:0038145	Downregulated	0.0425587
15-deoxy-Δ12,14-PGD2	response to retinoic acid	GO:0032526	Downregulated	0.0425587
15-deoxy-Δ12,14-PGD2	cerebral cortex regionalization	GO:0021796	Downregulated	0.0425587
15-deoxy-Δ12,14-PGD2	regulation of isotype switching to IgE isotypes	GO:0048293	Downregulated	0.0425587
15-deoxy-Δ12,14-PGD2	negative regulation of macrophage chemotaxis	GO:0010760	Downregulated	0.0425587
15-deoxy-Δ12,14-PGD2	negative regulation of interleukin-13 production	GO:0032696	Downregulated	0.0425587
15-deoxy-Δ12,14-PGD2	negative regulation of cardiac muscle hypertrophy in response to stress	GO:1903243	Downregulated	0.0425587
15-deoxy-Δ12,14-PGD2	skeletal muscle atrophy	GO:0014732	Downregulated	0.0425587
15-deoxy-Δ12,14-PGD2	regulation of alpha-beta T cell activation	GO:0046634	Downregulated	0.0425587
15-deoxy-Δ12,14-PGD2	mast cell cytokine production	GO:0032762	Downregulated	0.0425587
15-deoxy-Δ12,14-PGD2	negative regulation of serine-type peptidase activity	GO:1902572	Downregulated	0.0425587
15-deoxy-Δ12,14-PGD2	tube development	GO:0035295	Downregulated	0.0425587
15-deoxy-Δ12,14-PGD2	negative regulation of serine-type endopeptidase activity	GO:1900004	Downregulated	0.0425587
15-deoxy-Δ12,14-PGD2	negative regulation of ruffle assembly	GO:1900028	Downregulated	0.0425587
15-deoxy-Δ12,14-PGD2	regulation of mast cell cytokine production	GO:0032763	Downregulated	0.0425587
15-deoxy-Δ12,14-PGD2	negative regulation of protein K63-linked ubiquitination	GO:1900045	Downregulated	0.0425587
15-deoxy-Δ12,14-PGD2	negative regulation of cell differentiation	GO:0045596	Downregulated	0.0425587
15-deoxy-Δ12,14-PGD2	CD4-positive, alpha-beta T cell activation	GO:0035710	Downregulated	0.0430509
15-deoxy-Δ12,14-PGD2	protein deacetylation	GO:0006476	Downregulated	0.0430509
15-deoxy-Δ12,14-PGD2	regulation of primary metabolic process	GO:0080090	Downregulated	0.0433854
15-deoxy-Δ12,14-PGD2	fatty acid transport	GO:0015908	Downregulated	0.0435049
15-deoxy-Δ12,14-PGD2	regulation of cellular response to stress	GO:0080135	Downregulated	0.0441994
15-deoxy-Δ12,14-PGD2	negative regulation of response to biotic stimulus	GO:0002832	Downregulated	0.0446716
15-deoxy-Δ12,14-PGD2	sterol transport	GO:0015918	Downregulated	0.0450052
15-deoxy-Δ12,14-PGD2	synaptic assembly at neuromuscular junction	GO:0051124	Downregulated	0.0450052
15-deoxy-Δ12,14-PGD2	positive regulation of B cell receptor signaling pathway	GO:0050861	Downregulated	0.0450052
15-deoxy-Δ12,14-PGD2	regulation of cell activation	GO:0050865	Downregulated	0.0450052
15-deoxy-Δ12,14-PGD2	negative regulation of DNA-templated DNA replication	GO:2000104	Downregulated	0.0450052
15-deoxy-Δ12,14-PGD2	peptidyl-threonine modification	GO:0018210	Downregulated	0.0450052
15-deoxy-Δ12,14-PGD2	negative regulation of response to type II interferon	GO:0060331	Downregulated	0.0450052
15-deoxy-Δ12,14-PGD2	positive regulation of sterol biosynthetic process	GO:0106120	Downregulated	0.0450052
15-deoxy-Δ12,14-PGD2	regulation of germinal center formation	GO:0002634	Downregulated	0.0450052
15-deoxy-Δ12,14-PGD2	positive regulation of oxidative stress-induced neuron death	GO:1903223	Downregulated	0.0450052
15-deoxy-Δ12,14-PGD2	response to growth factor	GO:0070848	Downregulated	0.0450052
15-deoxy-Δ12,14-PGD2	circulatory system development	GO:0072359	Downregulated	0.0450052
15-deoxy-Δ12,14-PGD2	positive regulation of microglial cell activation	GO:1903980	Downregulated	0.0450052
15-deoxy-Δ12,14-PGD2	negative regulation of type II interferon-mediated signaling pathway	GO:0060336	Downregulated	0.0450052
15-deoxy-Δ12,14-PGD2	regulation of microglial cell migration	GO:1904139	Downregulated	0.0450052
15-deoxy-Δ12,14-PGD2	microglial cell migration	GO:1904124	Downregulated	0.0450052
15-deoxy-Δ12,14-PGD2	leukocyte apoptotic process	GO:0071887	Downregulated	0.0450052
15-deoxy-Δ12,14-PGD2	positive regulation of adipose tissue development	GO:1904179	Downregulated	0.0450052
15-deoxy-Δ12,14-PGD2	regulation of neuromuscular junction development	GO:1904396	Downregulated	0.0450052
15-deoxy-Δ12,14-PGD2	wound healing involved in inflammatory response	GO:0002246	Downregulated	0.0450052
15-deoxy-Δ12,14-PGD2	positive regulation of cholesterol biosynthetic process	GO:0045542	Downregulated	0.0450052
15-deoxy-Δ12,14-PGD2	regulation of inflammatory response	GO:0050727	Downregulated	0.045194
15-deoxy-Δ12,14-PGD2	cell death	GO:0008219	Downregulated	0.0465665
15-deoxy-Δ12,14-PGD2	regulation of defense response	GO:0031347	Downregulated	0.0465665
15-deoxy-Δ12,14-PGD2	negative regulation of T cell activation	GO:0050868	Downregulated	0.0465665
15-deoxy-Δ12,14-PGD2	response to abiotic stimulus	GO:0009628	Downregulated	0.0469428
15-deoxy-Δ12,14-PGD2	protein deacylation	GO:0035601	Downregulated	0.0469428
15-deoxy-Δ12,14-PGD2	phagocytosis, engulfment	GO:0006911	Downregulated	0.0471919
15-deoxy-Δ12,14-PGD2	actin cytoskeleton organization	GO:0030036	Downregulated	0.0471919
15-deoxy-Δ12,14-PGD2	response to salt	GO:1902074	Downregulated	0.0471919
15-deoxy-Δ12,14-PGD2	regulation of serine-type endopeptidase activity	GO:1900003	Downregulated	0.0482177
15-deoxy-Δ12,14-PGD2	macromolecule deacylation	GO:0098732	Downregulated	0.0482177
15-deoxy-Δ12,14-PGD2	negative regulation of SMAD protein signal transduction	GO:0060392	Downregulated	0.0482177
15-deoxy-Δ12,14-PGD2	striated muscle atrophy	GO:0014891	Downregulated	0.0482177
15-deoxy-Δ12,14-PGD2	negative regulation of muscle adaptation	GO:0014745	Downregulated	0.0482177
15-deoxy-Δ12,14-PGD2	regulation of lens fiber cell differentiation	GO:1902746	Downregulated	0.0482177
15-deoxy-Δ12,14-PGD2	regulation of cytokine production	GO:0001817	Downregulated	0.0482177
15-deoxy-Δ12,14-PGD2	plasma cell differentiation	GO:0002317	Downregulated	0.0482177
15-deoxy-Δ12,14-PGD2	regulation of serine-type peptidase activity	GO:1902571	Downregulated	0.0482177
15-deoxy-Δ12,14-PGD2	cellular response to chemical stimulus	GO:0070887	Downregulated	0.0486081
15-deoxy-Δ12,14-PGD2	Transcriptional misregulation in cancer	KEGG:05202	Downregulated	0.00938736
15-deoxy-Δ12,14-PGD2	developmental process	GO:0032502	Upregulated	0.0100684
15-deoxy-Δ12,14-PGD2	anatomical structure development	GO:0048856	Upregulated	0.0180279
15-deoxy-Δ12,14-PGD2	corpus callosum development	GO:0022038	Upregulated	0.0403344
Δ12-PGJ2	regulation of biological process	GO:0050789	Downregulated	0.000780277
Δ12-PGJ2	positive regulation of cellular process	GO:0048522	Downregulated	0.000780277
Δ12-PGJ2	cellular response to stimulus	GO:0051716	Downregulated	0.000780277
Δ12-PGJ2	biological regulation	GO:0065007	Downregulated	0.000780277
Δ12-PGJ2	regulation of cellular process	GO:0050794	Downregulated	0.000780277
Δ12-PGJ2	response to stimulus	GO:0050896	Downregulated	0.000780277
Δ12-PGJ2	negative regulation of response to stimulus	GO:0048585	Downregulated	0.000780277
Δ12-PGJ2	negative regulation of signaling	GO:0023057	Downregulated	0.00143231
Δ12-PGJ2	negative regulation of cell communication	GO:0010648	Downregulated	0.00143231
Δ12-PGJ2	multicellular organism development	GO:0007275	Downregulated	0.00193268
Δ12-PGJ2	signal transduction	GO:0007165	Downregulated	0.00193268
Δ12-PGJ2	positive regulation of biological process	GO:0048518	Downregulated	0.00193268
Δ12-PGJ2	multicellular organismal process	GO:0032501	Downregulated	0.00235153
Δ12-PGJ2	regulation of phosphate metabolic process	GO:0019220	Downregulated	0.00306221
Δ12-PGJ2	cell communication	GO:0007154	Downregulated	0.00306221
Δ12-PGJ2	regulation of response to stimulus	GO:0048583	Downregulated	0.00306221
Δ12-PGJ2	cell differentiation	GO:0030154	Downregulated	0.00306221
Δ12-PGJ2	regulation of phosphorus metabolic process	GO:0051174	Downregulated	0.00306221
Δ12-PGJ2	regulation of phosphorylation	GO:0042325	Downregulated	0.00318388
Δ12-PGJ2	cellular developmental process	GO:0048869	Downregulated	0.00318388
Δ12-PGJ2	regulation of multicellular organismal development	GO:2000026	Downregulated	0.00430241
Δ12-PGJ2	signaling	GO:0023052	Downregulated	0.00449306
Δ12-PGJ2	regulation of response to stress	GO:0080134	Downregulated	0.00449306
Δ12-PGJ2	regulation of developmental process	GO:0050793	Downregulated	0.00449306
Δ12-PGJ2	negative regulation of signal transduction	GO:0009968	Downregulated	0.00449306
Δ12-PGJ2	regulation of protein phosphorylation	GO:0001932	Downregulated	0.00449306
Δ12-PGJ2	cytokine production	GO:0001816	Downregulated	0.00449726
Δ12-PGJ2	negative regulation of ERK1 and ERK2 cascade	GO:0070373	Downregulated	0.00514065
Δ12-PGJ2	regulation of multicellular organismal process	GO:0051239	Downregulated	0.0054353
Δ12-PGJ2	regulation of protein modification process	GO:0031399	Downregulated	0.00579095
Δ12-PGJ2	regulation of immune effector process	GO:0002697	Downregulated	0.00766222
Δ12-PGJ2	regulation of leukocyte proliferation	GO:0070663	Downregulated	0.00884621
Δ12-PGJ2	regulation of transport	GO:0051049	Downregulated	0.00884621
Δ12-PGJ2	regulation of neuroinflammatory response	GO:0150077	Downregulated	0.00917195
Δ12-PGJ2	negative regulation of MAPK cascade	GO:0043409	Downregulated	0.00917195
Δ12-PGJ2	immune system process	GO:0002376	Downregulated	0.0100418
Δ12-PGJ2	vascular endothelial growth factor production	GO:0010573	Downregulated	0.0100705
Δ12-PGJ2	regulation of biological quality	GO:0065008	Downregulated	0.0101242
Δ12-PGJ2	regulation of protein metabolic process	GO:0051246	Downregulated	0.0103185
Δ12-PGJ2	response to stress	GO:0006950	Downregulated	0.010988
Δ12-PGJ2	phosphate-containing compound metabolic process	GO:0006796	Downregulated	0.0114041
Δ12-PGJ2	positive regulation of secretion by cell	GO:1903532	Downregulated	0.0115124
Δ12-PGJ2	phosphorus metabolic process	GO:0006793	Downregulated	0.0117013
Δ12-PGJ2	small molecule metabolic process	GO:0044281	Downregulated	0.0117013
Δ12-PGJ2	positive regulation of immune system process	GO:0002684	Downregulated	0.0117013
Δ12-PGJ2	regulation of localization	GO:0032879	Downregulated	0.0130714
Δ12-PGJ2	regulation of cytokine production	GO:0001817	Downregulated	0.0132269
Δ12-PGJ2	positive regulation of multicellular organismal process	GO:0051240	Downregulated	0.0142101
Δ12-PGJ2	positive regulation of protein transport	GO:0051222	Downregulated	0.0142101
Δ12-PGJ2	negative regulation of multicellular organismal process	GO:0051241	Downregulated	0.0144027
Δ12-PGJ2	regulation of immune system process	GO:0002682	Downregulated	0.0144027
Δ12-PGJ2	developmental process	GO:0032502	Downregulated	0.0147862
Δ12-PGJ2	ERK1 and ERK2 cascade	GO:0070371	Downregulated	0.0147862
Δ12-PGJ2	circulatory system development	GO:0072359	Downregulated	0.0147862
Δ12-PGJ2	regulation of small molecule metabolic process	GO:0062012	Downregulated	0.0147862
Δ12-PGJ2	positive regulation of secretion	GO:0051047	Downregulated	0.0147862
Δ12-PGJ2	anatomical structure development	GO:0048856	Downregulated	0.0147862
Δ12-PGJ2	response to external stimulus	GO:0009605	Downregulated	0.0149747
Δ12-PGJ2	regulation of signaling	GO:0023051	Downregulated	0.0149747
Δ12-PGJ2	carboxylic acid metabolic process	GO:0019752	Downregulated	0.0149747
Δ12-PGJ2	positive regulation of establishment of protein localization	GO:1904951	Downregulated	0.0149747
Δ12-PGJ2	regulation of cell communication	GO:0010646	Downregulated	0.0153452
Δ12-PGJ2	system development	GO:0048731	Downregulated	0.0161284
Δ12-PGJ2	oxoacid metabolic process	GO:0043436	Downregulated	0.0161284
Δ12-PGJ2	monocarboxylic acid metabolic process	GO:0032787	Downregulated	0.0161284
Δ12-PGJ2	positive regulation of cell adhesion	GO:0045785	Downregulated	0.0161284
Δ12-PGJ2	organic acid metabolic process	GO:0006082	Downregulated	0.0161284
Δ12-PGJ2	regulation of cell differentiation	GO:0045595	Downregulated	0.0161284
Δ12-PGJ2	regulation of cellular localization	GO:0060341	Downregulated	0.0161284
Δ12-PGJ2	positive regulation of protein localization	GO:1903829	Downregulated	0.0161284
Δ12-PGJ2	myeloid leukocyte differentiation	GO:0002573	Downregulated	0.0165074
Δ12-PGJ2	leukocyte proliferation	GO:0070661	Downregulated	0.0168132
Δ12-PGJ2	negative regulation of phosphorylation	GO:0042326	Downregulated	0.0173494
Δ12-PGJ2	negative regulation of protein metabolic process	GO:0051248	Downregulated	0.0184336
Δ12-PGJ2	leukocyte activation	GO:0045321	Downregulated	0.0193184
Δ12-PGJ2	regulation of leukocyte activation	GO:0002694	Downregulated	0.0193184
Δ12-PGJ2	positive regulation of myeloid leukocyte differentiation	GO:0002763	Downregulated	0.0197555
Δ12-PGJ2	regulation of lymphocyte proliferation	GO:0050670	Downregulated	0.0197555
Δ12-PGJ2	maternal process involved in female pregnancy	GO:0060135	Downregulated	0.0202747
Δ12-PGJ2	regulation of heart growth	GO:0060420	Downregulated	0.0202747
Δ12-PGJ2	organonitrogen compound metabolic process	GO:1901564	Downregulated	0.0202747
Δ12-PGJ2	regulation of response to external stimulus	GO:0032101	Downregulated	0.0202747
Δ12-PGJ2	spongiotrophoblast layer development	GO:0060712	Downregulated	0.0202747
Δ12-PGJ2	negative regulation of intracellular signal transduction	GO:1902532	Downregulated	0.0202747
Δ12-PGJ2	positive regulation of metabolic process	GO:0009893	Downregulated	0.0202747
Δ12-PGJ2	regulation of protein transport	GO:0051223	Downregulated	0.0202747
Δ12-PGJ2	lymphocyte activation	GO:0046649	Downregulated	0.0202747
Δ12-PGJ2	regulation of mononuclear cell proliferation	GO:0032944	Downregulated	0.0202747
Δ12-PGJ2	positive regulation of small molecule metabolic process	GO:0062013	Downregulated	0.0205645
Δ12-PGJ2	regulation of peptidyl-serine phosphorylation	GO:0033135	Downregulated	0.0205645
Δ12-PGJ2	regulation of tube diameter	GO:0035296	Downregulated	0.020652
Δ12-PGJ2	blood vessel diameter maintenance	GO:0097746	Downregulated	0.020652
Δ12-PGJ2	regulation of tube size	GO:0035150	Downregulated	0.0209686
Δ12-PGJ2	positive regulation of protein secretion	GO:0050714	Downregulated	0.0212883
Δ12-PGJ2	negative regulation of smooth muscle contraction	GO:0045986	Downregulated	0.0215583
Δ12-PGJ2	positive regulation of tyrosine phosphorylation of STAT protein	GO:0042531	Downregulated	0.022372
Δ12-PGJ2	regulation of establishment of protein localization	GO:0070201	Downregulated	0.0228384
Δ12-PGJ2	negative regulation of cellular process	GO:0048523	Downregulated	0.0228957
Δ12-PGJ2	regulation of epidermis development	GO:0045682	Downregulated	0.0228957
Δ12-PGJ2	regulation of hormone levels	GO:0010817	Downregulated	0.0228957
Δ12-PGJ2	regulation of cell growth involved in cardiac muscle cell development	GO:0061050	Downregulated	0.0229046
Δ12-PGJ2	negative regulation of biological process	GO:0048519	Downregulated	0.0229046
Δ12-PGJ2	regulation of cell activation	GO:0050865	Downregulated	0.0237211
Δ12-PGJ2	regulation of epithelial cell differentiation	GO:0030856	Downregulated	0.0237211
Δ12-PGJ2	regulation of defense response	GO:0031347	Downregulated	0.0254672
Δ12-PGJ2	neuroinflammatory response	GO:0150076	Downregulated	0.0254672
Δ12-PGJ2	intracellular signal transduction	GO:0035556	Downregulated	0.0254672
Δ12-PGJ2	negative regulation of phosphate metabolic process	GO:0045936	Downregulated	0.0254672
Δ12-PGJ2	negative regulation of phosphorus metabolic process	GO:0010563	Downregulated	0.0254672
Δ12-PGJ2	regulation of secretion by cell	GO:1903530	Downregulated	0.0259174
Δ12-PGJ2	positive regulation of signaling	GO:0023056	Downregulated	0.0261015
Δ12-PGJ2	positive regulation of cell communication	GO:0010647	Downregulated	0.0261015
Δ12-PGJ2	response to hydroperoxide	GO:0033194	Downregulated	0.0261015
Δ12-PGJ2	negative regulation of peptidyl-threonine phosphorylation	GO:0010801	Downregulated	0.0261015
Δ12-PGJ2	positive regulation of transport	GO:0051050	Downregulated	0.0261231
Δ12-PGJ2	regulation of lymphocyte activation	GO:0051249	Downregulated	0.0261231
Δ12-PGJ2	cell adhesion	GO:0007155	Downregulated	0.0261692
Δ12-PGJ2	positive regulation of leukocyte proliferation	GO:0070665	Downregulated	0.0273799
Δ12-PGJ2	negative regulation of cytokine production	GO:0001818	Downregulated	0.0274762
Δ12-PGJ2	podosome assembly	GO:0071800	Downregulated	0.0274762
Δ12-PGJ2	cardiac muscle cell development	GO:0055013	Downregulated	0.0274762
Δ12-PGJ2	protein phosphorylation	GO:0006468	Downregulated	0.0274762
Δ12-PGJ2	receptor signaling pathway via JAK-STAT	GO:0007259	Downregulated	0.0274762
Δ12-PGJ2	muscle system process	GO:0003012	Downregulated	0.0278326
Δ12-PGJ2	regulation of tyrosine phosphorylation of STAT protein	GO:0042509	Downregulated	0.0280751
Δ12-PGJ2	tissue development	GO:0009888	Downregulated	0.0283373
Δ12-PGJ2	positive regulation of cell death	GO:0010942	Downregulated	0.0290222
Δ12-PGJ2	phosphorylation	GO:0016310	Downregulated	0.0290222
Δ12-PGJ2	regulation of signal transduction	GO:0009966	Downregulated	0.0295739
Δ12-PGJ2	receptor signaling pathway via STAT	GO:0097696	Downregulated	0.0295743
Δ12-PGJ2	cell development	GO:0048468	Downregulated	0.0297841
Δ12-PGJ2	positive regulation of macromolecule metabolic process	GO:0010604	Downregulated	0.0297841
Δ12-PGJ2	cell activation	GO:0001775	Downregulated	0.0297841
Δ12-PGJ2	G protein-coupled acetylcholine receptor signaling pathway	GO:0007213	Downregulated	0.0297841
Δ12-PGJ2	ovulation	GO:0030728	Downregulated	0.0297841
Δ12-PGJ2	tyrosine phosphorylation of STAT protein	GO:0007260	Downregulated	0.0297841
Δ12-PGJ2	peripheral nervous system development	GO:0007422	Downregulated	0.0302086
Δ12-PGJ2	positive regulation of gene expression	GO:0010628	Downregulated	0.0302086
Δ12-PGJ2	regulation of cell adhesion	GO:0030155	Downregulated	0.0302086
Δ12-PGJ2	cardiac cell development	GO:0055006	Downregulated	0.0302086
Δ12-PGJ2	interleukin-13 production	GO:0032616	Downregulated	0.0303709
Δ12-PGJ2	regulation of ERK1 and ERK2 cascade	GO:0070372	Downregulated	0.0303709
Δ12-PGJ2	regulation of interleukin-13 production	GO:0032656	Downregulated	0.0303709
Δ12-PGJ2	defense response	GO:0006952	Downregulated	0.0303709
Δ12-PGJ2	leukocyte differentiation	GO:0002521	Downregulated	0.0303709
Δ12-PGJ2	regulation of leukocyte mediated cytotoxicity	GO:0001910	Downregulated	0.0303709
Δ12-PGJ2	positive regulation of cell adhesion mediated by integrin	GO:0033630	Downregulated	0.0303709
Δ12-PGJ2	positive regulation of peptidyl-tyrosine phosphorylation	GO:0050731	Downregulated	0.0304393
Δ12-PGJ2	heart growth	GO:0060419	Downregulated	0.0304393
Δ12-PGJ2	lymphocyte proliferation	GO:0046651	Downregulated	0.0310575
Δ12-PGJ2	positive regulation of hemopoiesis	GO:1903708	Downregulated	0.0310575
Δ12-PGJ2	positive regulation of leukocyte differentiation	GO:1902107	Downregulated	0.0310575
Δ12-PGJ2	physiological cardiac muscle hypertrophy	GO:0003301	Downregulated	0.0313675
Δ12-PGJ2	physiological muscle hypertrophy	GO:0003298	Downregulated	0.0313675
Δ12-PGJ2	cell growth involved in cardiac muscle cell development	GO:0061049	Downregulated	0.0313675
Δ12-PGJ2	female pregnancy	GO:0007565	Downregulated	0.0314821
Δ12-PGJ2	regulation of secretion	GO:0051046	Downregulated	0.0320362
Δ12-PGJ2	mononuclear cell proliferation	GO:0032943	Downregulated	0.0327056
Δ12-PGJ2	negative regulation of muscle contraction	GO:0045932	Downregulated	0.0332257
Δ12-PGJ2	regulation of organ growth	GO:0046620	Downregulated	0.0332257
Δ12-PGJ2	regulation of leukocyte differentiation	GO:1902105	Downregulated	0.0334484
Δ12-PGJ2	chemokine (C-C motif) ligand 4 production	GO:0071606	Downregulated	0.0341284
Δ12-PGJ2	regulation of trophectodermal cell proliferation	GO:1904073	Downregulated	0.0341284
Δ12-PGJ2	negative regulation of microglial cell migration	GO:1904140	Downregulated	0.0341284
Δ12-PGJ2	positive regulation of trophectodermal cell proliferation	GO:1904075	Downregulated	0.0341284
Δ12-PGJ2	regulation of adenylate cyclase-inhibiting adrenergic receptor signaling pathway	GO:0071877	Downregulated	0.0341284
Δ12-PGJ2	negative regulation of chemokine (C-C motif) ligand 4 production	GO:0071644	Downregulated	0.0341284
Δ12-PGJ2	positive regulation of alcohol biosynthetic process	GO:1902932	Downregulated	0.0341284
Δ12-PGJ2	adenylate cyclase-inhibiting adrenergic receptor signaling pathway involved in heart process	GO:0086096	Downregulated	0.0341284
Δ12-PGJ2	cellular response to salt	GO:1902075	Downregulated	0.0341284
Δ12-PGJ2	negative regulation of oocyte development	GO:0060283	Downregulated	0.0341284
Δ12-PGJ2	negative regulation of adenylate cyclase-inhibiting adrenergic receptor signaling pathway involved in heart process	GO:0140194	Downregulated	0.0341284
Δ12-PGJ2	regulation of adenylate cyclase-inhibiting adrenergic receptor signaling pathway involved in heart process	GO:0140193	Downregulated	0.0341284
Δ12-PGJ2	olefinic compound catabolic process	GO:0120256	Downregulated	0.0341284
Δ12-PGJ2	regulation of plasma membrane bounded cell projection organization	GO:0120035	Downregulated	0.0341284
Δ12-PGJ2	cellular response to non-ionic osmotic stress	GO:0071471	Downregulated	0.0341284
Δ12-PGJ2	regulation of chemokine (C-C motif) ligand 4 production	GO:0071643	Downregulated	0.0341284
Δ12-PGJ2	T cell secretory granule organization	GO:0033371	Downregulated	0.0341284
Δ12-PGJ2	decidualization	GO:0046697	Downregulated	0.0341284
Δ12-PGJ2	maintenance of protein location in mast cell secretory granule	GO:0033370	Downregulated	0.0341284
Δ12-PGJ2	protease localization to mast cell secretory granule	GO:0033368	Downregulated	0.0341284
Δ12-PGJ2	protein localization to mast cell secretory granule	GO:0033367	Downregulated	0.0341284
Δ12-PGJ2	secretion by cell	GO:0032940	Downregulated	0.0341284
Δ12-PGJ2	negative regulation of protein modification process	GO:0031400	Downregulated	0.0341284
Δ12-PGJ2	regulation of cell projection organization	GO:0031344	Downregulated	0.0341284
Δ12-PGJ2	tryptophan catabolic process to indole-3-acetate	GO:0019440	Downregulated	0.0341284
Δ12-PGJ2	maintenance of protease location in mast cell secretory granule	GO:0033373	Downregulated	0.0341284
Δ12-PGJ2	regulation of cell death	GO:0010941	Downregulated	0.0341284
Δ12-PGJ2	auxin metabolic process	GO:0009850	Downregulated	0.0341284
Δ12-PGJ2	animal organ development	GO:0048513	Downregulated	0.0341284
Δ12-PGJ2	indoleacetic acid metabolic process	GO:0009683	Downregulated	0.0341284
Δ12-PGJ2	lipopolysaccharide catabolic process	GO:0009104	Downregulated	0.0341284
Δ12-PGJ2	lipopolysaccharide metabolic process	GO:0008653	Downregulated	0.0341284
Δ12-PGJ2	cell surface receptor signaling pathway	GO:0007166	Downregulated	0.0341284
Δ12-PGJ2	negative regulation of protein phosphorylation	GO:0001933	Downregulated	0.0341284
Δ12-PGJ2	response to non-ionic osmotic stress	GO:0010335	Downregulated	0.0341284
Δ12-PGJ2	protein localization to T cell secretory granule	GO:0033374	Downregulated	0.0341284
Δ12-PGJ2	stilbene metabolic process	GO:0009810	Downregulated	0.0341284
Δ12-PGJ2	maintenance of protein location in T cell secretory granule	GO:0033377	Downregulated	0.0341284
Δ12-PGJ2	regulation of cell population proliferation	GO:0042127	Downregulated	0.0341284
Δ12-PGJ2	protease localization to T cell secretory granule	GO:0033375	Downregulated	0.0341284
Δ12-PGJ2	stilbene catabolic process	GO:0046272	Downregulated	0.0341284
Δ12-PGJ2	positive regulation of synaptic assembly at neuromuscular junction	GO:0045887	Downregulated	0.0341284
Δ12-PGJ2	maintenance of granzyme B location in T cell secretory granule	GO:0033382	Downregulated	0.0341284
Δ12-PGJ2	granzyme B localization to T cell secretory granule	GO:0033380	Downregulated	0.0341284
Δ12-PGJ2	maintenance of protease location in T cell secretory granule	GO:0033379	Downregulated	0.0341284
Δ12-PGJ2	regulation of B cell activation	GO:0050864	Downregulated	0.0344899
Δ12-PGJ2	positive regulation of vascular endothelial growth factor production	GO:0010575	Downregulated	0.0344899
Δ12-PGJ2	multi-organism reproductive process	GO:0044703	Downregulated	0.0344899
Δ12-PGJ2	muscle structure development	GO:0061061	Downregulated	0.0344899
Δ12-PGJ2	regulation of cell killing	GO:0031341	Downregulated	0.0349112
Δ12-PGJ2	positive regulation of myeloid cell differentiation	GO:0045639	Downregulated	0.0349112
Δ12-PGJ2	calcium-mediated signaling	GO:0019722	Downregulated	0.0352031
Δ12-PGJ2	protein metabolic process	GO:0019538	Downregulated	0.0354453
Δ12-PGJ2	neurogenesis	GO:0022008	Downregulated	0.0354453
Δ12-PGJ2	positive regulation of phosphate metabolic process	GO:0045937	Downregulated	0.035854
Δ12-PGJ2	positive regulation of phosphorus metabolic process	GO:0010562	Downregulated	0.035854
Δ12-PGJ2	immune response	GO:0006955	Downregulated	0.0363101
Δ12-PGJ2	muscle adaptation	GO:0043500	Downregulated	0.0387444
Δ12-PGJ2	regulation of protein localization	GO:0032880	Downregulated	0.0387444
Δ12-PGJ2	multi-multicellular organism process	GO:0044706	Downregulated	0.0388306
Δ12-PGJ2	positive regulation of vasoconstriction	GO:0045907	Downregulated	0.0394812
Δ12-PGJ2	acetylcholine receptor signaling pathway	GO:0095500	Downregulated	0.0394812
Δ12-PGJ2	tube development	GO:0035295	Downregulated	0.0402671
Δ12-PGJ2	immune effector process	GO:0002252	Downregulated	0.0404052
Δ12-PGJ2	export from cell	GO:0140352	Downregulated	0.0406866
Δ12-PGJ2	regulation of vascular endothelial growth factor production	GO:0010574	Downregulated	0.0412945
Δ12-PGJ2	positive regulation of peptidyl-serine phosphorylation	GO:0033138	Downregulated	0.0413771
Δ12-PGJ2	smooth muscle contraction	GO:0006939	Downregulated	0.0422651
Δ12-PGJ2	response to heat	GO:0009408	Downregulated	0.0429316
Δ12-PGJ2	cellular response to acetylcholine	GO:1905145	Downregulated	0.0429316
Δ12-PGJ2	cardiac muscle cell differentiation	GO:0055007	Downregulated	0.0429316
Δ12-PGJ2	organic substance transport	GO:0071702	Downregulated	0.0444038
Δ12-PGJ2	regulation of B cell differentiation	GO:0045577	Downregulated	0.0447587
Δ12-PGJ2	positive regulation of protein phosphorylation	GO:0001934	Downregulated	0.0447587
Δ12-PGJ2	dendritic cell migration	GO:0036336	Downregulated	0.0447587
Δ12-PGJ2	regulation of macromolecule metabolic process	GO:0060255	Downregulated	0.0455414
Δ12-PGJ2	actin cytoskeleton reorganization	GO:0031532	Downregulated	0.0460522
Δ12-PGJ2	maternal placenta development	GO:0001893	Downregulated	0.0465937
Δ12-PGJ2	regulation of cholesterol metabolic process	GO:0090181	Downregulated	0.0465937
Δ12-PGJ2	regulation of leukocyte mediated immunity	GO:0002703	Downregulated	0.0480142
Δ12-PGJ2	regulation of amyloid-beta formation	GO:1902003	Downregulated	0.0486352
Δ12-PGJ2	response to acetylcholine	GO:1905144	Downregulated	0.0486352
Δ12-PGJ2	Oxytocin signaling pathway	KEGG:04921	Downregulated	0.0493212
9α,11β-PGF2	negative regulation of ERK1 and ERK2 cascade	GO:0070373	Downregulated	0.0071418
9α,11β-PGF2	response to stimulus	GO:0050896	Downregulated	0.0216337
9α,11β-PGF2	cell differentiation	GO:0030154	Downregulated	0.0225991
9α,11β-PGF2	cellular response to stimulus	GO:0051716	Downregulated	0.0225991
9α,11β-PGF2	cellular developmental process	GO:0048869	Downregulated	0.0225991
9α,11β-PGF2	negative regulation of MAPK cascade	GO:0043409	Downregulated	0.0282988
9α,11β-PGF2	negative regulation of intracellular signal transduction	GO:1902532	Downregulated	0.0282988
9α,11β-PGF2	Transcriptional misregulation in cancer	KEGG:05202	Downregulated	0.018894
9α,11β-PGF2	multicellular organismal process	GO:0032501	Upregulated	1.59885e-12
9α,11β-PGF2	developmental process	GO:0032502	Upregulated	2.92767e-12
9α,11β-PGF2	anatomical structure development	GO:0048856	Upregulated	3.20754e-12
9α,11β-PGF2	animal organ development	GO:0048513	Upregulated	1.83315e-09
9α,11β-PGF2	anatomical structure morphogenesis	GO:0009653	Upregulated	1.96538e-09
9α,11β-PGF2	multicellular organism development	GO:0007275	Upregulated	4.23557e-09
9α,11β-PGF2	system development	GO:0048731	Upregulated	4.23557e-09
9α,11β-PGF2	cell differentiation	GO:0030154	Upregulated	4.23557e-09
9α,11β-PGF2	cellular developmental process	GO:0048869	Upregulated	4.61495e-09
9α,11β-PGF2	cell development	GO:0048468	Upregulated	2.13528e-08
9α,11β-PGF2	nervous system development	GO:0007399	Upregulated	1.74128e-07
9α,11β-PGF2	sensory organ development	GO:0007423	Upregulated	5.60517e-06
9α,11β-PGF2	plasma membrane bounded cell projection organization	GO:0120036	Upregulated	5.60517e-06
9α,11β-PGF2	neuron differentiation	GO:0030182	Upregulated	6.14315e-06
9α,11β-PGF2	generation of neurons	GO:0048699	Upregulated	6.68884e-06
9α,11β-PGF2	cell projection organization	GO:0030030	Upregulated	8.275e-06
9α,11β-PGF2	neurogenesis	GO:0022008	Upregulated	8.275e-06
9α,11β-PGF2	animal organ morphogenesis	GO:0009887	Upregulated	9.15449e-06
9α,11β-PGF2	neuron development	GO:0048666	Upregulated	3.39584e-05
9α,11β-PGF2	system process	GO:0003008	Upregulated	6.1619e-05
9α,11β-PGF2	sensory organ morphogenesis	GO:0090596	Upregulated	0.000135473
9α,11β-PGF2	anterograde trans-synaptic signaling	GO:0098916	Upregulated	0.000169315
9α,11β-PGF2	chemical synaptic transmission	GO:0007268	Upregulated	0.000169315
9α,11β-PGF2	trans-synaptic signaling	GO:0099537	Upregulated	0.000189966
9α,11β-PGF2	regulation of monoatomic ion transport	GO:0043269	Upregulated	0.000193192
9α,11β-PGF2	synaptic signaling	GO:0099536	Upregulated	0.000284079
9α,11β-PGF2	sensory perception of mechanical stimulus	GO:0050954	Upregulated	0.000301046
9α,11β-PGF2	neuron projection development	GO:0031175	Upregulated	0.00044722
9α,11β-PGF2	cell adhesion	GO:0007155	Upregulated	0.000492396
9α,11β-PGF2	cell morphogenesis involved in neuron differentiation	GO:0048667	Upregulated	0.00057192
9α,11β-PGF2	cell communication	GO:0007154	Upregulated	0.000574487
9α,11β-PGF2	behavior	GO:0007610	Upregulated	0.000574487
9α,11β-PGF2	cell-cell signaling	GO:0007267	Upregulated	0.000605359
9α,11β-PGF2	cell morphogenesis involved in differentiation	GO:0000904	Upregulated	0.000724951
9α,11β-PGF2	axon development	GO:0061564	Upregulated	0.000893278
9α,11β-PGF2	anatomical structure formation involved in morphogenesis	GO:0048646	Upregulated	0.000893278
9α,11β-PGF2	cellular component morphogenesis	GO:0032989	Upregulated	0.000893278
9α,11β-PGF2	nervous system process	GO:0050877	Upregulated	0.000893278
9α,11β-PGF2	positive regulation of developmental process	GO:0051094	Upregulated	0.000893278
9α,11β-PGF2	transmission of nerve impulse	GO:0019226	Upregulated	0.000951387
9α,11β-PGF2	monoatomic ion transport	GO:0006811	Upregulated	0.00126358
9α,11β-PGF2	regulation of plasma membrane bounded cell projection organization	GO:0120035	Upregulated	0.00131807
9α,11β-PGF2	cell motility	GO:0048870	Upregulated	0.00131807
9α,11β-PGF2	signaling	GO:0023052	Upregulated	0.00134586
9α,11β-PGF2	optic nerve morphogenesis	GO:0021631	Upregulated	0.00142689
9α,11β-PGF2	regulation of cell projection organization	GO:0031344	Upregulated	0.00165396
9α,11β-PGF2	circulatory system development	GO:0072359	Upregulated	0.00240564
9α,11β-PGF2	inner ear development	GO:0048839	Upregulated	0.00240564
9α,11β-PGF2	cell junction organization	GO:0034330	Upregulated	0.00243485
9α,11β-PGF2	sensory perception of sound	GO:0007605	Upregulated	0.00243485
9α,11β-PGF2	response to stimulus	GO:0050896	Upregulated	0.00243485
9α,11β-PGF2	neuronal action potential	GO:0019228	Upregulated	0.00276625
9α,11β-PGF2	positive regulation of cell projection organization	GO:0031346	Upregulated	0.00276625
9α,11β-PGF2	regulation of biological quality	GO:0065008	Upregulated	0.00276625
9α,11β-PGF2	axonogenesis	GO:0007409	Upregulated	0.0028253
9α,11β-PGF2	central nervous system development	GO:0007417	Upregulated	0.00349662
9α,11β-PGF2	synapse organization	GO:0050808	Upregulated	0.00382638
9α,11β-PGF2	neuron projection morphogenesis	GO:0048812	Upregulated	0.0038957
9α,11β-PGF2	microtubule-based movement	GO:0007018	Upregulated	0.00406896
9α,11β-PGF2	cell morphogenesis	GO:0000902	Upregulated	0.00444337
9α,11β-PGF2	L-arabinose metabolic process	GO:0046373	Upregulated	0.0049473
9α,11β-PGF2	brain development	GO:0007420	Upregulated	0.0049473
9α,11β-PGF2	plasma membrane bounded cell projection morphogenesis	GO:0120039	Upregulated	0.0049473
9α,11β-PGF2	cell projection morphogenesis	GO:0048858	Upregulated	0.0049473
9α,11β-PGF2	trans-synaptic signaling by nitric oxide, modulating synaptic transmission	GO:0099555	Upregulated	0.0049473
9α,11β-PGF2	retrograde axonal protein transport	GO:0099642	Upregulated	0.0049473
9α,11β-PGF2	inner ear morphogenesis	GO:0042472	Upregulated	0.0049473
9α,11β-PGF2	trans-synaptic signaling by soluble gas, modulating synaptic transmission	GO:0099554	Upregulated	0.0049473
9α,11β-PGF2	arabinose metabolic process	GO:0019566	Upregulated	0.0049473
9α,11β-PGF2	ear development	GO:0043583	Upregulated	0.0049473
9α,11β-PGF2	regulation of molecular function	GO:0065009	Upregulated	0.00556089
9α,11β-PGF2	cell-cell adhesion	GO:0098609	Upregulated	0.00668642
9α,11β-PGF2	cell part morphogenesis	GO:0032990	Upregulated	0.00668642
9α,11β-PGF2	male meiosis I	GO:0007141	Upregulated	0.00717455
9α,11β-PGF2	eye development	GO:0001654	Upregulated	0.00752899
9α,11β-PGF2	positive regulation of biomineral tissue development	GO:0070169	Upregulated	0.00752899
9α,11β-PGF2	male meiotic nuclear division	GO:0007140	Upregulated	0.00752899
9α,11β-PGF2	visual system development	GO:0150063	Upregulated	0.00818597
9α,11β-PGF2	regulation of developmental process	GO:0050793	Upregulated	0.00839985
9α,11β-PGF2	regulation of monoatomic ion transmembrane transport	GO:0034765	Upregulated	0.00846691
9α,11β-PGF2	sensory system development	GO:0048880	Upregulated	0.00908957
9α,11β-PGF2	regulation of multicellular organismal development	GO:2000026	Upregulated	0.00919521
9α,11β-PGF2	regulation of transmembrane transport	GO:0034762	Upregulated	0.00925636
9α,11β-PGF2	head development	GO:0060322	Upregulated	0.00925636
9α,11β-PGF2	eye morphogenesis	GO:0048592	Upregulated	0.0100304
9α,11β-PGF2	trans-synaptic signaling, modulating synaptic transmission	GO:0099550	Upregulated	0.0100426
9α,11β-PGF2	cellular response to stimulus	GO:0051716	Upregulated	0.0100426
9α,11β-PGF2	regulation of multicellular organismal process	GO:0051239	Upregulated	0.0106233
9α,11β-PGF2	ear morphogenesis	GO:0042471	Upregulated	0.0107121
9α,11β-PGF2	trans-synaptic signaling by soluble gas	GO:0099543	Upregulated	0.0111604
9α,11β-PGF2	trans-synaptic signaling by nitric oxide	GO:0099548	Upregulated	0.0111604
9α,11β-PGF2	cardiac muscle thin filament assembly	GO:0071691	Upregulated	0.0111604
9α,11β-PGF2	modulation of chemical synaptic transmission	GO:0050804	Upregulated	0.0118854
9α,11β-PGF2	regulation of trans-synaptic signaling	GO:0099177	Upregulated	0.0120031
9α,11β-PGF2	tube development	GO:0035295	Upregulated	0.0122607
9α,11β-PGF2	embryonic morphogenesis	GO:0048598	Upregulated	0.0129409
9α,11β-PGF2	cGMP-mediated signaling	GO:0019934	Upregulated	0.0132798
9α,11β-PGF2	developmental maturation	GO:0021700	Upregulated	0.013761
9α,11β-PGF2	supramolecular fiber organization	GO:0097435	Upregulated	0.0139312
9α,11β-PGF2	male gamete generation	GO:0048232	Upregulated	0.0143061
9α,11β-PGF2	regulation of transport	GO:0051049	Upregulated	0.0144117
9α,11β-PGF2	cellular process involved in reproduction in multicellular organism	GO:0022412	Upregulated	0.0153808
9α,11β-PGF2	detection of mechanical stimulus involved in sensory perception	GO:0050974	Upregulated	0.0154056
9α,11β-PGF2	regulation of neuron projection development	GO:0010975	Upregulated	0.0154056
9α,11β-PGF2	cell-cell adhesion via plasma-membrane adhesion molecules	GO:0098742	Upregulated	0.0163021
9α,11β-PGF2	plasma membrane bounded cell projection assembly	GO:0120031	Upregulated	0.0172351
9α,11β-PGF2	blood vessel development	GO:0001568	Upregulated	0.0173798
9α,11β-PGF2	regulation of localization	GO:0032879	Upregulated	0.0174091
9α,11β-PGF2	cell migration in hindbrain	GO:0021535	Upregulated	0.0180574
9α,11β-PGF2	nitric oxide-cGMP-mediated signaling pathway	GO:0038060	Upregulated	0.0180574
9α,11β-PGF2	somatic muscle development	GO:0007525	Upregulated	0.0180574
9α,11β-PGF2	synaptic signaling by nitric oxide	GO:0099163	Upregulated	0.0180574
9α,11β-PGF2	detection of external stimulus	GO:0009581	Upregulated	0.0180574
9α,11β-PGF2	cell migration	GO:0016477	Upregulated	0.0189734
9α,11β-PGF2	adult behavior	GO:0030534	Upregulated	0.0189734
9α,11β-PGF2	plasma lipoprotein particle clearance	GO:0034381	Upregulated	0.0189734
9α,11β-PGF2	cell projection assembly	GO:0030031	Upregulated	0.0189734
9α,11β-PGF2	monoatomic cation transport	GO:0006812	Upregulated	0.0192484
9α,11β-PGF2	detection of abiotic stimulus	GO:0009582	Upregulated	0.0192484
9α,11β-PGF2	camera-type eye development	GO:0043010	Upregulated	0.0192892
9α,11β-PGF2	cytoskeleton organization	GO:0007010	Upregulated	0.0196004
9α,11β-PGF2	regulation of cell morphogenesis involved in differentiation	GO:0010769	Upregulated	0.0196004
9α,11β-PGF2	optic nerve development	GO:0021554	Upregulated	0.0196004
9α,11β-PGF2	locomotion	GO:0040011	Upregulated	0.0201665
9α,11β-PGF2	regulation of cell communication	GO:0010646	Upregulated	0.0211682
9α,11β-PGF2	positive regulation of neuron projection development	GO:0010976	Upregulated	0.0211682
9α,11β-PGF2	actin cytoskeleton organization	GO:0030036	Upregulated	0.0214778
9α,11β-PGF2	tube morphogenesis	GO:0035239	Upregulated	0.0214778
9α,11β-PGF2	regulation of catalytic activity	GO:0050790	Upregulated	0.0217277
9α,11β-PGF2	cardiac myofibril assembly	GO:0055003	Upregulated	0.0218196
9α,11β-PGF2	tissue development	GO:0009888	Upregulated	0.022849
9α,11β-PGF2	vasculature development	GO:0001944	Upregulated	0.022849
9α,11β-PGF2	spermatogenesis	GO:0007283	Upregulated	0.0230572
9α,11β-PGF2	hindbrain tangential cell migration	GO:0021934	Upregulated	0.0246661
9α,11β-PGF2	muscle system process	GO:0003012	Upregulated	0.0246661
9α,11β-PGF2	positive regulation of enamel mineralization	GO:0070175	Upregulated	0.0246661
9α,11β-PGF2	general adaptation syndrome, behavioral process	GO:0051867	Upregulated	0.0246661
9α,11β-PGF2	actin filament-based process	GO:0030029	Upregulated	0.0258633
9α,11β-PGF2	monoatomic ion transmembrane transport	GO:0034220	Upregulated	0.0262306
9α,11β-PGF2	locomotory behavior	GO:0007626	Upregulated	0.0275212
9α,11β-PGF2	phosphorus metabolic process	GO:0006793	Upregulated	0.0278447
9α,11β-PGF2	lipid transport	GO:0006869	Upregulated	0.0283901
9α,11β-PGF2	metal ion transport	GO:0030001	Upregulated	0.0290687
9α,11β-PGF2	multicellular organismal reproductive process	GO:0048609	Upregulated	0.0303181
9α,11β-PGF2	response to chemical	GO:0042221	Upregulated	0.0303181
9α,11β-PGF2	renal system development	GO:0072001	Upregulated	0.0312512
9α,11β-PGF2	developmental process involved in reproduction	GO:0003006	Upregulated	0.0324006
9α,11β-PGF2	general adaptation syndrome	GO:0051866	Upregulated	0.0338038
9α,11β-PGF2	receptor-mediated endocytosis involved in cholesterol transport	GO:0090118	Upregulated	0.0338038
9α,11β-PGF2	signal transduction	GO:0007165	Upregulated	0.0376905
9α,11β-PGF2	adult locomotory behavior	GO:0008344	Upregulated	0.0378667
9α,11β-PGF2	gamete generation	GO:0007276	Upregulated	0.0379475
9α,11β-PGF2	ephrin receptor signaling pathway	GO:0048013	Upregulated	0.0383293
9α,11β-PGF2	phosphate-containing compound metabolic process	GO:0006796	Upregulated	0.0391452
9α,11β-PGF2	cochlea morphogenesis	GO:0090103	Upregulated	0.0416326
9α,11β-PGF2	positive regulation of nervous system development	GO:0051962	Upregulated	0.0419006
9α,11β-PGF2	muscle contraction	GO:0006936	Upregulated	0.0419006
9α,11β-PGF2	regulation of nervous system development	GO:0051960	Upregulated	0.0419006
9α,11β-PGF2	camera-type eye morphogenesis	GO:0048593	Upregulated	0.0419006
9α,11β-PGF2	heterophilic cell-cell adhesion via plasma membrane cell adhesion molecules	GO:0007157	Upregulated	0.0421815
9α,11β-PGF2	regulation of enamel mineralization	GO:0070173	Upregulated	0.0429868
9α,11β-PGF2	aminophospholipid translocation	GO:0140331	Upregulated	0.0429868
9α,11β-PGF2	transdifferentiation	GO:0060290	Upregulated	0.0429868
9α,11β-PGF2	detection of mechanical stimulus	GO:0050982	Upregulated	0.0440505
9α,11β-PGF2	positive regulation of cellular process	GO:0048522	Upregulated	0.0458279
9α,11β-PGF2	multicellular organism reproduction	GO:0032504	Upregulated	0.0459509
9α,11β-PGF2	regulation of signaling	GO:0023051	Upregulated	0.0467571
9α,11β-PGF2	cell surface receptor signaling pathway	GO:0007166	Upregulated	0.0469554
9α,11β-PGF2	regulation of cellular component organization	GO:0051128	Upregulated	0.0469554
9α,11β-PGF2	establishment of localization	GO:0051234	Upregulated	0.0469554
9α,11β-PGF2	negative regulation of interleukin-2 production	GO:0032703	Upregulated	0.0471572
9α,11β-PGF2	regulation of anatomical structure morphogenesis	GO:0022603	Upregulated	0.0471572
9α,11β-PGF2	musculoskeletal movement	GO:0050881	Upregulated	0.0473753
9α,11β-PGF2	cellular response to chemical stimulus	GO:0070887	Upregulated	0.0473753
9α,11β-PGF2	regulation of cell differentiation	GO:0045595	Upregulated	0.049224
9α,11β-PGF2	regulation of locomotion	GO:0040012	Upregulated	0.0498803
9α,11β-PGF2	multicellular organismal movement	GO:0050879	Upregulated	0.0498803
9α,11β-PGF2	cGMP-PKG signaling pathway	KEGG:04022	Upregulated	0.00430149
